# Supplementary material for: Immunoglobulin heavy chains in medaka (Oryzias latipes)
Source: BMC Evol Biol. 2011 Jun 15;11:165. doi: 10.1186/1471-2148-11-165 (PMC3141427; doi:10.1186/1471-2148-11-165)
Supplement: Additional file 6 — Medaka germline nucleotide sequences. In this file you can find nucleotide sequences of different zones described in the medaka IGH locus. The IGHVs file contains the annotation of all VHs. All files can be visualized with Vector-NTI program available in http://www.invitrogen.com. [file 1471-2148-11-165-S6.ZIP]

Archive with 7 entries (7 files):
- IGHVs.gb
- Zone 2
- Zone 3
- Zone 4
- Zone 5.gb
- Zone 1
- zone x.gb
