# Supplementary material for: Immunoglobulin heavy chains in medaka (Oryzias latipes)
Source: BMC Evol Biol. 2011 Jun 15;11:165. doi: 10.1186/1471-2148-11-165 (PMC3141427; doi:10.1186/1471-2148-11-165)
Supplement: Additional file 6 — Medaka germline nucleotide sequences. In this file you can find nucleotide sequences of different zones described in the medaka IGH locus. The IGHVs file contains the annotation of all VHs. All files can be visualized with Vector-NTI program available in http://www.invitrogen.com. [file 1471-2148-11-165-S6.ZIP › IGHVs.gb]

LOCUS       Clipboard             452681 bp    DNA     linear       19-MAR-1980
SOURCE      
  ORGANISM  
COMMENT     LSOWNER|
COMMENT     This file is created by Vector NTI
            http://www.invitrogen.com/
COMMENT     ORIGDB|GenBank
COMMENT     LSOWNER|
COMMENT     VNTNAME|Clipboard|
COMMENT     Vector_NTI_Display_Data_(Do_Not_Edit!)
COMMENT     (SXF 
COMMENT      (CGexDoc "Clipboard" 1 452681 
COMMENT       (CDBMol 1 0 1 1 1 0 0 4129656 0 "" "" 0 0 0 0 (CObList) (CObList) 
COMMENT        (CObList) (CObList) -1 "") 
COMMENT       (CDocSetData 1 1 0 0 0 0 "MAIN" 1 1 1 1 0 0 1 1 0 1 10 10 4294967295 50 0 
COMMENT        1 0 (CHomObj 0 0 0 3 75) (CWordArray) (CWordArray) (CStringList) 
COMMENT        (CStringList "atg" "gtg") (CStringList "taa" "tga" "tag") (CObList) 1 
COMMENT        "{(0,1),2}" 0 0 "" 0 4294967295 0 1 0 0 0 0 0 "MAIN" 0 0 30 0 
COMMENT        (CProteinMotifSearchObject 70 20 1 1 1 1 0 0 1 0 0 0 0 0)) 
COMMENT       (CMolPar 1 0 0 1 0 1 452681 0 0 0 0 0 0 0 0) (CStringList) (CStringList) 
COMMENT       (CObList) (COAPar 25 250 50 0 6 4 3 7) (COAPar 25 250 50 0 6 4 3 7) 
COMMENT       (COAPar 25 250 50 0 6 4 3 7) (CObList) 
COMMENT       (CObList 
COMMENT        #0=(CFSignal (CObList) "Zone 1" 61 0 0 85000 101500 0 (CStringList) 
COMMENT            (CStringList) 1 1 1 1 "85000..101500") 
COMMENT        #1=(CFSignal (CObList) "Zone 2" 61 0 0 210000 234683 0 (CStringList) 
COMMENT            (CStringList) 1 1 1 1 "210000..234683") 
COMMENT        #2=(CFSignal (CObList) "Zone 4" 61 0 0 357681 377600 0 (CStringList) 
COMMENT            (CStringList) 1 1 1 1 "357681..377600") 
COMMENT        #3=(CFSignal (CObList) "Zone 5" 61 0 1 390000 396578 0 (CStringList) 
COMMENT            (CStringList) 1 1 1 1 "complement(390000..396578)") 
COMMENT        #4=(CFSignal (CObList) "Zone 3" 61 0 0 290000 306680 0 (CStringList) 
COMMENT            (CStringList) 1 1 1 1 "300000..306680") 
COMMENT        #5=(CFSignal (CObList) "IGHV1S1" 61 0 0 23394 23697 0 (CStringList) 
COMMENT            (CStringList) 1 1 1 1 "") 
COMMENT        #6=(CFSignal (CObList) "IGHV1S2" 61 0 0 32688 32991 0 (CStringList) 
COMMENT            (CStringList) 1 1 1 1 "") 
COMMENT        #7=(CFSignal (CObList) "IGHV1S3" 61 0 0 41963 42266 0 (CStringList) 
COMMENT            (CStringList) 1 1 1 1 "") 
COMMENT        #8=(CFSignal (CObList) "IGHV1S4" 21 0 0 46841 47150 0 (CStringList) 
COMMENT            (CStringList) 1 1 1 1 "") 
COMMENT        #9=(CFSignal (CObList) "IGHV1S5" 21 0 0 57042 57348 0 (CStringList) 
COMMENT            (CStringList) 1 1 1 1 "") 
COMMENT        #10=(CFSignal (CObList) "IGHV1S6" 21 0 0 60716 61013 0 (CStringList) 
COMMENT             (CStringList) 1 1 1 1 "") 
COMMENT        #11=(CFSignal (CObList) "IGHV1S7" 21 0 0 103574 103878 0 (CStringList) 
COMMENT             (CStringList) 1 1 1 1 "") 
COMMENT        #12=(CFSignal (CObList) "IGHV1S8" 61 0 0 145343 145643 0 (CStringList) 
COMMENT             (CStringList) 1 1 1 1 "") 
COMMENT        #13=(CFSignal (CObList) "IGHV1S9" 61 0 0 147801 148107 0 (CStringList) 
COMMENT             (CStringList) 1 1 1 1 "") 
COMMENT        #14=(CFSignal (CObList) "IGHV3S1" 21 0 0 62026 62335 0 (CStringList) 
COMMENT             (CStringList) 1 1 1 1 "") 
COMMENT        #15=(CFSignal (CObList) "IGHV3S2" 21 0 0 327579 327888 0 (CStringList) 
COMMENT             (CStringList) 1 1 1 1 "") 
COMMENT        #16=(CFSignal (CObList) "IGHV4S2" 21 0 0 378685 378981 0 (CStringList) 
COMMENT             (CStringList) 1 1 1 1 "378685..378981") 
COMMENT        #17=(CFSignal (CObList) "IGHV2S2" 21 0 0 39304 39595 0 (CStringList) 
COMMENT             (CStringList) 1 1 1 1 "39304..39595") 
COMMENT        #18=(CFSignal (CObList) "IGHV2S1" 61 0 0 10880 11176 0 (CStringList) 
COMMENT             (CStringList) 1 1 1 1 "10880..11176") 
COMMENT        #19=(CFSignal (CObList) "IGHV2S2" 21 0 0 29971 30262 0 (CStringList) 
COMMENT             (CStringList) 1 1 1 1 "29971..30262") 
COMMENT        #20=(CFSignal (CObList) "IGHV2S4" 21 0 0 48329 48627 0 (CStringList) 
COMMENT             (CStringList) 1 1 1 1 "48329..48627") 
COMMENT        #21=(CFSignal (CObList) "IGHV2S5" 61 0 0 52778 53077 0 (CStringList) 
COMMENT             (CStringList) 1 1 1 1 "52778..53077") 
COMMENT        #22=(CFSignal (CObList) "IGHV2S7" 21 0 0 149364 149663 0 (CStringList) 
COMMENT             (CStringList) 1 1 1 1 "149364..149663") 
COMMENT        #23=(CFSignal (CObList) "IGHV2S6" 61 0 0 105765 106061 0 (CStringList) 
COMMENT             (CStringList) 1 1 1 1 "105765..106061") 
COMMENT        #24=(CFSignal (CObList) "IGHV1S11" 61 0 0 171312 171611 0 (CStringList) 
COMMENT             (CStringList) 1 1 1 1 "171312..171611") 
COMMENT        #25=(CFSignal (CObList) "IGHV1S12" 61 0 0 174253 174554 0 (CStringList) 
COMMENT             (CStringList) 1 1 1 1 "174253..174554") 
COMMENT        #26=(CFSignal (CObList) "IGHV3S2" 21 0 0 175858 176173 0 (CStringList) 
COMMENT             (CStringList) 1 1 1 1 "175858..176173") 
COMMENT        #27=(CFSignal (CObList) "IGHV1S13" 21 0 0 178049 178347 0 (CStringList) 
COMMENT             (CStringList) 1 1 1 1 "178049..178347") 
COMMENT        #28=(CFSignal (CObList) "IGHV2S8" 21 0 0 240169 240463 0 (CStringList) 
COMMENT             (CStringList) 1 1 1 1 "240169..240463") 
COMMENT        #29=(CFSignal (CObList) "IGHV2S9" 21 0 0 246794 247085 0 (CStringList) 
COMMENT             (CStringList) 1 1 1 1 "246794..247085") 
COMMENT        #30=(CFSignal (CObList) "IGHV1S10" 61 0 0 164127 164427 0 (CStringList) 
COMMENT             (CStringList) 1 1 1 1 "164127..164427") 
COMMENT        #31=(CFSignal (CObList) "IGHV2S10" 21 0 0 319840 320130 0 (CStringList) 
COMMENT             (CStringList) 1 1 1 1 "319840..320130") 
COMMENT        #32=(CFSignal (CObList) "IGHV4S1" 61 0 0 235168 235452 0 (CStringList) 
COMMENT             (CStringList) 1 1 1 1 "235168..235452") 
COMMENT        #33=(CFSignal (CObList) "IGHV1S14" 61 0 0 237375 237678 0 (CStringList) 
COMMENT             (CStringList) 1 1 1 1 "237375..237678") 
COMMENT        #34=(CFSignal (CObList) "IGHV1S15" 61 0 0 243487 243787 0 (CStringList) 
COMMENT             (CStringList) 1 1 1 1 "243487..243787") 
COMMENT        #35=(CFSignal (CObList) "IGHV1S16" 61 0 0 255356 255653 0 (CStringList) 
COMMENT             (CStringList) 1 1 1 1 "255356..255653") 
COMMENT        #36=(CFSignal (CObList) "IGHV1S18" 61 0 0 337975 338272 0 (CStringList) 
COMMENT             (CStringList) 1 1 1 1 "337975..338272") 
COMMENT        #37=(CFSignal (CObList) "IGHV1S17" 21 0 0 319062 319362 0 (CStringList) 
COMMENT             (CStringList) 1 1 1 1 "319062..319362")) (CObList) (CObList) 
COMMENT       (CObList) (CObList) (CObList) (CObList) 
COMMENT       (CTextView 0 
COMMENT        #38=(CGroupPar (CParagraph 0 (0 0) 1 2 0 0 180) 
COMMENT             (CObjectList 
COMMENT              #39=(CRefLinePar 
COMMENT                   (CLinePar (CParagraph 0 (0 0) 0 2 0 0 233) "Clipboard" 2) 5 
COMMENT                   "" 0 4) 
COMMENT              #40=(CFolderPar 
COMMENT                   (CGroupPar (CParagraph 1 (0 0) 1 1 0 0 178) 
COMMENT                    (CObjectList 
COMMENT                     #41=(CLinePar (CParagraph 0 (0 0) 1 2 1 0 180) 
COMMENT                          "DNA 'Clipboard'" 1) 
COMMENT                     #42=(CLinePar (CParagraph 0 (0 0) 1 2 1 0 180) 
COMMENT                          "Foreign object. Author: UNKNOWN. Original author: UNKNOWN" 
COMMENT                          1) 
COMMENT                     #43=(CLinePar (CParagraph 0 (0 0) 1 2 1 0 180) 
COMMENT                          "Creation Date: ? (no data)" 1) 
COMMENT                     #44=(CLinePar (CParagraph 0 (0 0) 1 2 1 0 180) 
COMMENT                          "Last Modification Date: ? (no data)" 1) 
COMMENT                     #45=(CLinePar (CParagraph 0 (0 0) 1 2 1 0 180) 
COMMENT                          "length: 452681 bp" 1) 
COMMENT                     #46=(CLinePar (CParagraph 0 (0 0) 1 2 1 0 180) 
COMMENT                          "storage type: Basic" 1) 
COMMENT                     #47=(CLinePar (CParagraph 0 (0 0) 1 2 1 0 180) 
COMMENT                          "form: Linear" 1))) "General Description") 
COMMENT              #48=(CFolderPar 
COMMENT                   (CGroupPar (CParagraph 2 (0 0) 1 1 0 0 178) 
COMMENT                    (CObjectList 
COMMENT                     #49=(CLinePar (CParagraph 0 (0 0) 1 2 1 0 180) 
COMMENT                          "Original Source Database: GenBank" 1) 
COMMENT                     #50=(CLinePar (CParagraph 0 (0 0) 1 2 1 0 180) 
COMMENT                          "Modification Date in the Original DB: 19-MAR-1980" 1))) 
COMMENT                   "Standard Fields") 
COMMENT              #51=(CRefLinePar 
COMMENT                   (CLinePar (CParagraph 0 (0 0) 0 2 0 0 233) "Comments" 2) 1 "" 
COMMENT                   0 0) 
COMMENT              #52=(CFolderPar 
COMMENT                   (CGroupPar (CParagraph 8 (0 0) 1 2 0 0 178) (CObjectList)) 
COMMENT                   "Annotations") 
COMMENT              #53=(CFolderPar 
COMMENT                   (CGroupPar (CParagraph 12 (6 0) 1 2 0 0 178) 
COMMENT                    (CObjectList 
COMMENT                     #54=(CFolderPar 
COMMENT                          (CGroupPar (CParagraph 21 (7 21 0) 1 2 1 0 178) 
COMMENT                           (CObjectList 
COMMENT                            #55=(CFolderPar 
COMMENT                                 (CGroupPar 
COMMENT                                  (CParagraph 29971 (3 #19# 0) 1 2 2 0 194) 
COMMENT                                  (CObjectList 
COMMENT                                   #56=(CLinePar 
COMMENT                                        (CParagraph 0 (0 0) 1 2 3 0 180) 
COMMENT                                        "Start: 29971  End: 30262" 1) 
COMMENT                                   #57=(CLinePar 
COMMENT                                        (CParagraph 0 (0 0) 1 2 3 0 180) 
COMMENT                                        "Original Location Description:" 1) 
COMMENT                                   #58=(CLinePar 
COMMENT                                        (CParagraph 0 (0 0) 1 2 3 0 180) 
COMMENT                                        "   29971..30262" 1))) "IGHV2S2") 
COMMENT                            #59=(CFolderPar 
COMMENT                                 (CGroupPar 
COMMENT                                  (CParagraph 39304 (3 #17# 0) 1 2 2 0 194) 
COMMENT                                  (CObjectList 
COMMENT                                   #60=(CLinePar 
COMMENT                                        (CParagraph 0 (0 0) 1 2 3 0 180) 
COMMENT                                        "Start: 39304  End: 39595" 1) 
COMMENT                                   #61=(CLinePar 
COMMENT                                        (CParagraph 0 (0 0) 1 2 3 0 180) 
COMMENT                                        "Original Location Description:" 1) 
COMMENT                                   #62=(CLinePar 
COMMENT                                        (CParagraph 0 (0 0) 1 2 3 0 180) 
COMMENT                                        "   39304..39595" 1))) "IGHV2S2") 
COMMENT                            #63=(CFolderPar 
COMMENT                                 (CGroupPar 
COMMENT                                  (CParagraph 46841 (3 #8# 0) 1 2 2 0 194) 
COMMENT                                  (CObjectList 
COMMENT                                   #64=(CLinePar 
COMMENT                                        (CParagraph 0 (0 0) 1 2 3 0 180) 
COMMENT                                        "Start: 46841  End: 47150" 1))) 
COMMENT                                 "IGHV1S4") 
COMMENT                            #65=(CFolderPar 
COMMENT                                 (CGroupPar 
COMMENT                                  (CParagraph 48329 (3 #20# 0) 1 2 2 0 194) 
COMMENT                                  (CObjectList 
COMMENT                                   #66=(CLinePar 
COMMENT                                        (CParagraph 0 (0 0) 1 2 3 0 180) 
COMMENT                                        "Start: 48329  End: 48627" 1) 
COMMENT                                   #67=(CLinePar 
COMMENT                                        (CParagraph 0 (0 0) 1 2 3 0 180) 
COMMENT                                        "Original Location Description:" 1) 
COMMENT                                   #68=(CLinePar 
COMMENT                                        (CParagraph 0 (0 0) 1 2 3 0 180) 
COMMENT                                        "   48329..48627" 1))) "IGHV2S4") 
COMMENT                            #69=(CFolderPar 
COMMENT                                 (CGroupPar 
COMMENT                                  (CParagraph 57042 (3 #9# 0) 1 2 2 0 194) 
COMMENT                                  (CObjectList 
COMMENT                                   #70=(CLinePar 
COMMENT                                        (CParagraph 0 (0 0) 1 2 3 0 180) 
COMMENT                                        "Start: 57042  End: 57348" 1))) 
COMMENT                                 "IGHV1S5") 
COMMENT                            #71=(CFolderPar 
COMMENT                                 (CGroupPar 
COMMENT                                  (CParagraph 60716 (3 #10# 0) 1 2 2 0 194) 
COMMENT                                  (CObjectList 
COMMENT                                   #72=(CLinePar 
COMMENT                                        (CParagraph 0 (0 0) 1 2 3 0 180) 
COMMENT                                        "Start: 60716  End: 61013" 1))) 
COMMENT                                 "IGHV1S6") 
COMMENT                            #73=(CFolderPar 
COMMENT                                 (CGroupPar 
COMMENT                                  (CParagraph 62026 (3 #14# 0) 1 2 2 0 194) 
COMMENT                                  (CObjectList 
COMMENT                                   #74=(CLinePar 
COMMENT                                        (CParagraph 0 (0 0) 1 2 3 0 180) 
COMMENT                                        "Start: 62026  End: 62335" 1))) 
COMMENT                                 "IGHV3S1") 
COMMENT                            #75=(CFolderPar 
COMMENT                                 (CGroupPar 
COMMENT                                  (CParagraph 103574 (3 #11# 0) 1 2 2 0 194) 
COMMENT                                  (CObjectList 
COMMENT                                   #76=(CLinePar 
COMMENT                                        (CParagraph 0 (0 0) 1 2 3 0 180) 
COMMENT                                        "Start: 103574  End: 103878" 1))) 
COMMENT                                 "IGHV1S7") 
COMMENT                            #77=(CFolderPar 
COMMENT                                 (CGroupPar 
COMMENT                                  (CParagraph 149364 (3 #22# 0) 1 2 2 0 194) 
COMMENT                                  (CObjectList 
COMMENT                                   #78=(CLinePar 
COMMENT                                        (CParagraph 0 (0 0) 1 2 3 0 180) 
COMMENT                                        "Start: 149364  End: 149663" 1) 
COMMENT                                   #79=(CLinePar 
COMMENT                                        (CParagraph 0 (0 0) 1 2 3 0 180) 
COMMENT                                        "Original Location Description:" 1) 
COMMENT                                   #80=(CLinePar 
COMMENT                                        (CParagraph 0 (0 0) 1 2 3 0 180) 
COMMENT                                        "   149364..149663" 1))) "IGHV2S7") 
COMMENT                            #81=(CFolderPar 
COMMENT                                 (CGroupPar 
COMMENT                                  (CParagraph 175858 (3 #26# 0) 1 2 2 0 194) 
COMMENT                                  (CObjectList 
COMMENT                                   #82=(CLinePar 
COMMENT                                        (CParagraph 0 (0 0) 1 2 3 0 180) 
COMMENT                                        "Start: 175858  End: 176173" 1) 
COMMENT                                   #83=(CLinePar 
COMMENT                                        (CParagraph 0 (0 0) 1 2 3 0 180) 
COMMENT                                        "Original Location Description:" 1) 
COMMENT                                   #84=(CLinePar 
COMMENT                                        (CParagraph 0 (0 0) 1 2 3 0 180) 
COMMENT                                        "   175858..176173" 1))) "IGHV3S2") 
COMMENT                            #85=(CFolderPar 
COMMENT                                 (CGroupPar 
COMMENT                                  (CParagraph 178049 (3 #27# 0) 1 2 2 0 194) 
COMMENT                                  (CObjectList 
COMMENT                                   #86=(CLinePar 
COMMENT                                        (CParagraph 0 (0 0) 1 2 3 0 180) 
COMMENT                                        "Start: 178049  End: 178347" 1) 
COMMENT                                   #87=(CLinePar 
COMMENT                                        (CParagraph 0 (0 0) 1 2 3 0 180) 
COMMENT                                        "Original Location Description:" 1) 
COMMENT                                   #88=(CLinePar 
COMMENT                                        (CParagraph 0 (0 0) 1 2 3 0 180) 
COMMENT                                        "   178049..178347" 1))) "IGHV1S13") 
COMMENT                            #89=(CFolderPar 
COMMENT                                 (CGroupPar 
COMMENT                                  (CParagraph 240169 (3 #28# 0) 1 2 2 0 194) 
COMMENT                                  (CObjectList 
COMMENT                                   #90=(CLinePar 
COMMENT                                        (CParagraph 0 (0 0) 1 2 3 0 180) 
COMMENT                                        "Start: 240169  End: 240463" 1) 
COMMENT                                   #91=(CLinePar 
COMMENT                                        (CParagraph 0 (0 0) 1 2 3 0 180) 
COMMENT                                        "Original Location Description:" 1) 
COMMENT                                   #92=(CLinePar 
COMMENT                                        (CParagraph 0 (0 0) 1 2 3 0 180) 
COMMENT                                        "   240169..240463" 1))) "IGHV2S8") 
COMMENT                            #93=(CFolderPar 
COMMENT                                 (CGroupPar 
COMMENT                                  (CParagraph 246794 (3 #29# 0) 1 2 2 0 194) 
COMMENT                                  (CObjectList 
COMMENT                                   #94=(CLinePar 
COMMENT                                        (CParagraph 0 (0 0) 1 2 3 0 180) 
COMMENT                                        "Start: 246794  End: 247085" 1) 
COMMENT                                   #95=(CLinePar 
COMMENT                                        (CParagraph 0 (0 0) 1 2 3 0 180) 
COMMENT                                        "Original Location Description:" 1) 
COMMENT                                   #96=(CLinePar 
COMMENT                                        (CParagraph 0 (0 0) 1 2 3 0 180) 
COMMENT                                        "   246794..247085" 1))) "IGHV2S9") 
COMMENT                            #97=(CFolderPar 
COMMENT                                 (CGroupPar 
COMMENT                                  (CParagraph 319062 (3 #37# 0) 1 2 2 1 194) 
COMMENT                                  (CObjectList 
COMMENT                                   #98=(CLinePar 
COMMENT                                        (CParagraph 0 (0 0) 1 2 3 0 180) 
COMMENT                                        "Start: 319062  End: 319362" 1) 
COMMENT                                   #99=(CLinePar 
COMMENT                                        (CParagraph 0 (0 0) 1 2 3 0 180) 
COMMENT                                        "Original Location Description:" 1) 
COMMENT                                   #100=(CLinePar 
COMMENT                                         (CParagraph 0 (0 0) 1 2 3 0 180) 
COMMENT                                         "   319062..319362" 1))) "IGHV1S17") 
COMMENT                            #101=(CFolderPar 
COMMENT                                  (CGroupPar 
COMMENT                                   (CParagraph 319840 (3 #31# 0) 1 2 2 0 194) 
COMMENT                                   (CObjectList 
COMMENT                                    #102=(CLinePar 
COMMENT                                          (CParagraph 0 (0 0) 1 2 3 0 180) 
COMMENT                                          "Start: 319840  End: 320130" 1) 
COMMENT                                    #103=(CLinePar 
COMMENT                                          (CParagraph 0 (0 0) 1 2 3 0 180) 
COMMENT                                          "Original Location Description:" 1) 
COMMENT                                    #104=(CLinePar 
COMMENT                                          (CParagraph 0 (0 0) 1 2 3 0 180) 
COMMENT                                          "   319840..320130" 1))) "IGHV2S10") 
COMMENT                            #105=(CFolderPar 
COMMENT                                  (CGroupPar 
COMMENT                                   (CParagraph 327579 (3 #15# 0) 1 2 2 0 194) 
COMMENT                                   (CObjectList 
COMMENT                                    #106=(CLinePar 
COMMENT                                          (CParagraph 0 (0 0) 1 2 3 0 180) 
COMMENT                                          "Start: 327579  End: 327888" 1))) 
COMMENT                                  "IGHV3S2") 
COMMENT                            #107=(CFolderPar 
COMMENT                                  (CGroupPar 
COMMENT                                   (CParagraph 378685 (3 #16# 0) 1 2 2 0 194) 
COMMENT                                   (CObjectList 
COMMENT                                    #108=(CLinePar 
COMMENT                                          (CParagraph 0 (0 0) 1 2 3 0 180) 
COMMENT                                          "Start: 378685  End: 378981" 1) 
COMMENT                                    #109=(CLinePar 
COMMENT                                          (CParagraph 0 (0 0) 1 2 3 0 180) 
COMMENT                                          "Original Location Description:" 1) 
COMMENT                                    #110=(CLinePar 
COMMENT                                          (CParagraph 0 (0 0) 1 2 3 0 180) 
COMMENT                                          "   378685..378981" 1))) "IGHV4S2"))) 
COMMENT                          "Misc. Feature (17 total)") 
COMMENT                     #111=(CFolderPar 
COMMENT                           (CGroupPar (CParagraph 61 (7 61 0) 1 1 1 0 178) 
COMMENT                            (CObjectList 
COMMENT                             #112=(CFolderPar 
COMMENT                                   (CGroupPar 
COMMENT                                    (CParagraph 10880 (3 #18# 0) 1 2 2 0 194) 
COMMENT                                    (CObjectList 
COMMENT                                     #113=(CLinePar 
COMMENT                                           (CParagraph 0 (0 0) 1 2 3 0 180) 
COMMENT                                           "Start: 10880  End: 11176" 1) 
COMMENT                                     #114=(CLinePar 
COMMENT                                           (CParagraph 0 (0 0) 1 2 3 0 180) 
COMMENT                                           "Original Location Description:" 1) 
COMMENT                                     #115=(CLinePar 
COMMENT                                           (CParagraph 0 (0 0) 1 2 3 0 180) 
COMMENT                                           "   10880..11176" 1))) "IGHV2S1") 
COMMENT                             #116=(CFolderPar 
COMMENT                                   (CGroupPar 
COMMENT                                    (CParagraph 23394 (3 #5# 0) 1 2 2 0 194) 
COMMENT                                    (CObjectList 
COMMENT                                     #117=(CLinePar 
COMMENT                                           (CParagraph 0 (0 0) 1 2 3 0 180) 
COMMENT                                           "Start: 23394  End: 23697" 1))) 
COMMENT                                   "IGHV1S1") 
COMMENT                             #118=(CFolderPar 
COMMENT                                   (CGroupPar 
COMMENT                                    (CParagraph 32688 (3 #6# 0) 1 2 2 0 194) 
COMMENT                                    (CObjectList 
COMMENT                                     #119=(CLinePar 
COMMENT                                           (CParagraph 0 (0 0) 1 2 3 0 180) 
COMMENT                                           "Start: 32688  End: 32991" 1))) 
COMMENT                                   "IGHV1S2") 
COMMENT                             #120=(CFolderPar 
COMMENT                                   (CGroupPar 
COMMENT                                    (CParagraph 41963 (3 #7# 0) 1 2 2 0 194) 
COMMENT                                    (CObjectList 
COMMENT                                     #121=(CLinePar 
COMMENT                                           (CParagraph 0 (0 0) 1 2 3 0 180) 
COMMENT                                           "Start: 41963  End: 42266" 1))) 
COMMENT                                   "IGHV1S3") 
COMMENT                             #122=(CFolderPar 
COMMENT                                   (CGroupPar 
COMMENT                                    (CParagraph 52778 (3 #21# 0) 1 2 2 0 194) 
COMMENT                                    (CObjectList 
COMMENT                                     #123=(CLinePar 
COMMENT                                           (CParagraph 0 (0 0) 1 2 3 0 180) 
COMMENT                                           "Start: 52778  End: 53077" 1) 
COMMENT                                     #124=(CLinePar 
COMMENT                                           (CParagraph 0 (0 0) 1 2 3 0 180) 
COMMENT                                           "Original Location Description:" 1) 
COMMENT                                     #125=(CLinePar 
COMMENT                                           (CParagraph 0 (0 0) 1 2 3 0 180) 
COMMENT                                           "   52778..53077" 1))) "IGHV2S5") 
COMMENT                             #126=(CFolderPar 
COMMENT                                   (CGroupPar 
COMMENT                                    (CParagraph 85000 (3 #0# 0) 1 2 2 0 194) 
COMMENT                                    (CObjectList 
COMMENT                                     #127=(CLinePar 
COMMENT                                           (CParagraph 0 (0 0) 1 2 3 0 180) 
COMMENT                                           "Start: 85000  End: 101500" 1) 
COMMENT                                     #128=(CLinePar 
COMMENT                                           (CParagraph 0 (0 0) 1 2 3 0 180) 
COMMENT                                           "Original Location Description:" 1) 
COMMENT                                     #129=(CLinePar 
COMMENT                                           (CParagraph 0 (0 0) 1 2 3 0 180) 
COMMENT                                           "   85000..101500" 1))) "Zone 1") 
COMMENT                             #130=(CFolderPar 
COMMENT                                   (CGroupPar 
COMMENT                                    (CParagraph 105765 (3 #23# 0) 1 2 2 0 194) 
COMMENT                                    (CObjectList 
COMMENT                                     #131=(CLinePar 
COMMENT                                           (CParagraph 0 (0 0) 1 2 3 0 180) 
COMMENT                                           "Start: 105765  End: 106061" 1) 
COMMENT                                     #132=(CLinePar 
COMMENT                                           (CParagraph 0 (0 0) 1 2 3 0 180) 
COMMENT                                           "Original Location Description:" 1) 
COMMENT                                     #133=(CLinePar 
COMMENT                                           (CParagraph 0 (0 0) 1 2 3 0 180) 
COMMENT                                           "   105765..106061" 1))) "IGHV2S6") 
COMMENT                             #134=(CFolderPar 
COMMENT                                   (CGroupPar 
COMMENT                                    (CParagraph 145343 (3 #12# 0) 1 2 2 0 194) 
COMMENT                                    (CObjectList 
COMMENT                                     #135=(CLinePar 
COMMENT                                           (CParagraph 0 (0 0) 1 2 3 0 180) 
COMMENT                                           "Start: 145343  End: 145643" 1))) 
COMMENT                                   "IGHV1S8") 
COMMENT                             #136=(CFolderPar 
COMMENT                                   (CGroupPar 
COMMENT                                    (CParagraph 147801 (3 #13# 0) 1 2 2 0 194) 
COMMENT                                    (CObjectList 
COMMENT                                     #137=(CLinePar 
COMMENT                                           (CParagraph 0 (0 0) 1 2 3 0 180) 
COMMENT                                           "Start: 147801  End: 148107" 1))) 
COMMENT                                   "IGHV1S9") 
COMMENT                             #138=(CFolderPar 
COMMENT                                   (CGroupPar 
COMMENT                                    (CParagraph 164127 (3 #30# 0) 1 2 2 0 194) 
COMMENT                                    (CObjectList 
COMMENT                                     #139=(CLinePar 
COMMENT                                           (CParagraph 0 (0 0) 1 2 3 0 180) 
COMMENT                                           "Start: 164127  End: 164427" 1) 
COMMENT                                     #140=(CLinePar 
COMMENT                                           (CParagraph 0 (0 0) 1 2 3 0 180) 
COMMENT                                           "Original Location Description:" 1) 
COMMENT                                     #141=(CLinePar 
COMMENT                                           (CParagraph 0 (0 0) 1 2 3 0 180) 
COMMENT                                           "   164127..164427" 1))) "IGHV1S10") 
COMMENT                             #142=(CFolderPar 
COMMENT                                   (CGroupPar 
COMMENT                                    (CParagraph 171312 (3 #24# 0) 1 2 2 0 194) 
COMMENT                                    (CObjectList 
COMMENT                                     #143=(CLinePar 
COMMENT                                           (CParagraph 0 (0 0) 1 2 3 0 180) 
COMMENT                                           "Start: 171312  End: 171611" 1) 
COMMENT                                     #144=(CLinePar 
COMMENT                                           (CParagraph 0 (0 0) 1 2 3 0 180) 
COMMENT                                           "Original Location Description:" 1) 
COMMENT                                     #145=(CLinePar 
COMMENT                                           (CParagraph 0 (0 0) 1 2 3 0 180) 
COMMENT                                           "   171312..171611" 1))) "IGHV1S11") 
COMMENT                             #146=(CFolderPar 
COMMENT                                   (CGroupPar 
COMMENT                                    (CParagraph 174253 (3 #25# 0) 1 2 2 0 194) 
COMMENT                                    (CObjectList 
COMMENT                                     #147=(CLinePar 
COMMENT                                           (CParagraph 0 (0 0) 1 2 3 0 180) 
COMMENT                                           "Start: 174253  End: 174554" 1) 
COMMENT                                     #148=(CLinePar 
COMMENT                                           (CParagraph 0 (0 0) 1 2 3 0 180) 
COMMENT                                           "Original Location Description:" 1) 
COMMENT                                     #149=(CLinePar 
COMMENT                                           (CParagraph 0 (0 0) 1 2 3 0 180) 
COMMENT                                           "   174253..174554" 1))) "IGHV1S12") 
COMMENT                             #150=(CFolderPar 
COMMENT                                   (CGroupPar 
COMMENT                                    (CParagraph 210000 (3 #1# 0) 1 2 2 0 194) 
COMMENT                                    (CObjectList 
COMMENT                                     #151=(CLinePar 
COMMENT                                           (CParagraph 0 (0 0) 1 2 3 0 180) 
COMMENT                                           "Start: 210000  End: 234683" 1) 
COMMENT                                     #152=(CLinePar 
COMMENT                                           (CParagraph 0 (0 0) 1 2 3 0 180) 
COMMENT                                           "Original Location Description:" 1) 
COMMENT                                     #153=(CLinePar 
COMMENT                                           (CParagraph 0 (0 0) 1 2 3 0 180) 
COMMENT                                           "   210000..234683" 1))) "Zone 2") 
COMMENT                             #154=(CFolderPar 
COMMENT                                   (CGroupPar 
COMMENT                                    (CParagraph 235168 (3 #32# 0) 1 2 2 0 194) 
COMMENT                                    (CObjectList 
COMMENT                                     #155=(CLinePar 
COMMENT                                           (CParagraph 0 (0 0) 1 2 3 0 180) 
COMMENT                                           "Start: 235168  End: 235452" 1) 
COMMENT                                     #156=(CLinePar 
COMMENT                                           (CParagraph 0 (0 0) 1 2 3 0 180) 
COMMENT                                           "Original Location Description:" 1) 
COMMENT                                     #157=(CLinePar 
COMMENT                                           (CParagraph 0 (0 0) 1 2 3 0 180) 
COMMENT                                           "   235168..235452" 1))) "IGHV4S1") 
COMMENT                             #158=(CFolderPar 
COMMENT                                   (CGroupPar 
COMMENT                                    (CParagraph 237375 (3 #33# 0) 1 2 2 0 194) 
COMMENT                                    (CObjectList 
COMMENT                                     #159=(CLinePar 
COMMENT                                           (CParagraph 0 (0 0) 1 2 3 0 180) 
COMMENT                                           "Start: 237375  End: 237678" 1) 
COMMENT                                     #160=(CLinePar 
COMMENT                                           (CParagraph 0 (0 0) 1 2 3 0 180) 
COMMENT                                           "Original Location Description:" 1) 
COMMENT                                     #161=(CLinePar 
COMMENT                                           (CParagraph 0 (0 0) 1 2 3 0 180) 
COMMENT                                           "   237375..237678" 1))) "IGHV1S14") 
COMMENT                             #162=(CFolderPar 
COMMENT                                   (CGroupPar 
COMMENT                                    (CParagraph 243487 (3 #34# 0) 1 2 2 0 194) 
COMMENT                                    (CObjectList 
COMMENT                                     #163=(CLinePar 
COMMENT                                           (CParagraph 0 (0 0) 1 2 3 0 180) 
COMMENT                                           "Start: 243487  End: 243787" 1) 
COMMENT                                     #164=(CLinePar 
COMMENT                                           (CParagraph 0 (0 0) 1 2 3 0 180) 
COMMENT                                           "Original Location Description:" 1) 
COMMENT                                     #165=(CLinePar 
COMMENT                                           (CParagraph 0 (0 0) 1 2 3 0 180) 
COMMENT                                           "   243487..243787" 1))) "IGHV1S15") 
COMMENT                             #166=(CFolderPar 
COMMENT                                   (CGroupPar 
COMMENT                                    (CParagraph 255356 (3 #35# 0) 1 2 2 0 194) 
COMMENT                                    (CObjectList 
COMMENT                                     #167=(CLinePar 
COMMENT                                           (CParagraph 0 (0 0) 1 2 3 0 180) 
COMMENT                                           "Start: 255356  End: 255653" 1) 
COMMENT                                     #168=(CLinePar 
COMMENT                                           (CParagraph 0 (0 0) 1 2 3 0 180) 
COMMENT                                           "Original Location Description:" 1) 
COMMENT                                     #169=(CLinePar 
COMMENT                                           (CParagraph 0 (0 0) 1 2 3 0 180) 
COMMENT                                           "   255356..255653" 1))) "IGHV1S16") 
COMMENT                             #170=(CFolderPar 
COMMENT                                   (CGroupPar 
COMMENT                                    (CParagraph 290000 (3 #4# 0) 1 2 2 0 194) 
COMMENT                                    (CObjectList 
COMMENT                                     #171=(CLinePar 
COMMENT                                           (CParagraph 0 (0 0) 1 2 3 0 180) 
COMMENT                                           "Start: 290000  End: 306680" 1) 
COMMENT                                     #172=(CLinePar 
COMMENT                                           (CParagraph 0 (0 0) 1 2 3 0 180) 
COMMENT                                           "Original Location Description:" 1) 
COMMENT                                     #173=(CLinePar 
COMMENT                                           (CParagraph 0 (0 0) 1 2 3 0 180) 
COMMENT                                           "   300000..306680" 1))) "Zone 3") 
COMMENT                             #174=(CFolderPar 
COMMENT                                   (CGroupPar 
COMMENT                                    (CParagraph 337975 (3 #36# 0) 1 2 2 0 194) 
COMMENT                                    (CObjectList 
COMMENT                                     #175=(CLinePar 
COMMENT                                           (CParagraph 0 (0 0) 1 2 3 0 180) 
COMMENT                                           "Start: 337975  End: 338272" 1) 
COMMENT                                     #176=(CLinePar 
COMMENT                                           (CParagraph 0 (0 0) 1 2 3 0 180) 
COMMENT                                           "Original Location Description:" 1) 
COMMENT                                     #177=(CLinePar 
COMMENT                                           (CParagraph 0 (0 0) 1 2 3 0 180) 
COMMENT                                           "   337975..338272" 1))) "IGHV1S18") 
COMMENT                             #178=(CFolderPar 
COMMENT                                   (CGroupPar 
COMMENT                                    (CParagraph 357681 (3 #2# 0) 1 2 2 0 194) 
COMMENT                                    (CObjectList 
COMMENT                                     #179=(CLinePar 
COMMENT                                           (CParagraph 0 (0 0) 1 2 3 0 180) 
COMMENT                                           "Start: 357681  End: 377600" 1) 
COMMENT                                     #180=(CLinePar 
COMMENT                                           (CParagraph 0 (0 0) 1 2 3 0 180) 
COMMENT                                           "Original Location Description:" 1) 
COMMENT                                     #181=(CLinePar 
COMMENT                                           (CParagraph 0 (0 0) 1 2 3 0 180) 
COMMENT                                           "   357681..377600" 1))) "Zone 4") 
COMMENT                             #182=(CFolderPar 
COMMENT                                   (CGroupPar 
COMMENT                                    (CParagraph 390000 (3 #3# 0) 1 2 2 0 194) 
COMMENT                                    (CObjectList 
COMMENT                                     #183=(CLinePar 
COMMENT                                           (CParagraph 0 (0 0) 1 2 3 0 180) 
COMMENT                                           "Start: 390000  End: 396578 (Complementary)" 
COMMENT                                           1) 
COMMENT                                     #184=(CLinePar 
COMMENT                                           (CParagraph 0 (0 0) 1 2 3 0 180) 
COMMENT                                           "Original Location Description:" 1) 
COMMENT                                     #185=(CLinePar 
COMMENT                                           (CParagraph 0 (0 0) 1 2 3 0 180) 
COMMENT                                           "   complement(390000..396578)" 1))) 
COMMENT                                   "Zone 5"))) "Exon (21 total)"))) 
COMMENT                   "Feature Map")))) 
COMMENT       (CGraphView 
COMMENT        (CWStyleSheet 
COMMENT         (CObjectList 
COMMENT          #186=(CWidgetStyle "RSite Label" 1 (LOGPEN 0 0 13408563) 1 0 1 
COMMENT                (LOGFONT 0 0 0 0 400 0 0 0 0 3 2 1 18 "Georgia") 0.555556 0 1 5 
COMMENT                "@N (@S)" 0) 
COMMENT          #187=(CWidgetStyle "Signal Label" 1 (LOGPEN 0 0 0) 1 0 1 
COMMENT                (LOGFONT 0 0 0 0 700 0 0 0 0 3 2 1 34 "Arial") 0.666667 0 1 1 
COMMENT                "@N" 0) 
COMMENT          #188=(CWidgetStyle "Molecule Label 2" 0 0 1 
COMMENT                (LOGFONT 0 0 0 0 400 0 0 0 0 3 2 1 18 "Georgia") 0.555556 0 1 16 
COMMENT                "@L bp" 0) 
COMMENT          #189=(CWidgetStyle "Molecule Label 1" 0 0 1 
COMMENT                (LOGFONT 0 0 0 0 400 0 0 0 0 3 2 1 34 "Verdana") 0.833333 0 1 1 
COMMENT                "@N" 0) 
COMMENT          #190=(CWidgetStyle "Shape 3" 1 (LOGPEN 0 0 3355545) 1 1 
COMMENT                (LOGBRUSH 0 6724095 0) 0 0 1 (LOGSHAPE 9 1 0.8 1.8 0)) 
COMMENT          #191=(CWidgetStyle "Shape 1" 1 (LOGPEN 0 0 6723840) 1 1 
COMMENT                (LOGBRUSH 0 10079334 0) 0 0 1 (LOGSHAPE 9 1 0.8 1.8 0)) 
COMMENT          #192=(CWidgetStyle "Axis" 1 (LOGPEN 0 0 10079436) 2 1 
COMMENT                (LOGBRUSH 0 13434879 0) 0 0 1 (LOGSHAPE 10 1 0 0 0)) 
COMMENT          #193=(CWidgetStyle "Line 2" 1 (LOGPEN 0 0 6723840) 8 0 0 0 1 
COMMENT                (LOGSHAPE 1 1.9 0 0 0)) 
COMMENT          #194=(CWidgetStyle "RSite" 1 (LOGPEN 0 0 10053171) 8 0 0 0 1 
COMMENT                (LOGSHAPE 1 1.9 0 0 0)) 
COMMENT          #195=(CWidgetStyle "Short Signal" 1 (LOGPEN 0 0 13395507) 10 0 0 0 1 
COMMENT                (LOGSHAPE 1 1.9 0 0 0)) 
COMMENT          #196=(CWidgetStyle "Uniq RSite Label" 1 (LOGPEN 0 0 153) 1 0 1 
COMMENT                (LOGFONT 0 0 0 0 400 0 0 0 0 3 2 1 18 "Georgia") 0.555556 128 1 
COMMENT                5 "@N (@S)" 0) 
COMMENT          #197=(CWidgetStyle "Vanilla" 1 (LOGPEN 0 0 0) 1 1 
COMMENT                (LOGBRUSH 0 16777215 0) 1 
COMMENT                (LOGFONT 0 0 0 0 400 0 0 0 0 7 48 2 18 "Times New Roman") 0.8 0 
COMMENT                1 2 "?" 0) 
COMMENT          #198=(CWidgetStyle "Mark 1" 0 0 1 
COMMENT                (LOGFONT 0 0 0 0 400 0 0 0 2 7 48 2 2 "Windings") 0.7 0 1 2 "?" 
COMMENT                0) 
COMMENT          #199=(CWidgetStyle "Motif Label" 1 (LOGPEN 0 0 16744512) 1 0 1 
COMMENT                (LOGFONT 0 0 0 0 400 0 0 0 0 3 2 1 34 "Arial") 0.611111 8388608 
COMMENT                1 65535 "@N (@H)" 0) 
COMMENT          #200=(CWidgetStyle "Fragment Label 2" 1 (LOGPEN 0 0 0) 1 0 1 
COMMENT                (LOGFONT 0 0 0 0 400 0 0 0 0 3 2 1 49 "Courier New") 1.05 0 1 48 
COMMENT                "@F bp (molecule @L bp)" 0) 
COMMENT          #201=(CWidgetStyle "Fragment Label 1" 1 (LOGPEN 0 0 0) 1 0 1 
COMMENT                (LOGFONT 0 0 0 0 400 0 0 0 0 3 2 1 34 "Arial") 0.91 0 1 1 
COMMENT                "Fragment of @N" 0) 
COMMENT          #202=(CWidgetStyle "Shape 4" 1 (LOGPEN 0 0 0) 1 1 
COMMENT                (LOGBRUSH 2 8388608 5) 0 0 0) 
COMMENT          #203=(CWidgetStyle "Shape 2" 1 (LOGPEN 0 0 0) 1 1 (LOGBRUSH 0 128 0) 0 
COMMENT                0 0) 
COMMENT          #204=(CWidgetStyle "Shape 0" 1 (LOGPEN 0 0 0) 1 1 (LOGBRUSH 0 0 0) 0 0 
COMMENT                0) 
COMMENT          #205=(CWidgetStyle "ORF" 1 (LOGPEN 0 0 16384) 8 0 0 0 1 
COMMENT                (LOGSHAPE 7 0.2 3.41182 2.86186 0.609808)) 
COMMENT          #206=(CWidgetStyle "Line 4" 1 (LOGPEN 0 0 32768) 8 0 0 0 0) 
COMMENT          #207=(CWidgetStyle "Line 3" 1 (LOGPEN 0 0 16711680) 8 0 0 0 0) 
COMMENT          #208=(CWidgetStyle "Line 1" 1 (LOGPEN 0 0 16711680) 1 0 0 0 0) 
COMMENT          #209=(CWidgetStyle "Short Promoter" 1 (LOGPEN 0 0 128) 6 0 0 0 0) 
COMMENT          #210=(CWidgetStyle "Motif" 1 (LOGPEN 0 0 0) 1 0 0 0 0) 
COMMENT          #211=(CWidgetStyle "Line 0" 1 (LOGPEN 0 0 0) 8 0 0 0 0) 
COMMENT          #212=(CWidgetStyle "Void" 0 0 0 0 0) 
COMMENT          #213=(CWidgetStyle "General Label" 1 (LOGPEN 0 0 0) 1 0 1 
COMMENT                (LOGFONT 0 0 0 0 400 0 0 0 0 3 2 1 18 "Times New Roman") 0.91 0 
COMMENT                1 3 "@T @N " 0) 
COMMENT          #214=(CWidgetStyle "Position" 1 (LOGPEN 0 0 0) 1 0 0 0 0) 
COMMENT          #215=(CWidgetStyle "Annotation" 0 0 1 
COMMENT                (LOGFONT 0 0 0 0 400 0 0 0 0 3 2 1 18 "Times New Roman") 0.91 0 
COMMENT                0 0) 
COMMENT          #216=(CWidgetStyle "Position Label" 1 (LOGPEN 0 0 8388608) 1 0 1 
COMMENT                (LOGFONT 0 0 0 0 400 0 1 0 0 3 2 1 34 "Arial") 0.63 8388608 1 1 
COMMENT                "@N" 0) 
COMMENT          #217=(CWidgetStyle "Range" 1 (LOGPEN 0 0 0) 1 1 
COMMENT                (LOGBRUSH 0 16777215 0) 0 0 0) 
COMMENT          #218=(CWidgetStyle "Range Label" 1 (LOGPEN 0 0 8388608) 1 0 1 
COMMENT                (LOGFONT 0 0 0 0 400 0 1 0 0 3 2 1 34 "Arial") 0.63 8388608 1 1 
COMMENT                "@N" 0) 
COMMENT          #219=(CWidgetStyle "ORF Label" 1 (LOGPEN 0 0 49216) 1 0 1 
COMMENT                (LOGFONT 0 0 0 0 400 0 0 0 0 3 2 1 18 "Times New Roman") 
COMMENT                0.611111 0 1 65535 "@N" 0) 
COMMENT          #220=(CWidgetStyle "CDS Label" 1 (LOGPEN 0 0 4227264) 1 0 1 
COMMENT                (LOGFONT 0 0 0 0 400 0 0 0 0 3 2 1 34 "Arial") 0.555556 255 1 1 
COMMENT                "@N" 0) 
COMMENT          #221=(CWidgetStyle "Shape 5" 1 (LOGPEN 0 0 0) 3 1 
COMMENT                (LOGBRUSH 0 16777113 0) 1 
COMMENT                (LOGFONT 0 0 0 0 400 0 0 0 0 7 48 2 50 "Arial") 0.9 0 0 1 
COMMENT                (LOGSHAPE 9 1 0.8 1.8 0)) 
COMMENT          #222=(CWidgetStyle "CDS" 1 (LOGPEN 0 0 0) 1 1 (LOGBRUSH 2 39423 3) 0 0 
COMMENT                1 (LOGSHAPE 9 1 0.8 1.8 0)) 
COMMENT          #223=(CWidgetStyle "Label 2" 1 (LOGPEN 0 0 4227264) 1 0 1 
COMMENT                (LOGFONT 0 0 0 0 400 0 0 0 0 3 2 1 34 "Arial") 0.944444 8388608 
COMMENT                1 1 "@N" 0) 
COMMENT          #224=(CWidgetStyle "Label 3" 1 (LOGPEN 0 0 8421376) 1 0 1 
COMMENT                (LOGFONT 0 0 0 0 700 255 0 0 0 3 2 1 34 "Arial") 0.833333 255 1 
COMMENT                5 "@N (@S)" 0) 
COMMENT          #225=(CWidgetStyle "Label 4" 1 (LOGPEN 0 0 8437824) 1 0 1 
COMMENT                (LOGFONT 0 0 0 0 400 0 0 0 0 3 2 1 34 "Arial") 0.722222 0 1 5 
COMMENT                "@N (@S)" 0)) 0.164644 1.74233 0.164644 2.53336 
COMMENT         (70 (CShapeMapEntry 0 "Unique RSite" 1 "Uniq RSite Label") 67 
COMMENT          (CShapeMapEntry 0 "ORF" 0 "ORF Label")) 40.0378 40.0378 39 39 0.1 
COMMENT         -452681) 1 0 1 0 0 
COMMENT        (mapper: 18.5323 -32.0592 39 39 0.01 10 14 452681 452681 1 0 1) 
COMMENT        #226=(CGroupWidget (CWidget 0 (0 0) 1 2 0 0 Nil 2541 100) 
COMMENT              (CObjectList 
COMMENT               #227=(CGroupWidget (CWidget 1 (0 0) 1 2 0 0 Nil -1041 100) 
COMMENT                     (CObjectList 
COMMENT                      #228=(CAxis 
COMMENT                            (CWideLine 
COMMENT                             (CWidget 0 (0 0) 1 2 0 0 #192# 42148764 0) 
COMMENT                             (LOGPEN 0 0 10079436) 2 (LOGBRUSH 0 13434879 0) 1 
COMMENT                             6.2742 6.2722 1 0.0214037) 0.00138578) 
COMMENT                      #229=(CLabel (CWidget 1001 (0 0) 1 2 0 0 #189# 0 100) 
COMMENT                            (LOGPEN 0 0 0) 1 
COMMENT                            (LOGFONT 41 15 0 0 400 0 0 0 0 3 2 1 34 "Verdana") 
COMMENT                            2.53336 0.833333 0 "Clipboard" "@N" 1 0 0.5 0 
COMMENT                            -4.55956 3.84615 1.05128 Nil) 
COMMENT                      #230=(CLabel 
COMMENT                            (CWidget 1002 (0 0) 1 2 0 0 #188# 1413957447 100) 
COMMENT                            (LOGPEN 0 0 0) 1 
COMMENT                            (LOGFONT 27 10 0 0 400 0 0 0 0 3 2 1 18 "Georgia") 
COMMENT                            2.53336 0.555556 0 "452681 bp" "@L bp" 16 0 -0.8 0 
COMMENT                            -5.82624 2.82051 0.666667 Nil)) (CObjectList)) 
COMMENT               #231=(CGroupWidget (CWidget 10 (6 0) 1 2 0 0 Nil -794 100) 
COMMENT                     (CObjectList 
COMMENT                      #232=(CGroupWidget 
COMMENT                            (CWidget 21 (7 21 0) 1 2 0 0 Nil -596 100) 
COMMENT                            (CObjectList 
COMMENT                             #233=(CScratch 
COMMENT                                   (CWidget 0 (3 #8# 0) 1 2 0 0 #195# 1 100) 
COMMENT                                   (LOGPEN 0 6 13395507) 10 1 5.62408 1.9 
COMMENT                                   0.082322 1) 
COMMENT                             #234=(CLabel 
COMMENT                                   (CWidget 0 (0 0) 1 2 0 0 #187# 1039 100) 
COMMENT                                   (LOGPEN 0 0 0) 1 
COMMENT                                   (LOGFONT 32 12 0 0 700 0 0 0 0 3 2 1 34 
COMMENT                                    "Arial") 2.53336 0.666667 0 "IGHV1S4" "@N" 1 
COMMENT                                   0 0 -13.0891 9.57581 2.97436 0.820513 #233#) 
COMMENT                             #235=(CScratch 
COMMENT                                   (CWidget 0 (3 #9# 0) 1 2 0 0 #195# 1 100) 
COMMENT                                   (LOGPEN 0 6 13395507) 10 1 5.48272 1.9 
COMMENT                                   0.082322 1) 
COMMENT                             #236=(CLabel 
COMMENT                                   (CWidget 0 (0 0) 1 2 0 0 #187# 1195852097 100) 
COMMENT                                   (LOGPEN 0 0 0) 1 
COMMENT                                   (LOGFONT 32 12 0 0 700 0 0 0 0 3 2 1 34 
COMMENT                                    "Arial") 2.53336 0.666667 0 "IGHV1S5" "@N" 1 
COMMENT                                   0 0 -12.4792 13.3758 2.97436 0.820513 #235#) 
COMMENT                             #237=(CScratch 
COMMENT                                   (CWidget 0 (3 #10# 0) 1 2 0 0 #195# 1 100) 
COMMENT                                   (LOGPEN 0 6 13395507) 10 1 5.43181 1.9 
COMMENT                                   0.082322 1) 
COMMENT                             #238=(CLabel 
COMMENT                                   (CWidget 0 (0 0) 1 2 0 0 #187# 1413562689 100) 
COMMENT                                   (LOGPEN 0 0 0) 1 
COMMENT                                   (LOGFONT 32 12 0 0 700 0 0 0 0 3 2 1 34 
COMMENT                                    "Arial") 2.53336 0.666667 0 "IGHV1S6" "@N" 1 
COMMENT                                   0 0 -12.2595 14.6425 2.97436 0.820513 #237#) 
COMMENT                             #239=(CScratch 
COMMENT                                   (CWidget 0 (3 #11# 0) 1 2 0 0 #195# 1 100) 
COMMENT                                   (LOGPEN 0 6 13395507) 10 1 4.83789 1.9 
COMMENT                                   0.082322 1) 
COMMENT                             #240=(CLabel 
COMMENT                                   (CWidget 0 (0 0) 1 2 0 0 #187# 2081903016 100) 
COMMENT                                   (LOGPEN 0 0 0) 1 
COMMENT                                   (LOGFONT 32 12 0 0 700 0 0 0 0 3 2 1 34 
COMMENT                                    "Arial") 2.53336 0.666667 0 "IGHV1S7" "@N" 1 
COMMENT                                   0 0 -9.69709 18.4426 2.97436 0.820513 #239#) 
COMMENT                             #241=(CScratch 
COMMENT                                   (CWidget 0 (3 #14# 0) 1 2 0 0 #195# 1 100) 
COMMENT                                   (LOGPEN 0 6 13395507) 10 1 5.41365 1.9 
COMMENT                                   0.082322 1) 
COMMENT                             #242=(CLabel 
COMMENT                                   (CWidget 0 (0 0) 1 2 0 0 #187# 2081903016 100) 
COMMENT                                   (LOGPEN 0 0 0) 1 
COMMENT                                   (LOGFONT 32 12 0 0 700 0 0 0 0 3 2 1 34 
COMMENT                                    "Arial") 2.53336 0.666667 0 "IGHV3S1" "@N" 1 
COMMENT                                   0 0 -12.1812 15.9092 2.97436 0.820513 #241#) 
COMMENT                             #243=(CScratch 
COMMENT                                   (CWidget 0 (3 #15# 0) 1 2 0 0 #195# 1 100) 
COMMENT                                   (LOGPEN 0 6 13395507) 10 1 1.73366 1.9 
COMMENT                                   0.082322 1) 
COMMENT                             #244=(CLabel 
COMMENT                                   (CWidget 0 (0 0) 1 2 0 0 #187# 4129320 100) 
COMMENT                                   (LOGPEN 0 0 0) 1 
COMMENT                                   (LOGFONT 32 12 0 0 700 0 0 0 0 3 2 1 34 
COMMENT                                    "Arial") 2.53336 0.666667 0 "IGHV3S2" "@N" 1 
COMMENT                                   0 0 7.96113 7.04245 2.97436 0.820513 #243#) 
COMMENT                             #245=(CScratch 
COMMENT                                   (CWidget 0 (3 #16# 0) 1 2 0 0 #195# 1 100) 
COMMENT                                   (LOGPEN 0 6 13395507) 10 1 1.02544 1.9 
COMMENT                                   0.082322 1) 
COMMENT                             #246=(CLabel 
COMMENT                                   (CWidget 0 (0 0) 1 2 0 0 #187# 42591244 100) 
COMMENT                                   (LOGPEN 0 0 0) 1 
COMMENT                                   (LOGFONT 32 12 0 0 700 0 0 0 0 3 2 1 34 
COMMENT                                    "Arial") 2.53336 0.666667 0 "IGHV4S2" "@N" 1 
COMMENT                                   0 0 11.2177 3.24241 2.97436 0.820513 #245#) 
COMMENT                             #247=(CScratch 
COMMENT                                   (CWidget 0 (3 #17# 0) 1 2 0 0 #195# 1 100) 
COMMENT                                   (LOGPEN 0 6 13395507) 10 1 5.72853 1.9 
COMMENT                                   0.082322 1) 
COMMENT                             #248=(CLabel 
COMMENT                                   (CWidget 0 (0 0) 1 2 0 0 #187# 4129184 100) 
COMMENT                                   (LOGPEN 0 0 0) 1 
COMMENT                                   (LOGFONT 32 12 0 0 700 0 0 0 0 3 2 1 34 
COMMENT                                    "Arial") 2.53336 0.666667 0 "IGHV2S2" "@N" 1 
COMMENT                                   0 0 -13.5398 7.04245 2.97436 0.820513 #247#) 
COMMENT                             #249=(CScratch 
COMMENT                                   (CWidget 0 (3 #19# 0) 1 2 0 0 #195# 1 100) 
COMMENT                                   (LOGPEN 0 6 13395507) 10 1 5.85787 1.9 
COMMENT                                   0.082322 1) 
COMMENT                             #250=(CLabel (CWidget 0 (0 0) 1 2 0 0 #187# 0 100) 
COMMENT                                   (LOGPEN 0 0 0) 1 
COMMENT                                   (LOGFONT 32 12 0 0 700 0 0 0 0 3 2 1 34 
COMMENT                                    "Arial") 2.53336 0.666667 0 "IGHV2S2" "@N" 1 
COMMENT                                   0 0 -14.0978 4.50909 2.97436 0.820513 #249#) 
COMMENT                             #251=(CScratch 
COMMENT                                   (CWidget 0 (3 #20# 0) 1 2 0 0 #195# 1 100) 
COMMENT                                   (LOGPEN 0 6 13395507) 10 1 5.60346 1.9 
COMMENT                                   0.082322 1) 
COMMENT                             #252=(CLabel 
COMMENT                                   (CWidget 0 (0 0) 1 2 0 0 #187# 1196708931 100) 
COMMENT                                   (LOGPEN 0 0 0) 1 
COMMENT                                   (LOGFONT 32 12 0 0 700 0 0 0 0 3 2 1 34 
COMMENT                                    "Arial") 2.53336 0.666667 0 "IGHV2S4" "@N" 1 
COMMENT                                   0 0 -13.0002 10.8425 2.97436 0.820513 #251#) 
COMMENT                             #253=(CScratch 
COMMENT                                   (CWidget 0 (3 #22# 0) 1 2 0 0 #195# 1 100) 
COMMENT                                   (LOGPEN 0 6 13395507) 10 1 4.20334 1.9 
COMMENT                                   0.082322 1) 
COMMENT                             #254=(CLabel (CWidget 0 (0 0) 1 2 0 0 #187# 0 100) 
COMMENT                                   (LOGPEN 0 0 0) 1 
COMMENT                                   (LOGFONT 32 12 0 0 700 0 0 0 0 3 2 1 34 
COMMENT                                    "Arial") 2.53336 0.666667 0 "IGHV2S7" "@N" 1 
COMMENT                                   0 0 -6.95932 23.5093 2.97436 0.820513 #253#) 
COMMENT                             #255=(CScratch 
COMMENT                                   (CWidget 0 (3 #26# 0) 1 2 0 0 #195# 1 100) 
COMMENT                                   (LOGPEN 0 6 13395507) 10 1 3.83619 1.9 
COMMENT                                   0.082322 1) 
COMMENT                             #256=(CLabel 
COMMENT                                   (CWidget 0 (0 0) 1 2 0 0 #187# 35986868 100) 
COMMENT                                   (LOGPEN 0 0 0) 1 
COMMENT                                   (LOGFONT 32 12 0 0 700 0 0 0 0 3 2 1 34 
COMMENT                                    "Arial") 2.53336 0.666667 0 "IGHV3S2" "@N" 1 
COMMENT                                   0 0 -5.37526 28.576 2.97436 0.820513 #255#) 
COMMENT                             #257=(CScratch 
COMMENT                                   (CWidget 0 (3 #27# 0) 1 2 0 0 #195# 1 100) 
COMMENT                                   (LOGPEN 0 6 13395507) 10 1 3.80582 1.9 
COMMENT                                   0.082322 1) 
COMMENT                             #258=(CLabel 
COMMENT                                   (CWidget 0 (0 0) 1 2 0 0 #187# 2080387377 100) 
COMMENT                                   (LOGPEN 0 0 0) 1 
COMMENT                                   (LOGFONT 32 12 0 0 700 0 0 0 0 3 2 1 34 
COMMENT                                    "Arial") 2.53336 0.666667 0 "IGHV1S13" "@N" 
COMMENT                                   1 0 0 -5.43657 29.8427 3.35897 0.820513 #257#) 
COMMENT                             #259=(CScratch 
COMMENT                                   (CWidget 0 (3 #28# 0) 1 2 0 0 #195# 1 100) 
COMMENT                                   (LOGPEN 0 6 13395507) 10 1 2.94497 1.9 
COMMENT                                   0.082322 1) 
COMMENT                             #260=(CLabel 
COMMENT                                   (CWidget 0 (0 0) 1 2 0 0 #187# 2082602612 100) 
COMMENT                                   (LOGPEN 0 0 0) 1 
COMMENT                                   (LOGFONT 32 12 0 0 700 0 0 0 0 3 2 1 34 
COMMENT                                    "Arial") 2.53336 0.666667 0 "IGHV2S8" "@N" 1 
COMMENT                                   0 0 2.39127 15.9092 2.97436 0.820513 #259#) 
COMMENT                             #261=(CScratch 
COMMENT                                   (CWidget 0 (3 #29# 0) 1 2 0 0 #195# 1 100) 
COMMENT                                   (LOGPEN 0 6 13395507) 10 1 2.85316 1.9 
COMMENT                                   0.082322 1) 
COMMENT                             #262=(CLabel (CWidget 0 (0 0) 1 2 0 0 #187# 0 100) 
COMMENT                                   (LOGPEN 0 0 0) 1 
COMMENT                                   (LOGFONT 32 12 0 0 700 0 0 0 0 3 2 1 34 
COMMENT                                    "Arial") 2.53336 0.666667 0 "IGHV2S9" "@N" 1 
COMMENT                                   0 0 2.81342 13.3758 2.97436 0.820513 #261#) 
COMMENT                             #263=(CScratch 
COMMENT                                   (CWidget 0 (3 #31# 0) 1 2 0 0 #195# 1 100) 
COMMENT                                   (LOGPEN 0 6 13395507) 10 1 1.8409 1.9 
COMMENT                                   0.082322 1) 
COMMENT                             #264=(CLabel 
COMMENT                                   (CWidget 0 (0 0) 1 2 0 0 #187# 2081903016 100) 
COMMENT                                   (LOGPEN 0 0 0) 1 
COMMENT                                   (LOGFONT 32 12 0 0 700 0 0 0 0 3 2 1 34 
COMMENT                                    "Arial") 2.53336 0.666667 0 "IGHV2S10" "@N" 
COMMENT                                   1 0 0 7.6603 8.30913 3.35897 0.820513 #263#) 
COMMENT                             #265=(CScratch 
COMMENT                                   (CWidget 0 (3 #37# 0) 1 2 0 0 #195# 0 100) 
COMMENT                                   (LOGPEN 0 6 13395507) 10 1 1.85169 1.9 
COMMENT                                   0.082322 1) 
COMMENT                             #266=(CLabel 
COMMENT                                   (CWidget 0 (0 0) 1 2 0 0 #187# 2081903016 100) 
COMMENT                                   (LOGPEN 0 0 0) 1 
COMMENT                                   (LOGFONT 32 12 0 0 700 0 0 0 0 3 2 1 34 
COMMENT                                    "Arial") 2.53336 0.666667 0 "IGHV1S17" "@N" 
COMMENT                                   1 0 0 7.61072 9.57581 3.35897 0.820513 #265#)) 
COMMENT                            (CObjectList)) 
COMMENT                      #267=(CGroupWidget 
COMMENT                            (CWidget 61 (7 61 0) 1 2 0 0 Nil -695 100) 
COMMENT                            (CObjectList 
COMMENT                             #268=(CWideArrow 
COMMENT                                   (CWideLine 
COMMENT                                    (CWidget 0 (3 #0# 0) 1 2 0 0 #190# 
COMMENT                                     1413694275 100) (LOGPEN 0 0 3355545) 1 
COMMENT                                    (LOGBRUSH 0 6724095 0) 0.835356 4.86661 
COMMENT                                    5.09528 1 0.082322) 0.8 1.8 0) 
COMMENT                             #269=(CLabel 
COMMENT                                   (CWidget 0 (0 0) 1 2 0 0 #187# 1195458887 100) 
COMMENT                                   (LOGPEN 0 0 0) 1 
COMMENT                                   (LOGFONT 32 12 0 0 700 0 0 0 0 3 2 1 34 
COMMENT                                    "Arial") 2.53336 0.666667 0 "Zone 1" "@N" 1 
COMMENT                                   0 0 -10.0195 17.1759 2.38462 0.820513 #268#) 
COMMENT                             #270=(CWideArrow 
COMMENT                                   (CWideLine 
COMMENT                                    (CWidget 0 (3 #1# 0) 1 2 0 0 #190# 0 100) 
COMMENT                                    (LOGPEN 0 0 3355545) 1 
COMMENT                                    (LOGBRUSH 0 6724095 0) 0.835356 3.02098 
COMMENT                                    3.36305 1 0.082322) 0.8 1.8 0) 
COMMENT                             #271=(CLabel 
COMMENT                                   (CWidget 0 (0 0) 1 2 0 0 #187# 35457648 100) 
COMMENT                                   (LOGPEN 0 0 0) 1 
COMMENT                                   (LOGFONT 32 12 0 0 700 0 0 0 0 3 2 1 34 
COMMENT                                    "Arial") 2.53336 0.666667 0 "Zone 2" "@N" 1 
COMMENT                                   0 0 -2.30113 1.97573 2.38462 0.820513 #270#) 
COMMENT                             #272=(CWideArrow 
COMMENT                                   (CWideLine 
COMMENT                                    (CWidget 0 (3 #2# 0) 1 2 0 0 #190# 
COMMENT                                     1667321128 100) (LOGPEN 0 0 3355545) 1 
COMMENT                                    (LOGBRUSH 0 6724095 0) 0.835356 1.04046 
COMMENT                                    1.31651 1 0.082322) 0.8 1.8 0) 
COMMENT                             #273=(CLabel 
COMMENT                                   (CWidget 0 (0 0) 1 2 0 0 #187# 1413562689 100) 
COMMENT                                   (LOGPEN 0 0 0) 1 
COMMENT                                   (LOGFONT 32 12 0 0 700 0 0 0 0 3 2 1 34 
COMMENT                                    "Arial") 2.53336 0.666667 0 "Zone 4" "@N" 1 
COMMENT                                   0 0 10.219 4.50909 2.38462 0.820513 #272#) 
COMMENT                             #274=(CWideArrow 
COMMENT                                   (CWideLine 
COMMENT                                    (CWidget 0 (3 #3# 0) 1 2 0 0 #190# 0 100) 
COMMENT                                    (LOGPEN 0 0 3355545) 1 
COMMENT                                    (LOGBRUSH 0 6724095 0) 1 0.777467 0.868638 1 
COMMENT                                    0.082322) 0.8 1.8 1) 
COMMENT                             #275=(CLabel 
COMMENT                                   (CWidget 0 (0 0) 1 2 0 0 #187# 1094795585 100) 
COMMENT                                   (LOGPEN 0 0 0) 1 
COMMENT                                   (LOGFONT 32 12 0 0 700 0 0 0 0 3 2 1 34 
COMMENT                                    "Arial") 2.53336 0.666667 0 "Zone 5" "@N" 1 
COMMENT                                   0 0 11.8534 1.97573 2.38462 0.820513 #274#) 
COMMENT                             #276=(CWideArrow 
COMMENT                                   (CWideLine 
COMMENT                                    (CWidget 0 (3 #4# 0) 1 2 0 0 #190# 0 100) 
COMMENT                                    (LOGPEN 0 0 3355545) 1 
COMMENT                                    (LOGBRUSH 0 6724095 0) 1 2.02326 2.25442 1 
COMMENT                                    0.082322) 0.8 1.8 0) 
COMMENT                             #277=(CLabel 
COMMENT                                   (CWidget 0 (0 0) 1 2 0 0 #187# 1414808385 100) 
COMMENT                                   (LOGPEN 0 0 0) 1 
COMMENT                                   (LOGFONT 32 12 0 0 700 0 0 0 0 3 2 1 34 
COMMENT                                    "Arial") 2.53336 0.666667 0 "Zone 3" "@N" 1 
COMMENT                                   0 0 5.80315 10.8425 2.38462 0.820513 #276#) 
COMMENT                             #278=(CScratch 
COMMENT                                   (CWidget 0 (3 #5# 0) 1 2 0 0 #195# 1 100) 
COMMENT                                   (LOGPEN 0 6 13395507) 10 1 5.94901 1.9 
COMMENT                                   0.082322 1) 
COMMENT                             #279=(CLabel 
COMMENT                                   (CWidget 0 (0 0) 1 2 0 0 #187# -11184811 100) 
COMMENT                                   (LOGPEN 0 0 0) 1 
COMMENT                                   (LOGFONT 32 12 0 0 700 0 0 0 0 3 2 1 34 
COMMENT                                    "Arial") 2.53336 0.666667 0 "IGHV1S1" "@N" 1 
COMMENT                                   0 0 -14.491 3.24241 2.97436 0.820513 #278#) 
COMMENT                             #280=(CScratch 
COMMENT                                   (CWidget 0 (3 #6# 0) 1 2 0 0 #195# 0 100) 
COMMENT                                   (LOGPEN 0 6 13395507) 10 1 5.82021 1.9 
COMMENT                                   0.082322 1) 
COMMENT                             #281=(CLabel 
COMMENT                                   (CWidget 0 (0 0) 1 2 0 0 #187# 1195589953 100) 
COMMENT                                   (LOGPEN 0 0 0) 1 
COMMENT                                   (LOGFONT 32 12 0 0 700 0 0 0 0 3 2 1 34 
COMMENT                                    "Arial") 2.53336 0.666667 0 "IGHV1S2" "@N" 1 
COMMENT                                   0 0 -13.9353 5.77577 2.97436 0.820513 #280#) 
COMMENT                             #282=(CScratch 
COMMENT                                   (CWidget 0 (3 #7# 0) 1 2 0 0 #195# 1 100) 
COMMENT                                   (LOGPEN 0 6 13395507) 10 1 5.69168 1.9 
COMMENT                                   0.082322 1) 
COMMENT                             #283=(CLabel 
COMMENT                                   (CWidget 0 (0 0) 1 2 0 0 #187# 1413562689 100) 
COMMENT                                   (LOGPEN 0 0 0) 1 
COMMENT                                   (LOGFONT 32 12 0 0 700 0 0 0 0 3 2 1 34 
COMMENT                                    "Arial") 2.53336 0.666667 0 "IGHV1S3" "@N" 1 
COMMENT                                   0 0 -13.3808 8.30913 2.97436 0.820513 #282#) 
COMMENT                             #284=(CScratch 
COMMENT                                   (CWidget 0 (3 #12# 0) 1 2 0 0 #195# 1 100) 
COMMENT                                   (LOGPEN 0 6 13395507) 10 1 4.25906 1.9 
COMMENT                                   0.082322 1) 
COMMENT                             #285=(CLabel 
COMMENT                                   (CWidget 0 (0 0) 1 2 0 0 #187# 41838524 100) 
COMMENT                                   (LOGPEN 0 0 0) 1 
COMMENT                                   (LOGFONT 32 12 0 0 700 0 0 0 0 3 2 1 34 
COMMENT                                    "Arial") 2.53336 0.666667 0 "IGHV1S8" "@N" 1 
COMMENT                                   0 0 -7.19974 20.9759 2.97436 0.820513 #284#) 
COMMENT                             #286=(CScratch 
COMMENT                                   (CWidget 0 (3 #13# 0) 1 2 0 0 #195# 1 100) 
COMMENT                                   (LOGPEN 0 6 13395507) 10 1 4.225 1.9 0.082322 
COMMENT                                   1) 
COMMENT                             #287=(CLabel 
COMMENT                                   (CWidget 0 (0 0) 1 2 0 0 #187# 1129600065 100) 
COMMENT                                   (LOGPEN 0 0 0) 1 
COMMENT                                   (LOGFONT 32 12 0 0 700 0 0 0 0 3 2 1 34 
COMMENT                                    "Arial") 2.53336 0.666667 0 "IGHV1S9" "@N" 1 
COMMENT                                   0 0 -7.05277 22.2426 2.97436 0.820513 #286#) 
COMMENT                             #288=(CScratch 
COMMENT                                   (CWidget 0 (3 #18# 0) 1 2 0 0 #195# 1 100) 
COMMENT                                   (LOGPEN 0 6 13395507) 10 1 6.12243 1.9 
COMMENT                                   0.082322 1) 
COMMENT                             #289=(CLabel 
COMMENT                                   (CWidget 0 (0 0) 1 2 0 0 #187# 7777204 100) 
COMMENT                                   (LOGPEN 0 0 0) 1 
COMMENT                                   (LOGFONT 32 12 0 0 700 0 0 0 0 3 2 1 34 
COMMENT                                    "Arial") 2.53336 0.666667 0 "IGHV2S1" "@N" 1 
COMMENT                                   0 0 -15.2392 1.97573 2.97436 0.820513 #288#) 
COMMENT                             #290=(CScratch 
COMMENT                                   (CWidget 0 (3 #21# 0) 1 2 0 0 #195# 1 100) 
COMMENT                                   (LOGPEN 0 6 13395507) 10 1 5.54181 1.9 
COMMENT                                   0.082322 1) 
COMMENT                             #291=(CLabel 
COMMENT                                   (CWidget 0 (0 0) 1 2 0 0 #187# 4129496 100) 
COMMENT                                   (LOGPEN 0 0 0) 1 
COMMENT                                   (LOGFONT 32 12 0 0 700 0 0 0 0 3 2 1 34 
COMMENT                                    "Arial") 2.53336 0.666667 0 "IGHV2S5" "@N" 1 
COMMENT                                   0 0 -12.7342 12.1092 2.97436 0.820513 #290#) 
COMMENT                             #292=(CScratch 
COMMENT                                   (CWidget 0 (3 #23# 0) 1 2 0 0 #195# 0 100) 
COMMENT                                   (LOGPEN 0 6 13395507) 10 1 4.80752 1.9 
COMMENT                                   0.082322 1) 
COMMENT                             #293=(CLabel 
COMMENT                                   (CWidget 0 (0 0) 1 2 0 0 #187# 1413956417 100) 
COMMENT                                   (LOGPEN 0 0 0) 1 
COMMENT                                   (LOGFONT 32 12 0 0 700 0 0 0 0 3 2 1 34 
COMMENT                                    "Arial") 2.53336 0.666667 0 "IGHV2S6" "@N" 1 
COMMENT                                   0 0 -9.56609 19.7092 2.97436 0.820513 #292#) 
COMMENT                             #294=(CScratch 
COMMENT                                   (CWidget 0 (3 #24# 0) 1 2 0 0 #195# 0 100) 
COMMENT                                   (LOGPEN 0 6 13395507) 10 1 3.89918 1.9 
COMMENT                                   0.082322 1) 
COMMENT                             #295=(CLabel 
COMMENT                                   (CWidget 0 (0 0) 1 2 0 0 #187# 2081903016 100) 
COMMENT                                   (LOGPEN 0 0 0) 1 
COMMENT                                   (LOGFONT 32 12 0 0 700 0 0 0 0 3 2 1 34 
COMMENT                                    "Arial") 2.53336 0.666667 0 "IGHV1S11" "@N" 
COMMENT                                   1 0 0 -5.83937 26.0426 3.35897 0.820513 #294#) 
COMMENT                             #296=(CScratch 
COMMENT                                   (CWidget 0 (3 #25# 0) 1 2 0 0 #195# 1 100) 
COMMENT                                   (LOGPEN 0 6 13395507) 10 1 3.85843 1.9 
COMMENT                                   0.082322 1) 
COMMENT                             #297=(CLabel 
COMMENT                                   (CWidget 0 (0 0) 1 2 0 0 #187# 35824328 100) 
COMMENT                                   (LOGPEN 0 0 0) 1 
COMMENT                                   (LOGFONT 32 12 0 0 700 0 0 0 0 3 2 1 34 
COMMENT                                    "Arial") 2.53336 0.666667 0 "IGHV1S12" "@N" 
COMMENT                                   1 0 0 -5.66353 27.3093 3.35897 0.820513 #296#) 
COMMENT                             #298=(CScratch 
COMMENT                                   (CWidget 0 (3 #30# 0) 1 2 0 0 #195# 1 100) 
COMMENT                                   (LOGPEN 0 6 13395507) 10 1 3.99875 1.9 
COMMENT                                   0.082322 1) 
COMMENT                             #299=(CLabel 
COMMENT                                   (CWidget 0 (0 0) 1 2 0 0 #187# 35457848 100) 
COMMENT                                   (LOGPEN 0 0 0) 1 
COMMENT                                   (LOGFONT 32 12 0 0 700 0 0 0 0 3 2 1 34 
COMMENT                                    "Arial") 2.53336 0.666667 0 "IGHV1S10" "@N" 
COMMENT                                   1 0 0 -6.26896 24.776 3.35897 0.820513 #298#) 
COMMENT                             #300=(CScratch 
COMMENT                                   (CWidget 0 (3 #32# 0) 1 2 0 0 #195# 0 100) 
COMMENT                                   (LOGPEN 0 6 13395507) 10 1 3.01428 1.9 
COMMENT                                   0.082322 1) 
COMMENT                             #301=(CLabel (CWidget 0 (0 0) 1 2 0 0 #187# 0 100) 
COMMENT                                   (LOGPEN 0 0 0) 1 
COMMENT                                   (LOGFONT 32 12 0 0 700 0 0 0 0 3 2 1 34 
COMMENT                                    "Arial") 2.53336 0.666667 0 "IGHV4S1" "@N" 1 
COMMENT                                   0 0 2.0726 18.4426 2.97436 0.820513 #300#) 
COMMENT                             #302=(CScratch 
COMMENT                                   (CWidget 0 (3 #33# 0) 1 2 0 0 #195# 1 100) 
COMMENT                                   (LOGPEN 0 6 13395507) 10 1 2.98369 1.9 
COMMENT                                   0.082322 1) 
COMMENT                             #303=(CLabel 
COMMENT                                   (CWidget 0 (0 0) 1 2 0 0 #187# 41964768 100) 
COMMENT                                   (LOGPEN 0 0 0) 1 
COMMENT                                   (LOGFONT 32 12 0 0 700 0 0 0 0 3 2 1 34 
COMMENT                                    "Arial") 2.53336 0.666667 0 "IGHV1S14" "@N" 
COMMENT                                   1 0 0 2.40554 17.1759 3.35897 0.820513 #302#) 
COMMENT                             #304=(CScratch 
COMMENT                                   (CWidget 0 (3 #34# 0) 1 2 0 0 #195# 0 100) 
COMMENT                                   (LOGPEN 0 6 13395507) 10 1 2.89899 1.9 
COMMENT                                   0.082322 1) 
COMMENT                             #305=(CLabel 
COMMENT                                   (CWidget 0 (0 0) 1 2 0 0 #187# 1195856980 100) 
COMMENT                                   (LOGPEN 0 0 0) 1 
COMMENT                                   (LOGFONT 32 12 0 0 700 0 0 0 0 3 2 1 34 
COMMENT                                    "Arial") 2.53336 0.666667 0 "IGHV1S15" "@N" 
COMMENT                                   1 0 0 2.79501 14.6425 3.35897 0.820513 #304#) 
COMMENT                             #306=(CScratch 
COMMENT                                   (CWidget 0 (3 #35# 0) 1 2 0 0 #195# 1 100) 
COMMENT                                   (LOGPEN 0 6 13395507) 10 1 2.73451 1.9 
COMMENT                                   0.082322 1) 
COMMENT                             #307=(CLabel 
COMMENT                                   (CWidget 0 (0 0) 1 2 0 0 #187# 1196708931 100) 
COMMENT                                   (LOGPEN 0 0 0) 1 
COMMENT                                   (LOGFONT 32 12 0 0 700 0 0 0 0 3 2 1 34 
COMMENT                                    "Arial") 2.53336 0.666667 0 "IGHV1S16" "@N" 
COMMENT                                   1 0 0 3.55131 12.1092 3.35897 0.820513 #306#) 
COMMENT                             #308=(CScratch 
COMMENT                                   (CWidget 0 (3 #36# 0) 1 2 0 0 #195# 943142198 
COMMENT                                    100) (LOGPEN 0 6 13395507) 10 1 1.58959 1.9 
COMMENT                                   0.082322 1) 
COMMENT                             #309=(CLabel (CWidget 0 (0 0) 1 2 0 0 #187# 26 100) 
COMMENT                                   (LOGPEN 0 0 0) 1 
COMMENT                                   (LOGFONT 32 12 0 0 700 0 0 0 0 3 2 1 34 
COMMENT                                    "Arial") 2.53336 0.666667 0 "IGHV1S18" "@N" 
COMMENT                                   1 0 0 8.81588 5.77577 3.35897 0.820513 #308#)) 
COMMENT                            (CObjectList))) (CObjectList)) 
COMMENT               #310=(CGroupWidget (CWidget 14 (16 0) 1 2 0 0 Nil -547 100) 
COMMENT                     (CObjectList) (CObjectList)) 
COMMENT               #311=(CGroupWidget (CWidget 11 (0 0) 1 2 0 0 Nil -300 100) 
COMMENT                     (CObjectList) (CObjectList)) 
COMMENT               #312=(CGroupWidget (CWidget 12 (0 0) 1 2 0 0 Nil -201 100) 
COMMENT                     (CObjectList) (CObjectList))) (CObjectList))) 
COMMENT       (CSeqView 10 10 
COMMENT        (CObjectList #313=(XLATFRAGMENT 238153 98 0 1 238154 294) 
COMMENT         #314=(XLATFRAGMENT 10881 98 0 1 10882 294) 
COMMENT         #315=(XLATFRAGMENT 39303 97 0 1 39304 291) 
COMMENT         #316=(XLATFRAGMENT 48328 99 0 1 48329 298) 
COMMENT         #317=(XLATFRAGMENT 171313 99 0 1 171314 297) 
COMMENT         #318=(XLATFRAGMENT 175859 104 0 1 175860 313) 
COMMENT         #319=(XLATFRAGMENT 235169 94 0 1 235170 282) 
COMMENT         #320=(XLATFRAGMENT 240168 98 0 1 240169 294) 
COMMENT         #321=(XLATFRAGMENT 246793 97 0 1 246794 291) 
COMMENT         #322=(XLATFRAGMENT 337976 98 0 1 337977 295) 
COMMENT         #323=(XLATFRAGMENT 319063 99 0 1 319064 298) 
COMMENT         #324=(XLATFRAGMENT 319841 96 0 1 319842 288) 
COMMENT         #325=(XLATFRAGMENT 255357 98 0 1 255358 295) 
COMMENT         #326=(XLATFRAGMENT 243488 99 0 1 243489 298) 
COMMENT         #327=(XLATFRAGMENT 23395 100 0 1 23396 301) 
COMMENT         #328=(XLATFRAGMENT 46842 102 0 1 46843 307) 
COMMENT         #329=(XLATFRAGMENT 41964 100 0 1 41965 301) 
COMMENT         #330=(XLATFRAGMENT 57043 101 0 1 57044 304) 
COMMENT         #331=(XLATFRAGMENT 145344 99 0 1 145345 298) 
COMMENT         #332=(XLATFRAGMENT 237376 100 0 1 237377 301)) 
COMMENT        (CObList #333=(AnlzXLATItem 238153 238447 2 238153 238447) 
COMMENT         #334=(AnlzXLATItem 10881 11175 1 10881 11175) 
COMMENT         #335=(AnlzXLATItem 39303 39594 1 39303 39594) 
COMMENT         #336=(AnlzXLATItem 48328 48626 2 48328 48626) 
COMMENT         #337=(AnlzXLATItem 171313 171610 2 171313 171610) 
COMMENT         #338=(AnlzXLATItem 175859 176172 3 175859 176172) 
COMMENT         #339=(AnlzXLATItem 235169 235451 3 235169 235451) 
COMMENT         #340=(AnlzXLATItem 240168 240462 1 240168 240462) 
COMMENT         #341=(AnlzXLATItem 246793 247084 2 246793 247084) 
COMMENT         #342=(AnlzXLATItem 337976 338271 3 337976 338271) 
COMMENT         #343=(AnlzXLATItem 319063 319361 2 319063 319361) 
COMMENT         #344=(AnlzXLATItem 319841 320129 3 319841 320129) 
COMMENT         #345=(AnlzXLATItem 255357 255652 1 255357 255652) 
COMMENT         #346=(AnlzXLATItem 243488 243786 3 243488 243786) 
COMMENT         #347=(AnlzXLATItem 23395 23696 2 23395 23696) 
COMMENT         #348=(AnlzXLATItem 46842 47149 1 46842 47149) 
COMMENT         #349=(AnlzXLATItem 41964 42265 1 41964 42265) 
COMMENT         #350=(AnlzXLATItem 57043 57347 2 57043 57347) 
COMMENT         #351=(AnlzXLATItem 145344 145642 1 145344 145642) 
COMMENT         #352=(AnlzXLATItem 237376 237677 2 237376 237677)) 1 (CObList)) 
COMMENT       (CObList) 0 (CStringList) 0 0 (CObList)))
FEATURES             Location/Qualifiers
     exon            85000..101500
                     /vntifkey="61"
                     /label=Zone\1
     exon            290000..306680
                     /vntifkey="61"
                     /label=Zone\3
     exon            357681..377600
                     /vntifkey="61"
                     /label=Zone\4
     exon            complement(390000..396578)
                     /vntifkey="61"
                     /label=Zone\5
     exon            210000..234683
                     /vntifkey="61"
                     /label=Zone\2
     exon            23394..23697
                     /vntifkey="61"
                     /label=IGHV1S1
     exon            32688..32991
                     /vntifkey="61"
                     /label=IGHV1S2
     exon            41963..42266
                     /vntifkey="61"
                     /label=IGHV1S3
     misc_feature    46841..47150
                     /vntifkey="21"
                     /label=IGHV1S4
     misc_feature    57042..57348
                     /vntifkey="21"
                     /label=IGHV1S5
     misc_feature    60716..61013
                     /vntifkey="21"
                     /label=IGHV1S6
     misc_feature    103574..103878
                     /vntifkey="21"
                     /label=IGHV1S7
     exon            145343..145643
                     /vntifkey="61"
                     /label=IGHV1S8
     exon            147801..148107
                     /vntifkey="61"
                     /label=IGHV1S9
     exon            164127..164427
                     /vntifkey="61"
                     /label=IGHV1S10
     exon            174253..174554
                     /vntifkey="61"
                     /label=IGHV1S12
     misc_feature    178049..178347
                     /vntifkey="21"
                     /label=IGHV1S13
     exon            237375..237678
                     /vntifkey="61"
                     /label=IGHV1S14
     exon            243487..243787
                     /vntifkey="61"
                     /label=IGHV1S15
     exon            255356..255653
                     /vntifkey="61"
                     /label=IGHV1S16
     misc_feature    319062..319362
                     /vntifkey="21"
                     /label=IGHV1S17
     exon            337975..338272
                     /vntifkey="61"
                     /label=IGHV1S18
     misc_feature    29971..30262
                     /vntifkey="21"
                     /label=IGHV2S2
     exon            52778..53077
                     /vntifkey="61"
                     /label=IGHV2S5
     exon            105765..106061
                     /vntifkey="61"
                     /label=IGHV2S6
     misc_feature    149364..149663
                     /vntifkey="21"
                     /label=IGHV2S7
     misc_feature    319840..320130
                     /vntifkey="21"
                     /label=IGHV2S10
     misc_feature    62026..62335
                     /vntifkey="21"
                     /label=IGHV3S1
     misc_feature    327579..327888
                     /vntifkey="21"
                     /label=IGHV3S2
     misc_feature    378685..378981
                     /vntifkey="21"
                     /label=IGHV4S2
     exon            171312..171611
                     /vntifkey="61"
                     /label=IGHV1S11
     exon            235168..235452
                     /vntifkey="61"
                     /label=IGHV4S1
     exon            10880..11176
                     /vntifkey="61"
                     /label=IGHV2S1
     misc_feature    39304..39595
                     /vntifkey="21"
                     /label=IGHV2S2
     misc_feature    48329..48627
                     /vntifkey="21"
                     /label=IGHV2S4
     misc_feature    240169..240463
                     /vntifkey="21"
                     /label=IGHV2S8
     misc_feature    246794..247085
                     /vntifkey="21"
                     /label=IGHV2S9
     misc_feature    175858..176173
                     /vntifkey="21"
                     /label=IGHV3S2
BASE COUNT   107460 a     64609 c     66469 g    105562 t    108581 others
ORIGIN
        1 aagtctctgg aacaggtgaa agtggggtga ataaagagtc tttagcagat gatggaagta 
       61 gcagagtagg ctctgcatgc agggtttgtt cctcttcttc cttggtagct ggacccagct 
      121 ctgtgacagc caacccaacc tgagcacaca tatgcgccag catgtcctta tattcaacac 
      181 ccgtaagttt ggctgtgttt tgtaactcag acaagtatga tttagtttta gttttagaaa 
      241 aatgctctgt gaaaatcgta gcaagttcag atatataaaa tgtaagttca tgttcggttg 
      301 aaagaaatgt atatggtaat ataggacgca gtgcaccaat agcattccca ttgttaaatt 
      361 ctacaacaag cgcatcatta aactcagaat ctgcatcatt aatggtctct atcctgttaa 
      421 tagagccata gggtcgcaca aaatcatatg caggttttat aatgctgtca tgaaaaggca 
      481 gaggcatacc cctcacatag actggtccac tggacgggta ttatcttgga gttctttttg 
      541 cttgcttaac tgtctctctt ctgctgctgt tcgtaatgtt gttaaaggtc aacagcctgc 
      601 tgcccccctg atctcagcaa tgttcctttg gtgtatcatg acttaagcac tgttttctgt 
      661 aaggttcgag ctgggtctct tcctccccac cgtccgtatg actgtgctat tgacctcttg 
      721 ccaggtacgc aaccacctag gggtcatatt taccccctgt caccacctga acgggatgct 
      781 atggacagtt acctacagga gtgccttcaa gcaggggtca ttcgaccgtc ctcctctcct 
      841 gctggagcgg gattcttttt tgtggggaag cgtgatagag gactacgtcc ttgtattgat 
      901 tatagaggtc tgaacagtat tacagttcgc aatacttatc ccctacctct gttacagact 
      961 gcttttgacc tgttgagcgg ggcccaggta ttttctaaac tggacctcag gaacgcatat 
     1021 catctggtcc gcatcagaga gggggatgag tggaagacgg ccttcaatac tcccaatgga 
     1081 cattttgagt atttggttat gccttttggc ctcacaaatg ccccagcagt tttccaaagt 
     1141 ctaatcaatg acatcctgaa agatatgata aacaagttcg tctttgttta tcttgacgac 
     1201 atattgattt tctctccaga cctcgacact catgtgcagc acgtcagagc cgtactccag 
     1261 cgcctgctgg agaaccagct ctactgtaag gcagagaagt gcgagtttca caccacgcaa 
     1321 actcggttcc tgggtcatgt ggtttctcct gggagagtcc agatggatgg ctctaaagtt 
     1381 aaagctgttc tagaatggcc tgttccttct ggccgcaaac cactccagcg ctttctcggg 
     1441 tttgccaatt tctacagacg tttcatcaga ggtttcagtg gcgttgctgc accccttcat 
     1501 aaactcacat cagctaaggt acattttgtc tggaatgagg gggccgatag ggaatttacc 
     1561 aagctgaaga gtcgtttctc tacagctcct attctgactc agcctgattc ctccaagcaa 
     1621 ttcattgtgg aggtggatgc gtctgagtct ggggtaggag ctgttttgtc acagagagcg 
     1681 gccgataata aagtccatcc ctgcgcgtat ttctcctgca agctcactcc tgcagagaga 
     1741 aactacgaca ttgggaacag ggagctgcta gcggtcaaac ttgccttgga ggagtggcgt 
     1801 cactggttgg agggggctga acaaccattt ttagtatgga ccgatcataa gaatttagaa 
     1861 tatatccgaa ctgccaagcg tctaaaccct cgccaagcga ggtgggctct gttcttcgat 
     1921 ttttctatat cctaccgtcc ggggagcaaa aacatcaagc ctgacgccct ttcacggcag 
     1981 ttccagacgg aggaggagtc tgctatacct gcagccccca ccaccattat ccctcctcac 
     2041 ttggtgttgg gaaccactcg ctggtcgctg gagcgcaagg taaaggcatc ggttcctgat 
     2101 cctgccgcca tacctgccgg ctgtccagaa gggtgcctgt ttctacctcc atccctacgc 
     2161 accctggtat taaagtgggg tcattcttcc cgattggcct gccatcccgg agtgaccaga 
     2221 accagttttc tggtggccca gcgttttaag gcctttgtgg ctgcttgtcc catatgttcc 
     2281 agtgtcaaga caccccggac cccacctgct ggattgcttc accctctacc ggtgccgtct 
     2341 agaccttggt cccatgttgc catggacttt atcactggtc tacccaactc acgaggtaag 
     2401 acggtcattc ttaccatcat tgatcgtttt tccaagctgg tacacgccat cttcctgcgg 
     2461 aaacttccgt catctaagga attggctgtg ctcgtcagtc aacacctgtt tcgtttacat 
     2521 ggacttcctc agaacatcac ctcagatcgt ggtccccagt tcgttgctgc tttctggagg 
     2581 gagttctgca acctccttgg gatcaaggtc agtctgagtt ctggcttcca tcctcagact 
     2641 aacggccagg tagagaggta caaccaggac ttggaaacca cgttacgagc tatgtgcagc 
     2701 aaaagcccca agacctggtc ttctcagctc ccatgggcgg agtactccca taactctcta 
     2761 gtcaactcat ccggatactc ccctttccag gctgcctatg gnnnnnnnnn ncgcctgctg 
     2821 gagaaccagc tctactgtaa ggcagagaag tgcgagtttc acaccacgca aactcggttc 
     2881 ctgggtcatg tggtttctcc tgggagtgtc cagatggatg gctctaaggt taaagctgtt 
     2941 ctggaatggc ctgttccttc tggacgcaaa ccactccagc gctttctcgg gtttgccaat 
     3001 ttctacagac gtttcatcag aggtttcagt ggcgttgctg cacccctcca taaactcaca 
     3061 tcagctaagg tacattttgt ctggaatgag ggggccgatg gggcgtttac cgagctgaag 
     3121 agttgtttct ctacagctcc tattctgact cagcctgact cctccaaaca attcattgtg 
     3181 gaggtggatg cgtctgagtc tggggtagga gctgttttgt cacagagagc ggccgataac 
     3241 aaagtccatc cctgcgcgta tttctcctgc aagctcactc ctgcagagag aaactacgac 
     3301 attgggaaca gggagctgct agcagtcaaa cttgccttgg aggagtggcg tcactggttg 
     3361 gagggggctg aacaaccatt tttagtatgg accgatcata aaaatttaga atatatccga 
     3421 actgccaagc gtctaaaccc tcgccaagcc aggtgggctc tgttcttcga caggttcaac 
     3481 ttttctatat cctaccgtcc ggggagcaaa aacatcaagc ctgacgccct ttcacggcag 
     3541 ttccagacgg aggaggattc tgcaatacct gcagccacca ccaccattat ccctcctcac 
     3601 ttggtgttgg gaaccactcg ctggtcgctg gagcgcaagg taaaggcatc ggttcctgat 
     3661 cctgccgcca tacctgccgg ctgtccagaa gggtgcctat ttgtacctcc atccctacgc 
     3721 accctggtat taaagtgggg tcattcctcc cgactggcat gccatcccgg agtgaccaga 
     3781 accagttttc tggtggccca gcgtttttgg tggccctcta tgtcctctga cattaaggcc 
     3841 tttgtggctg cttgtcccat atgttccagt gtcaagacac cccggacccc acctgctgga 
     3901 ttgcttcacc ctctaccggt gccgtctaga ccttggtccc atgttgccat ggactttatc 
     3961 actggtctac cccactcacg aggtaagacg gtcattctta ccattattga tcgtttttcc 
     4021 aagctggtac acgccatctc cctgcggaaa cttccgtcat ctaaggaatt ggctgtgctc 
     4081 gtcagtcaac acctgtttcg tttacatgga cttcctcaga acatcacctc agatcgtggt 
     4141 ccccagttcg ttgctgcttt ctggagggag ttctgcaacc tccttgggat caaggtcagt 
     4201 ctgagttctg gcttccatcc tcagactaac ggccaggtag agaggnnnnn nnnnncgcct 
     4261 gctggagaac cagctctact gtaaggcaga gaagtgcgag tttcacacca cgcaaactcg 
     4321 gttcctgggt catgtggttt ctcctgggag tgtccagatg gatggctcta aggttaaagc 
     4381 tgttctggaa tggcctgttc cttctggacg caaaccactc cagcgctttc tcgggtttgc 
     4441 caatttctac agacgtttca tcagaggttt cagtggcgtt gctgcacccc tccataaact 
     4501 cacatcagct aaggtacatt ttgtctggaa tgagggggcc gatggggcgt ttaccgagct 
     4561 gaagagttgt ttctctacag ctcctattct gactcagcct gactcctcca aacaattcat 
     4621 tgtggaggtg gatgcgtctg agtctggggt aggagctgtt ttgtcacaga gagcggccga 
     4681 taacaaagtc catccctgcg cgtatttctc ctgcaagctc actcctgcag agagaaacta 
     4741 cgacattggg aacagggagc tgctagcagt caaacttgcc ttggaggagt ggcgtcactg 
     4801 gttggagggg gctgaacaac catttttagt atggaccgat cataaaaatt tagaatatat 
     4861 ccgaactgcc aagcgtctaa accctcgcca agcgaggtgg gctctgttct tcgacaggtt 
     4921 caatttttct atatcctacc gtccggggag caaaaacatc aagcctgacg ccctttcacg 
     4981 gcagttccag acggaggagg attctgcaat acctgcagcc accaccacca ttatccctcc 
     5041 tcacttggtg ttgggaacca ctcgctggtc gctggagcgc aaggtaaagg cttcggttcc 
     5101 tgatcctgcc gccatacctg ctggctgtcc ggaagggtgc ctgtttgtac ctccatccct 
     5161 acgcaccctg gtattaaagt ggggtcattc ctcccgattg gcctgtcatc ccgnnnnnnn 
     5221 nnncaagact ctccttggtt ccagaagggt gggtcgtggt ttgcaatatc tggttgactg 
     5281 ggagggttac ggtccggcag atcgacagtg ggttcctgac cgtttcgttg ttgaccgatc 
     5341 cctggttgcc cgtttccatc gtgatcaccc tgatcaacct cgtcgtccgt ctggtagccg 
     5401 gacgtagggg gtggggttat gtcatgaaaa ggcttgactt tctctgtggg atccctcctg 
     5461 gagtccctcc tccttcttcc tgaggttccc tgcgagtgtc acaggtgttt tgattttgtg 
     5521 ttgattacgt ttgggtctac ttaagccatg tgtgtttttg attctgtgcc gaagcatctt 
     5581 ctgtctatac tccagtttac tcttgtggtt ttggcattaa aacccttctc gttttggaaa 
     5641 ctggttccaa gtcgttcctt cctgctattg ggtttccccc ctggcttccc ccgtcacaaa 
     5701 tgccttcaac taaaacagca tttggcaact taatactaag atccaaaaac acattcattg 
     5761 ttattcttga tactcagaga gtgagagaga gagagagagg aaaaaaatac aaacaaattt 
     5821 acaacactaa acaccatgca cttcctccta gctagctcgc caatttatgt agccagttta 
     5881 actagaatcc accagactct agttaaaact agttataagg gccaaagttt gtttcagagg 
     5941 aagtgctaat gatgacaagc aacattaaga tgcagaaagt gtatatatgt attcatattt 
     6001 gatttacaac agaaaataaa caagcaaaaa aacataaatc agttcaatgc agtgcatctg 
     6061 ctgtccatcc tccaataatg ttcataaatc cagtccaaga agttcaatgc aagcaaagtt 
     6121 catcgcataa tccatcatat ccctgagcgc actttcaacc cgagacctgg tgggagacaa 
     6181 ctgcaggacc ccctgctccg ctaggtgtct tctcagcaat aactttatat caggcttgcg 
     6241 tgtcgcagtc ggaacataaa tatcaaagta cttggcaaca attaacgaat ctactttagt 
     6301 gcagtcatcc aatttatgca gctgtgggtc aagaacaaag tcatccaagt tgaaagccat 
     6361 gactaccaac aaagaccacc accagaaaaa aaggaaatga atgatatact caaatggata 
     6421 ttcagatccc ggacgactcg caccccaagc gagaatcata cccctagacg caaactctcc 
     6481 atatacaaaa cattaaatcc aaataaaaaa catacacaaa tacgacaagg gtcgtaacag 
     6541 tggccctcaa taaaagagag ccagagcagg ttccttttag gaaaaatgtt gtgttggtga 
     6601 ggacaaaagc cgttttaagc taagtggaca aattcttact ttattgtacc tcatggactg 
     6661 gataaagtca tgtgccttat ttgcaagcag gttaattgaa atgcaatgct caaataattc 
     6721 aatagaaatc gtcactatgt tacaaataat cacaaccata acaaatttac agcagaggac 
     6781 cgtaacagta agctccaaca agtacaacga ggctatggta cacaacaaat gtttctaaac 
     6841 attttcaaac atttctaaat tcagtgaagc tgtgacagat gctagctatg ctgtgacttt 
     6901 ggtaatggcc ctatgtagca aacccttaag tgagggggat tttgtaaaag aatgtatgct 
     6961 aaaagtagct gacattgttt ttcagaagca aaagaaaaag tttgaagaaa tgagtctgtc 
     7021 aaatgataca attactagaa gagtagatct gggcagtaac ctccaattgc aactgggaaa 
     7081 acatggaggg ccttgttaat tgtacaaatg acactcggtc attaaagttt ttaaaaacaa 
     7141 ctttttctgt ttagccattt ttcccccaaa acaaattggc acccagtcta ttttagagtt 
     7201 cctaatttgg cctccgcaac aaaaaacttc gacaaccttt agtttctact ttctgtgggc 
     7261 tgcttaagga gaggcactga ctgtaaaaac ataactactt caataaaatt aagggcagca 
     7321 aaaccataga atggcttttt atgtagcaaa aatctgcatc tctacaaagt gttaaaaaaa 
     7381 tgtctaaaaa tattttattt ctgcattgta atgcacatgt atttgttgat ttaaagctgt 
     7441 ttaatttatt gtaatgaaac ttgggataaa cttctgattt aactatcgct gcataatttt 
     7501 ctcttttttt ttatcatcct ttcattcatc tatccatttt aattcagttt tatttgtata 
     7561 gcccaaattc acaacaacag tcgtctcaat gggcttcgtg tcggtaattg taaggtaaac 
     7621 acacaatcaa aaaggatcat aaacacatag aattcaatag gatagtacta aactttaact 
     7681 aaactgacta aactaaactg gcatccctgc ccttaggaaa aagtcctaaa aaaaacggaa 
     7741 tctggaaaaa acaaaaaagc ctcaggggtt cctacatgaa gaagggatcc tcccccagga 
     7801 aggacaggag attaacagaa ctcatagaga agaattaact tatctaacgc tacaaattca 
     7861 gatttaaaat cctcgtcaaa taaaacccct aggtttttaa ctttggagat ggaggctata 
     7921 cttaagccat ccagggagac aatcctatca gacagagcat ctctgaggtt ttaggaccta 
     7981 gtataattac ctcagttttt tctgggttca gaaggagtta attaattgtc atccagctct 
     8041 tgatgtctct gatgcaggca gtcagtttct ttatatggtc attttcttca ggtttaatag 
     8101 ataaatacaa ctgcgtgtca tctgcataac agtgaaaatg aatgctgttt ccggatcatg 
     8161 tttcctgagg gtagcatata aagcataaac aggatgggtc ccaaaactga gccctgtggg 
     8221 actccatagc taactcgagt gcaatgagag gactatccat ttacattaac gaactggtac 
     8281 ctgtcggata aataggattt aaaccactgg agggcagatc ctctgatccc tatgtccttc 
     8341 tctaatctat ggagtaaaac actgtggtcg atagtgtcaa aggctgcatt gaggtctaat 
     8401 aggacaggga taaagagtag tcccttttct gaggcctgta ataagtcatt agagactcta 
     8461 actagtgcag tttccatact gtggtgaagt ctaaaccctg actgaaaatc ttcaaagtgg 
     8521 ctattgtctt gtaggtggcg gtaaagctgc ttcactccaa ctctttctaa gattttagaa 
     8581 ataaagggga ggtttgatat tggtctatag ttgataactg catatttaaa agactgtggc 
     8641 acataaactt tttccagaga ggcatttatt attataagga tggatataat cttcctccat 
     8701 ttatttcctt tcggggtcac ggggccgccg catgtggatg aaggcagagg gcaccctgga 
     8761 aaggttgcca gtctgtcgca gggtagtata atcgttgtgc aaatgtttta agtggaggcc 
     8821 ccaatcgttt tttcatgcct ctctccctga actgttttta atttgctttt ccgtgtcttt 
     8881 ttttcttttt aattgcggga aatcatatta atcaaatcaa aatcaaatca gattgtggaa 
     8941 ataatgttaa taaaggtatt tgttaacact ggtatgtcat taaattgtat tactcatcaa 
     9001 gtataaaact ttcccactca tgatttcaat gaatttttaa acagaagatt tctttaacat 
     9061 taaatacaaa tacacatatt taatattgtt taatgataaa tgttcgttga tgtattttta 
     9121 tgtaaaagaa gcataaagag aacagacagc tgatctgcat ataaacagtt tttttcccca 
     9181 agttcagctg tttgttcttc tgctccacat gtaaatgttg atttgatctg tcctttcact 
     9241 aaatttcctg acagccccat atactgtaaa caaatcaggc tcttacatca ccattcatct 
     9301 taaaaagacc tggggcctca tttataaatg ttgcgtacgc acaaaagaag gcgtacgcca 
     9361 ctctctacgc aatagttgag atttataaaa agcaaacttg acgggaaaat gtgcggtcct 
     9421 ccacgcaagc tctgacccag gcgtacgcac aaaaacgggt gaaatgagaa acggcgacac 
     9481 catcggcaga tgcaagacac acgtgaaagt gacagtgtct gccaaatcgt gctggcatgt 
     9541 gctgtactac acaatgtgtc acagcttaaa aacgtgcctc taccccctgg cgccgattgc 
     9601 tgtgttggcc ctgaactcca tccccacgca tttgagccaa atgctgctgc tgtgcgccag 
     9661 cgtttggaag tgatgcgtcg cttgtaaaga acaacaaaag gtgtggaaaa tattacttat 
     9721 ttaagaattc cctcatcgtg cagtttattt cagtcaggga gatcttgatt tcgcccaact 
     9781 ccttgaccac ctctctgatt gaactactga cttccctctg catttcaagg actgcatcgg 
     9841 tgaggacgcg tccactgctg gagggttgag agccgcgtgc cgtggagacg ctggggccag 
     9901 acggctgctc agctgcagca tcgtaaccac tggccccgct ggaacaccca gcaactaaaa 
     9961 taaaattgtt ctatattaat aaactgtaat tgtgtagcct gcatacatgt gacttgactg 
    10021 cattcatttg aattatttct cttacctgtg tcacccggtg cgtctggcgc gtcggcgtcc 
    10081 ccctccgcct cagtcaccac ttcataggga ttccccaatt attgccgcca ctctctcatc 
    10141 aagaggggtc agctccggtg tcccccttcc cccacccgtg gcagacacac tctgacgatg 
    10201 cagcgctaga cgtatttttg cctcgacttt gatgtccgac catttctttt ttatttcggc 
    10261 cacggtccga ggttgtgagg ctacagcatt tacggcgtct gccaccgttt gccgctcacg 
    10321 tgcctttttg gcattagtaa tgcccacact gtgccctcca aacaacattt ttctcctctt 
    10381 ttccacctcg ccaacgataa cttcgacttc acattgaatg aagttacgtt tttttgattt 
    10441 cctccctgtg tttgccatga tttagcaagc catgaatatt aatttgtggg cgtttcacgg 
    10501 actatttatg ggcgtgtcat gacgccgcaa aagctgcgct acatttagaa ttggttgtga 
    10561 tttattaagg gaaagatgcg taggatgtgc gtgcgcacgg ttttataaat ccgaatattt 
    10621 ctgtgcgtac gcacgtccta tgtttcatcc atacgccact tctgacgcaa atcctacaca 
    10681 aagttttata aatgaggccc ctgatgtcat gttgtcagcc aagtagaagc tccaatcatt 
    10741 catcttcatc atcatcctca tcatgttctc tgtagttctg ctgctgcttc tggctgctgg 
    10801 atcctgtgag tttgactgag acaaagacac tgttcactgt tgatccacca ttaaccatta 
    10861 aactgtttgt cctcttcagg tgtaaagtgt gaacagctga cacagccagc ctctgtgagc 
    10921 ctgcagccag gggagaggct gaccatcacc tgtcaggtct cttattctgt gggcagctac 
    10981 cacacaggtt ggatcagaca gcctgcaggg aaaggactgt agtggattgg gataaaaacc 
    11041 actggagcct cttactacaa agattcactg aagaacaagt tcagcattga tttggactct 
    11101 tccaacaaca gagtgactct aaatggacag aacatgcagc ctgaagactc tgctgtgtat 
    11161 ttctgtgcca gagatccaca gtgacacaaa ccatcagcag acctgaacaa aaacccctca 
    11221 gagcctgaaa acttgtaaca tgaattcacc agaggaggcg ctctaacact accaaagatt 
    11281 ttttgctgta cttccaatac taataaataa gtgagtcttt tttactaaat caagtcaaat 
    11341 caatctaaat tatataacat aaaatcaaac ttttcttacg aggcaatttt cctaaataca 
    11401 tgaaggatca gaaatctggc ttgatgctga gtgatgacat catgttatga ggatctttcc 
    11461 agaccaaaga cccccccccc cnnnnnnnnn ncaggcccaa aacccccccc cccccctctt 
    11521 ccattgaaag caaccggcca ttccactgct acaacacttt tcattgaaag gcaaggctga 
    11581 gtgactgggg tgcagtaaat tatgagattt taaggcgtaa agtttttctc ctgtaaattt 
    11641 aacgaagaaa aaagacaaaa tttttctgtt tattggagcc tatttgacga taaaagatgt 
    11701 ggagagtttt gttaagcttt atttccaaat agtttcaaaa acaacaaaat tctgaactct 
    11761 ttggtgtcgc aaaatcggat tattgtcagt gtagctgact ttcatgggtt ctgtgtcgtt 
    11821 aaagtggagt ttaatttgta aaataaagaa ctcagagaca cgttagggtg aagaggacag 
    11881 caactttatt ttccttttca ttaacataca cagaagtcaa tttgtcacct gatgtcatga 
    11941 acctttcatg cacagaagac caatgcagaa gtaaacagtg ttacatacgc cccctcctcc 
    12001 agatgaaacg tcccatttca acataaaaca acaaagataa aaatcttctg ttataatagc 
    12061 ataagaacat tgaaagtacc aaaaagtgct cctcctcaga cagaggagtc acacagactt 
    12121 agagatcttt tatttggtgg aggaagaagg attgaagtgg acagctttat tatcaacggg 
    12181 ctgcagagat cctgcaaacc acccattaat gaataaaaca ttaataaatc ctaaatcaaa 
    12241 caaatgagct tccaaacatt tggaacatta tcaataaaca ttcagctcac ctgtaaaact 
    12301 aagtgtagtc ggtctgctct gctgctgtgt ggctgtgaag aaactggatt gtctagaaag 
    12361 gtctgtatta tattagttcg taaccccgtc agtttcttgc acacagaaat aatgaataag 
    12421 actcggagac agttacttat cttttgtgga ggttttactt cgtacaaaca cgaaggggac 
    12481 agacagatga acatggtgca ttcaaagtcc gaaccaacga gctcagagat gggcttagta 
    12541 taaaaaccct gcatttgcat attcagaaga tcgtctgatg gaccctgtgt gaaaatcacg 
    12601 cccacaggtt actgctggag agaagcttca aggctaaagt gatgataagt ctgaggcctg 
    12661 ctcagcagat caaacatgca cagaaaaagg gagtacgaga ataaactgtg aggaaaatag 
    12721 cttggctgtg ctgtcttcaa atgtaatata attttgagat gacaatacat gctcagtgaa 
    12781 ttaagtttaa accattagtg taataaaagt tagaggcagt ttctaactat tcttcacagt 
    12841 ggcgttcact tgctgcactg tatgttcact tctattttac ttaagtaaaa gtttgtttct 
    12901 cgtaatttta cgtctttaaa tatcgtaatt gtactttttt actctgttgt acacatggaa 
    12961 taacaataaa ggaataacaa atgatctaaa aaagattatt caaacaaaaa acaataacac 
    13021 ttttttaatt aaaaattttc aaagctttta aaattgttca acagatttat taaactatca 
    13081 ttcttttgcc gtgaccaaat ttcttattct aatttaattg ttacaacaat accacatgct 
    13141 ttttttattt tatctagtac ttacgaatac attcttaaat taaagaaaat gaaaaataaa 
    13201 ttgaggtaaa agaatccttc tatttctatt tattgggtta atatttgttt atacattttc 
    13261 tactgtttta tcccttttgg ggtcacgggg ctgctggagc ctatcctggc cacttgcgag 
    13321 caaaggcagg ggacatccag gactgttcac cagtctgtcg cagggccaca atcatacacc 
    13381 cagtcacact cacacttagg gactatttag ataaaccaat taacctatga agcatgtttt 
    13441 tggatggtgg gaggacgcca gaggcactgg agagaaccca catttacacg gggagagcat 
    13501 gcaaactcta cacaaaaagg tcccccattg atgttctgat tcaggtcccc cagccaggac 
    13561 ttggaccaga ggccttcttg ctgtgaggca agaacactaa ccactgcacc accatgcggc 
    13621 ccatgcaata tttgcatttc cctaaaactc tgttatgttg tgaagttgtg gaaagatctc 
    13681 acggtgaatc ttttaagaca aactttatta atccagttgt tgcagaacag tctagtctat 
    13741 cacacaccca ctgaaaattt agagtgacca atttacctat gaaggatgtt ttttgttagt 
    13801 gggaggaaac cagagtcccc catccccact gggagaacat gcaaactcca cacagaaagg 
    13861 tccctcgttg ctgttctgtt tcaggttccc cagctgggac ttgaaacggg ggacttcttg 
    13921 ccgtggggca caagtgcgaa ccactgcacc accaatagat gatcagattt aagattnnnn 
    13981 nnnnnntcag ttcattattt actgtattat gttgactgaa aaagaattaa aagtttagta 
    14041 aaaatattac ataaatgatt atgtaatatg aagaatacct atttaaacaa caaagaaata 
    14101 ttaataaaga tatgatgaaa aacatgtgac aggaattcca caaaggaagt cacctacagc 
    14161 agtggtgccc aaccttcata acaccacgga ccggtatgac gtcacgtcaa gttttcaccg 
    14221 accggacttt aaaatgcggc gaacgattat tgtagcagca ctacagaaac agaaacgtgg 
    14281 cacttttatt ttgacacgca tgacattgta catcataaag gtctcatcat catctcccct 
    14341 gcccacagtc atggtgcaaa aattaagtac tgtctattaa atgtattttt ctattttttc 
    14401 gaaggctcct cttttgtctc ctggctgggt gttttcccct tggcaaaaaa aaaactttcc 
    14461 aaagacgttt gatttttact cattttgctg ggttctattt taacctttta tgaaacctat 
    14521 cacgtgacaa agaagagcgc cttggtctgc gtcaagattg acttagacgg atgtaacaga 
    14581 aaatcaaaca atttttcaac atcttttaga ttctgaaata aataaaacga aagtaatgta 
    14641 agttatttat tttttctgtg cggcccggtt ccacattacc aacggatcgg actcggtcca 
    14701 cggcacgggg gttggggacc gctgacctat agcaaaatca tgaaacaatt tatttttaac 
    14761 taatgatgct catatccgat tttctgacta tatccgattt ttttgacgac ccgcttacat 
    14821 catcttttaa aagtgacccg tatctgattt ttgcatttac actatacagt gctgaaacta 
    14881 tcaaacgtag acgttctgag gactacgtag cagtatttcc gcattccgcg gacctctttc 
    14941 tgacttttgt cattgcggtt gtcatggagg caacgcggcg acggaaggag gggatgcacg 
    15001 ggggagtaaa aaggaggagg gctgctcggc tctctctgag ttttgagtga ggaagtgttt 
    15061 gtagacgttg tgctgtccga acagtttgat ccaagtgttg aacctttcct gcgcgatgac 
    15121 ttctcttttc tgaccgtggt cagaaacaca tgggagattt cctcggggtt cacttttccg 
    15181 ttctgaaccc tcagcctcca gaatgggcta agaaacactc caaaactttt gggcgagaca 
    15241 ccttattttt aattttccgt ttttccgaca gtcccccgct ccgctctcac acccccccct 
    15301 ctctccttac acacagacac gcaacatggt ccccatcata cacgcccccc aaagaaataa 
    15361 acggcttcta gcctgttcca tagcaacggt gttccacttc attagttacc gtttgtgtcc 
    15421 cgaccgggac acaaacacaa cagcggtttc caactacggt ctgaagcctg aggctgaaag 
    15481 gtaacacgct gacagcaaaa tcagcgcaaa aaaaccacct taataagtca tgtgatctca 
    15541 gttggtggtg tcctgaattg acgtcactga cgtacgactc gcatttactg gggaatatcc 
    15601 gatttgtctg cttacatggc acacgcaaat gcacgtatcc gatttgtttc agatttattt 
    15661 ccacatatga gagaggcctg tatctaggga taggtatcgt taaggtttta acgatactac 
    15721 tactcttatc gatactgctt atcgatccgg tactcttatc ggtactctta tcgatacttt 
    15781 ttgaggacga aaaaaataaa taaataacaa attaagaaca taaagtgttt tatttcctca 
    15841 ctatgcaaca acattttttt tttaacaaaa cattttactt tatacatgag aatgttccag 
    15901 acaggatatt tatttaatta tttatttaat ctaattgttt ttattattta tgagtgtgat 
    15961 gtttcatttg atcttttgtc cattttccac aaccttgaat agacttttct gtctgtcaaa 
    16021 caccagagtt aagttaagtt aagttaaatg atggaaacaa attcactttg atgcagactc 
    16081 ctttctattt tgccaactcc attcattttt ctttaaatcc agtaaaccca ttaaatgata 
    16141 ttaattttac ggatgacaac tatcattagt tattaattat tattaagtat taggaagcag 
    16201 ctgatagttt ttcgcgggtc tggaatcata agcggtgagt ctaagccccg cctctctacc 
    16261 tgtttgttgt atgctccgcg tgcaacgccc cccagcaccc cctctcccgc tgccccagcc 
    16321 tgttctgcac aaacagcgca acatacggtc atcgtagtag caaggtgaca gcatgatagg 
    16381 caaacttaat catttttacg cagaaacgtt agttcttagt ctagggcgct cacgtgtccc 
    16441 ctacaagatc gccactgact gtgtgtgctg ccttgtcttg tgtgtgtgcg cgcgtggcgc 
    16501 atgctgtctg aaaacagccc cgccccccgt gcacacaaat agacagagtt ctccgcttca 
    16561 acgagaatat cgaaattaat atcatcatta attaacggaa agttgactga cttggagagt 
    16621 taaatatggc agatagcgct tatattttgt gggacacaca aaaagaaaag aaaaagtaac 
    16681 ttctccagta ccgatagcag aaccgttcag gtcagatctt aacgatactg cggtcttgaa 
    16741 gaatgcggcc ccggggctgg ttcaataccg gggcacggta cccatcccta gtgtccagct 
    16801 cagagccgca ggcgaccgcc tacctttatc caatggtaag tccgctgctc tgctgagtgt 
    16861 gagaaatgtt tctctttatg agatgctcaa gcaataagaa gctcacaaaa catctgctgc 
    16921 attgatctac aaacagtttt acagcttgta ttcagtagaa cgttgagttt gaggatattt 
    16981 ctaaaggaga tgtgaaaatc caagttttct tcatattatg tcnnnnnnnn nngttatcac 
    17041 ctgtggacag tttagagttg ccaatcaacc tatgacgcat gtttttgaag attcaagatg 
    17101 ggtttattgt catttcacac acagtatctg tgaggaagta cacgggtgag acgagatgct 
    17161 gtttctcact agcaagaccg tgcaaaagag aaaaaatcta caataaaata agatgaataa 
    17221 aaaattaagt gaaagaaata aagataaaaa agattaatat aagataaaat agaatagaga 
    17281 ccagcattca gtgagaaagt gactgtgtta ttgttctcct tcactctgta acaccaaaca 
    17341 tgaacttgcg ctgttagatt tccatgaata tcactacatt cttttatttg ggaactattt 
    17401 tgtgcagcgt aatgttacgt ttctgtataa acaaaggtgg agcctcctgc cccgcgttct 
    17461 tcatggctgt cagccttcag gtgactaagt gtctgcagtc tgtttattac cgggcgatag 
    17521 ataatattct gagaagatgt ctgtaccaaa gagcacaggt gaagcctcgc gtgcagctcc 
    17581 agagcggtcc gctgcagaag aatcaacaca cacattccaa catacgtgtg tgcgcgctcc 
    17641 ttcctcctgc acactcagca cgatatcatc atccatcgtg atgggtgact gacatcccga 
    17701 tggagagaca ccatcgtgat gccacgcccc cgccacgttg cgagtcgacg ccataagccg 
    17761 cggttacatg aaaaaaatat cctgatcaga ttcagattat aaaaaacatt tacatgggtc 
    17821 acagtttctg tctgaataaa tcattcgcac atgcgcagta gtgtttgaaa taccggaaga 
    17881 gaaaaattgt tccacctagc ggctacatac atagatatat cagtgttttt aataatgtca 
    17941 cggttattat gaagcgcctg tttgctcatc ttcttaattg taatccgtgt ggtcagtgct 
    18001 ttttctgttg aagaacggaa ccagaaagaa gccagggtta gcagtgtgct aacacgaact 
    18061 aacaacattt agaatgaata taaaatgtat ccatgaggga aaagctgcaa tctgcatcct 
    18121 ggctgcacgt aaacatgtgg gaataacatc agcctttatt tagtcgggac acgactggaa 
    18181 acacaaatcc acgtgattgt tagaacagtt tcnnnnnnnn nntcatcgta gtagcaaggt 
    18241 gacagcatga taggcaaact taatcatttt tacgcagaaa cgttagttct tagtctaggg 
    18301 cgctcacgtg tcccctacaa gatcgccact gactgtgtgt gctgccttgt cttgtgtgtg 
    18361 tgcgcgcgtg gcgcatgctg tctgaaaaca gccccgcccc ccgtgcacac aaatagacag 
    18421 agttctccgc ttcaacgaga atatcgaaat taatatcatc attaattaac ggaaagttga 
    18481 ctgacttgga gagttaaata tggcagatag cgcttatatt ttgtgggaca cacaaaaaga 
    18541 aaagaaaaag taacttctcc agtaccgata gcagaaccgt tcaggtcaga tcttaacgat 
    18601 actgcggtct tgaagaatgc ggccccgggg ctggttcaat accggggcac ggtacccatc 
    18661 cctagtgtcc agctcagagc cgcaggcgac cgcctacctt tatccaatgg taagtccgct 
    18721 gctctgctga gtgtgagaaa tgtttctctt tatgagatgc tcaagcaata agaagctcac 
    18781 aaaacatctg ctgcattgat ctacaaacag ttttacagct tgtattcagt agaacgttga 
    18841 gtttgaggat atttctaaag gagatgtgaa aatccaagtt ttcttcatat tatgtctttt 
    18901 gtaatttttg ttaaagaaag taggagggtg gagaaaaagc aataacaatt gaaaattaaa 
    18961 tttgcaaaga aaaaaatctg gtatttattt aaccagattg atttgtctta gacaaggtgt 
    19021 tacctcaatc aaatcaaact ataccattat acaattgttt caaaaatgaa ataattcatt 
    19081 acatggatcc tggaaaatac catttggagt gagacgtgct agcacacgtg atggtggcaa 
    19141 ggactgatca gctcgatatg tggaaacact ttgaatttga caaagatgag accaaacagt 
    19201 gtgccagaat gtattatttt gtatgttggg tttttttttt ttggtgacgt ccagcagcta 
    19261 aacaaacaga tcggagctaa aggcctcttg tgttggacag attttactgt gnnnnnnnnn 
    19321 nattaagatt ttaaaggcaa cttcaactgc ataagaagtg ctggtataga gctataccag 
    19381 ctcttctacc agctaattca gaatttacaa agcctcttga ataagaggtg aaacgtcatc 
    19441 taactttaaa acttaaatcc agaaaacagc ccctaaacct actactcttg tggggaagtt 
    19501 gatatgtcca tggagttgta gaaatacact cttggggttt gcatggttga agtccccggc 
    19561 caggatgagg aaggcatcag ggtgtgctgt ctgctgctca ctgatgtgct ggtgtagttc 
    19621 atacagagcc tcactcctgt tggtggtgga gctgggaggg atgtatgctg ctaccagcag 
    19681 tatgcagcta aaatctcttg gcaggtagaa tggccggcat ttattgatca taaactcagc 
    19741 caggggggag cagtgttgat agaccactct gacattcctg caccaggcat cgttgatgta 
    19801 aacacacaga cctccatcgc gggtcttagc ccccacgaca ggcatcctgt cggcccgaaa 
    19861 gcatgctaac ccggctagat ggatagcaca gtccaggatg ttgtccgtta gccacgtttc 
    19921 cacaaagaga gacacagaac tcactcgcag tcttggacga tgagcgtatg gttaaactgt 
    19981 cactttaacc atgggggagc agggctttca gtttggaact cactcccctc taatatccac 
    20041 aacacggaca cactcccaca tttcaaatca aagctaaaaa ctcttctctt ccaaatggcc 
    20101 tattcactgt aacagtaact ttttgtcttt atacagatgt atttaaatgc gtatgttgtt 
    20161 aaattgttct tgttttagct gtttattata ttttatatac tgtatactta ttgtatggca 
    20221 accttaagtg ccataggtgc cttataaata aaatgtatta ttattattat tatttaggtg 
    20281 acagacggaa cagctcgtta gcatagcatc attgcatttg tgtctaacaa cagccctgtc 
    20341 tccaaatcaa ccctttttat tcatctgtct gttgttgctg taagtgaagc gtctttatcg 
    20401 tctagttctg acaagggatg ggtaccaacc ctggtattga acgagccctg gggcaacatt 
    20461 cttgaagacc gcagtatcgt taagatctca ccaacggttc tgctatcggt actggagaag 
    20521 ttgctttttt tgtgtgggtc ccacaagata taaacgtttt ctgccatatt taagtggcgc 
    20581 atgcctaaaa ttaattaaat ctgcgccaga gctcccagac tatcgtgtca acctgctgct 
    20641 atgatgaccg tattttgaac tctctgtgaa gaacagactg gaggggcgcg agaaaaaaaa 
    20701 atgactctca gctgcagagg atgtcaacag gtgaacagag agagaaaaag caggtaaaga 
    20761 ggcgggggag gggctttggc ttcaaactgt cagagagatg gaaacacggg cgtcagattt 
    20821 agacgcagct ttacctgcgg gagttgaagc agagactctg ggatgatctt atgaactcaa 
    20881 acatttattt aatttgtttt atatttacat catgacagca atatgtcaaa acattgatgt 
    20941 ttatttttct ttaaataaac agcaatgttt cttttttcat gttttttact tttcaagttg 
    21001 gaaaaatgta ttcatttatt tttcgtcctc aaaaagcaac agtaagatta tcgttaaaat 
    21061 accggatcaa taagcaggat caataggagt agtagtaccg ttaaaaccct aacgatatcc 
    21121 aaccctagtt ctgactggat cctgttaaaa atccctgcat gttctgctgc taaacaccac 
    21181 acaggtgaaa agaccgnnnn nnnnnntttt tattatataa tcgaatatgg cccgcccaaa 
    21241 tagtggggcg tgcccgaaac gatgccgggg aggggggggg ggcggtttta ggcacaggta 
    21301 acaaaggcaa ttgtctggtg cgcaaattta acgtgggggc ggcggtgaca gtggctcagt 
    21361 gcttggaaaa aaatctggtc caccattcgg ttcctattat ccgttctgtt tgtaacagcc 
    21421 tgaaaccttt gaatccctgc agctgctccc gtctgtgtca cacacggctg tgcgagtgag 
    21481 atagaaaggg gaggggtggg gtgggctctg tctgccaggt gaatcggggc atgcgcacca 
    21541 ctgctagtgc tgcctctgtt gcccaacacc aggatcaccg tgtgccttta gattcctcag 
    21601 ctcatgctga taaagtcatt ctttatgaac tattgtagac attttaatga cgtctttatt 
    21661 ttnnnnnnnn nncaaaaaag aaaaagtatc ttctccagta ccgatagcag aaccgttcag 
    21721 gtcagatctt aacgatactg cggtcttgaa gaatgcggcc ccggggggca cagtacccat 
    21781 ccctacctgt atccgatctg agaaaaacgg aatccatgcg cttttgtcct gcttacacgt 
    21841 tcaccgatca tatccgatct atgccacgtg agaggaaaaa atcggaattg ggtcacttga 
    21901 accatgcagt gtaaaggcgg cctaaatgga cagaacatgc agcctgaaga ctctgctgta 
    21961 tatttctgtg ccagagatcc acagtgatac aaaccatcaa cagatctgaa caaaaacccc 
    22021 tcagagactg aaaacttgta acatgaatcc accaaaggag gcgctctaac actaacaaag 
    22081 attttttttg ctttttttta ctataaatac ttttttgttt taaagccttg gaaaaattgg 
    22141 ttcaacaaat gagtctttta taaaagaatt caatcaagtc aaaaaaataa aagtcctatc 
    22201 ataataaatt aaactttatt tatgatgcac ttttcataaa tacataaagg ttcaacaaaa 
    22261 taaaaacatc tttcaaactc aaaaaacaat ataaagacat tcacacatat gatgggctta 
    22321 aatccaaaaa ccacctccca cattgttaaa gataaaatgt cacatgacta agaaaaggat 
    22381 cagaaatctg gcttgatgct gagtgatgac atcatggtat gaggatctgt ccaaacctct 
    22441 tccattcaaa gcaagtaagc aagtaaaaaa acaaaaaaaa atgtaaaaga ataaataaat 
    22501 aaatgcacag tacacataga atcacaataa gtgaatagca aatagtctta aaaaatttct 
    22561 tagaaaaaat gccatcaaat taaaaatatg aattacattg aattatatta acagtcaaga 
    22621 cacttttttt gaattgttta taacatttat taaagcaaca ttctcttgct gtggctcaat 
    22681 ttcctatttt taatttcaat gttcataaaa taaagaaaat gtaaacaaat tgaggaaaag 
    22741 agtatttgtt ttatttattt attgggttta tttttgcatt ttcctaaaat ctactaagat 
    22801 ctttatcatt tataatgtta aacattctgg tggattaact gaaagaagtc ttaaatctga 
    22861 tcatcgattg tcttttagtc agttcaaaat ttactgtatt atgttgactg aaaaagtaaa 
    22921 aaatcttaca tgaagaattt ttatgtttat gaataataca tattaagaca acaaagaaat 
    22981 ataataaaga aatcatgaaa agaaaatagt ccaggaattc aacaaaggag gccacctaca 
    23041 gaataatttt gaacatttat ttgtaactaa acctgaagat ataaaaaaga gaaaacaaaa 
    23101 gtggaataat ttaattagat cagaaaaaag tattttctga ttcaaatgtg aattctgatg 
    23161 gagctgaatg tcttctgtga ggtggagtca atgcaaacat ggacatcttc ctcctctatt 
    23221 tatctgacag cagagatgac agcagagaca ctgaactcag ttgaacatga tggactgtag 
    23281 gacaggactg ctgcttttaa ctctctgtta tgcaggtgaa catcatcatg cagatattgt 
    23341 agatttctga tgttttcctt ttttaaatcc agtgttctga tattccttcc cagttgttga 
    23401 tggacagact ctgactgagt ctgaatctgc ggttaaaaga cctggagaat cccacagact 
    23461 gacctgttca gcctctggat tctctttcag cagctatcgc atgagctggg tcagacaggc 
    23521 tcctggaaaa ggactggaat ggattgcttt tatctactct gacagcagtg gcatgttcta 
    23581 ctcagagtca gtgaaaaacc gcttcaccat ctccagagac aacagcagac agcagctgta 
    23641 tctgcagatg aacagtctga gagctgaaga ttctgctgtt tattactgcg ctagagacac 
    23701 acagtgactc aagagacaga aactctgtac aaaaacacaa catgaagaaa atagctctca 
    23761 tccgttcttt taaatattat tctacagaac agtgaatgca aaaaagggaa aattgatatt 
    23821 ttacaaaagc ctttcaaagg agtaaaataa caacagtttt aggaaaagtg agatgtgttg 
    23881 tttttttttt ccttgtcaat tttttacttt tttgttgcta ttttagtgtg caggttttta 
    23941 aatgattgct tatactttca atggagctgt taaagggatt cacagaccga tttttaatgt 
    24001 gggaggattt gccgttttcc tatttaattt attttgtcca gcctcttttt gggctatatc 
    24061 tatttatggg ccatggagaa gaaaaaaaag gccatagaaa tttaatctca gaattctgac 
    24121 tctaaagtta gaattctaac tttaatctca gaattttgac tttaaactca gaattttgac 
    24181 tttaatctca gaattttgac tttaaagtca acacgaacat gtgagccata tccttcagca 
    24241 ctgcagaggc cgaggagctg caggagtgga accaacaaaa ttgacgtctg taagtgtctt 
    24301 tttgcacgct caaggcttac cggaggaggt cattacgcca gtggaagaac agaaggtaag 
    24361 taaaacaaag aaattgtttt aaactggatc ttgtaaatga acgggcagca ggctatgcaa 
    24421 gtattttgca tcagccatgc aagactttgc atgcatagct agtgcaaaat ctagggcttt 
    24481 gtctagatat gtttagcacc accattgacg tgcccgttta tagcaacaac taccttataa 
    24541 tctcattttt tttgccttta gtcagaaaat actctctaca tatgtctaaa agattgtcgt 
    24601 gttttactcc tatgcatgat gattgataca taccaatctt tacactaacc ctccaacaca 
    24661 ataacattca gttttcagaa gccttctctt cgcgtgaaac attcttttta ttatctcatt 
    24721 gccaaacaaa cactctgcat acgatggtgc cccgtcacag aatcataccc tttcataaca 
    24781 tttcataaag acttgatgtc atgttgtcaa ccaagtagaa gctccaatca atcatcatca 
    24841 tcatcctcat catgttctct gtagttctgc tgctgcttct ggctgctgga gtctgtgagt 
    24901 ttgactgaga caaagacacc attaaccatt aaactgtttg tcctcttcag gtgtaaagtg 
    24961 tgagcagctg acacagccag cctctgtgag tctgcagcca ggtgagaggc tgaccatcac 
    25021 ctgtcaggtc tcttattctg tgagcagcta ctacacagct tggatcagac agcatgcagg 
    25081 gaaaggacta gagtggattg gtagcgaacg tgttggacaa acgaaatact acaaagattc 
    25141 actgaagaac aagttcagca ttgatttgga ctcttccaac aagagagtga ctctaaatgg 
    25201 acagaacatg cagccttaag actctgtgta tttctgtgca aaatatccac agtgacacaa 
    25261 accatcagca gacctgaaca aatacccctc ggagcctgaa aacttgcaac ataaatcaac 
    25321 cagaggaggc gctctaacac tactggataa ttgttcagta aagaagaaga tactcaactt 
    25381 ttatgtgtgt ttaacccttg tgctatctta gatgacccca cccttacatt gattctccct 
    25441 accatgacaa tggtggatga aggtggaaag atttcatgtg atccatggaa accagtgaaa 
    25501 aacacaaatc attgaataaa aaaggttcaa cgcactgtct agtgggtcta tatgacccaa 
    25561 ctcccaacgt taaattgcct aggatagcaa aagggttaaa ggatgaaaaa aatgtaatct 
    25621 agttgacatg atctgatcaa ggtggtccca gatgctgcaa cccggaagga agaggcaggt 
    25681 agatggaagg tacgtaacag gttttaattt gaaggagcca gtggatccag gaggggagag 
    25741 gggcttggag cttgacgagg agtcttcggc caacggtgag tacgggagtc aatggcgtga 
    25801 caagtgctct cgacggcggc gagaatagag tctttggaca gcggcgtggc tggagttctt 
    25861 gactgtggtg tggctggagt tcttgactgt ggcgtggctg gagttcttga ctgtggcgtg 
    25921 gctggagttc ttgtggagcg tggagggttt tggcttctgc tcgaggtgga ttaggactca 
    25981 gttgctctcg tggaaaacgg cagacctgaa gcacagcaaa aacatgataa gcgaggcaaa 
    26041 acatgcaata gagggccagg tgtagcatga ggtgaggtaa gcaccatcag ggttaacgga 
    26101 ctggcaaaga atgcttgagg tgggtctcct taaatggcag gtgcctagat gaggaaagta 
    26161 gaaaaacctg cgagtcctga gcagagctgg gagggggagg agtcggacaa gccaccatga 
    26221 cactagtctg acagttatca acatttaaac aaaatgcttt ttgtagtcat ccagttaaca 
    26281 tttgagtgga catataaatt gattttggta aataatgact gtcattacaa ttgcaaaggc 
    26341 aaatgcataa gatttggttt gtggaactaa aactcaaaaa caaagttaac ctaatttgac 
    26401 taaaaatcca tacacattga cttaacaaaa ctggactgta aaaaccctta aatgaggaga 
    26461 aacatgactg gtaaactttt attccaagta tgttgttgca tttcatgaaa aaccctcaga 
    26521 caggcctaat attttctgct tttaagaata tgtgaagaaa aatcattttt attattatca 
    26581 ttgtttatct gtaattgttt aaatgtattt taaatattaa cctaaattga cctgtttacc 
    26641 tattttataa taccgttctg tgtttgttta tctgcatctc accctcagct aggatgaggg 
    26701 ggttttacga cacactgtcc ttagctgatg aagaatactg tctgaactga gaatcttccc 
    26761 aaatggttca ttatatgact ccccctaatg aactttactc tctgtttgga aattgtaacg 
    26821 tcctacttga attcttacta aaaggagcac tgtaagaagc agacctttga gaagagaagt 
    26881 tacttgtgca taagttactt tgattcttgt tgtggtttct tattttgttt ttttttaatg 
    26941 tctagatgca tttatctcac agactagaaa caagaatttt ctgcctgtac taaatattat 
    27001 ccattttatt ttgttttcag tggtacattg gccttcaatc tcaagtttta ctctctaaag 
    27061 gtatttatcg aactggaaga ttcccattaa tagcatgtta acaaaaacat gtaacaaaag 
    27121 ttttcctgtg gattactttt ttcaaagttt ccagttatga tctaactata cttgtggtaa 
    27181 atgtgtcatg gtcttttgtt ttaagtcaac atcaaagatt ttcatcttct cattaaagag 
    27241 tcatttcctc cctgtctgtg cctttgggac gccagctgag gccacatcac tgaaagaaag 
    27301 actaaactga tgcaaaagat ctctgtttca ctgctcagtt cgcatggcag cagatgctcg 
    27361 tgtctgttcc catcttctgc atacgtgcat caactgaaac aaggttttaa catcgtgtat 
    27421 taaaagaaaa gagtaattgt tgcagatttt tttgactgta aggtttgagt tccacctcaa 
    27481 aaaacctaca atagaaatgt tagacaggtt acaactgaac acaccgagaa caggttgatg 
    27541 atgctgaaat actctactca ttgttgctaa tgcttcacta atttttgcca aaacgataga 
    27601 aacaaattaa tattataatt gaaaacatgt gacaaacaat tgaaagcaaa ctacagcaca 
    27661 gacagcattg gaaggctaaa aaataactca atataattta aagaaatagg taaaactcaa 
    27721 agagaaatta aaatgtgtgt ggacaatgtc agaagtatat tttttgcatc cgttgtaatt 
    27781 ggaactgtag aaaagttatt cttgctgctt gattctaaat caaaagttac tggggctgca 
    27841 ctatcgcttt aaaaaagtct tggttcaaat cccagcaggg ttctttctgt gtgcagtttg 
    27901 catgttctct gtctgtgggt tatttctgtc cagtccaggc tcctcccaca atccaaaaac 
    27961 atacttcatt ggttgattgg ggactctaaa atgtctcata gttgtgaatg taagtgtgtg 
    28021 aggttttgtt tctgtgttgc cctgcgatgg actaacagct gtccagatct ggggtgtcaa 
    28081 actcattttg gtttgggggc cacattccac ccgtctgatc tcatgtgggc cggaccagta 
    28141 ccataaaagc aaaaataacc catggtcagc ttgttatacc actgtcattc aagtgtgcaa 
    28201 aacacaagaa aatgtcaaag aatcttttcc tggttggctg cttgaatttt gtggcaacac 
    28261 ctgccttctt cctgaccttt aatggggcgc catcagtgac cagactggca tcacgtgacc 
    28321 aggtcacacc aacattgtcc actgcagtaa ctagagagct gactatgtca tcagctgttg 
    28381 ttgtgtccat aaactcagca aactctgctg tgacagtcac ttcaacacct ctaataaata 
    28441 tgcacagttg tatatacctg tggtgtcggt gctttcatca ttagctacca aaaaagcaaa 
    28501 aaaatgactg gattccttca tttggccgcc caaatcagaa atgttgtatc tggcattgta 
    28561 atacttgata gacttatgtt ggcaaagatc aacgtttttt tggagcacaa gctccatgaa 
    28621 caaaaaaaaa tgtcaatttt tcccagaaag cttggcactc cacttcaaca tttttttttt 
    28681 tgtgacaaca tttcggtcat taggctgtca ctactgatca ttcttatagc aatgtaacag 
    28741 cggtgaggat agcagggaat caaactgaat cttacccaaa gacagagctg ttaggttttg 
    28801 caattggcac gtgcagagat atgctgtttc acgttttcct ttttctttgg tccccctaat 
    28861 ggcggaattg tgcattttgg ttatttcttt aaaaaaaaat cataacttgc cacaggaatg 
    28921 gacttgaaaa aaatttttgg ttaaaaaaaa aacatcctta gaatttctac tcttcctgag 
    28981 ttggccggat taaaccatct tggtgaccga atacggcctg cgggccgtat gattgacacc 
    29041 ccatgtccag aggttggcta agctccagca accccgtgac cccgtaatgg gaacaagcag 
    29101 atatagaaaa atgatagatg gacaaaaaag tcttttgaaa aaaataatga tttctaaata 
    29161 aaagcatctg ggtaaaaaat gtgttaacat ataaaataca taatatgcat aactgtttct 
    29221 taaaatgcta atataaaatg gcaatcttat tttatattaa aataacattt attttatgag 
    29281 gtcaatttaa ggaaccacat tcgttgattt tactgtattt tattaactga aatgtgaaca 
    29341 tttcggatct ctatacttgt gggtaataac ctgctgaact gttgttttaa cagaaaaaca 
    29401 ggtttttact ttgattttca ccgtaaagct tttctggccc taaagaaaaa gactaaaaaa 
    29461 atcatgaaaa attgttaaaa tctgatgctg cacaaaatgc caaactttta aaatgttttg 
    29521 taaaattgaa accctattta tgtggcattt tattcttctg ggaaatgtgt atcatctgtt 
    29581 acactttact aattgtagag ttaaataatg aggatatctt acatattttc acatgcaaga 
    29641 acctgttggg atcagtgtgt actttcagag agctgtgtag tttttccttt taagtaactg 
    29701 gatgcttgaa tttacataac ggtctacctt ttagaatatt ttctttatgc aaagtaaact 
    29761 tgtaggcctt ttttatctaa gcttcaaatg tttccattag cagcagagga agagttactc 
    29821 ccatcagaga tagttcatct tcatcatcat gttctctgta gctcctctgc tgctgcttct 
    29881 ggctgctgga tcctgtgagt ttgactgaga caaagacact gttcactgtt gttacactat 
    29941 taaccattaa actgtttgtc ctcttcaggt gtaaagtgtg aacagctgac acagccagcc 
    30001 tctgtgagtc tgcagccagg tgagaggctg accatcacct gtcaggtctc ttattctctg 
    30061 agctactaca caggttggat cagacagcct gcagggaaag gactggagtg gattgggata 
    30121 aaatacactg gagactctca ctacaaagat tcactgaaga acaagttcag cattgatttg 
    30181 gactcttcca acaacagagt gactctaaat ggacagaaca tgcagcctga agactctgct 
    30241 gtgtatttct gtgccagatg gacacagtga ctcataccat cagcagacct gaacaaacgt 
    30301 tcatacgtaa cataaattca ccagaggagg tgctctaaca ttaccaatta ttttttgctt 
    30361 tagttccaat actaataaat actatggtgt tttaaggtgt tgtgaaaaat agattcaaca 
    30421 aatgcgtttt ttattaagtc aagtaacatc aattcagaat aaaaacagaa caaaaacatc 
    30481 tttcaaactc aaaaaacaat ataaagacgt tcacaaacat ataatgtcct taacccttgt 
    30541 gctatctttg atgacccccc cacccttaca ttaacgtgtt ctccctacca tgacaaaggt 
    30601 ggataaaggt ggaaagattt catgtaatct atggacacca gtgaagatca caaatcattg 
    30661 aagaaaaaag gttcagagaa ctgtctagtg ggtctagatg acccaactcc cacattatta 
    30721 aagataaaat gtcacatgac aaagaaaagg atcagaaatc tcgtttgatg ctgagtgatg 
    30781 acatcatgtt atgaggatct gtccacacca gagacccccc ctcttccatt caaagcaacc 
    30841 agccagattc cactgcaaca acattgttca ctgaaaaggc tgagtcactg gggtggtgtg 
    30901 aagtgactga ggtgtggagt attttttttt tacttttgtt gttgtttttt ttacttcagt 
    30961 ttttactgaa gtaagtacaa aaacaataat agtaaaaaaa ataaatcaat aagtaaaagc 
    31021 acagtacaca tggaatcaca ataagtaaat aacaaatgat ctaaaaaata taatatagaa 
    31081 gataccacaa aatccaaaat atgaatacat ttaattaatt taatagtcag cacacttttt 
    31141 tattaaaatg ttttctaagt ttctacaatt gtttattaca tttattaaag taacattctt 
    31201 tttctgtggc caaatttcct aattaatttc aatgttaaaa caataccacg tgctttgtca 
    31261 tttcatgtag tacaaattaa aagaaaatgt aaacaaagtg aggaaaagag tacattgtac 
    31321 ttctagtact gttgggttta tactttaata ttcctaaaac ttataaagac tttaaacata 
    31381 caaaagcttt atcatttatg ctaagacaaa ttctggttga ttatttgaaa acaagtctta 
    31441 aatctgattg tctattgtct tttactcagc tcaatattta ctgtattatg ttgaataaaa 
    31501 aagctcagta aaagatatta catacatatt aacattctat gtttatgaat aatacctatt 
    31561 gaatacctat tgaaacaaaa aagtgtgaca ggaattcaac aaaggaagtc acagtagaat 
    31621 catgaaaagt aaatttttat gctcaagtaa tgtttaaata tccaaatatt caagaaaacc 
    31681 tataaggaaa ctctgatgtc atgatataaa gataagggga tttaaggatc aacaggtgtt 
    31741 tgaaaaattc caaatacatg tgaacttgat tgtggtgaaa tattcaaagc tcttttattt 
    31801 acaaccaatg agttttatat tgtgtaatgt gtaatactga ctactgatat gtttaaactg 
    31861 caatcaataa gctattgatt ttcttaaaat gatctctatt gtgttgcaat aattactggt 
    31921 ttaatgtgat aatatgttct aatgataatc aatgattatt acataatggt taccgttact 
    31981 gaaatcatga atgaatgttt tctgaagata atcaatcatt actaggctct ggatgacaaa 
    32041 aactataaaa ccataaaagg aattaactca gtaatggtgg atttatataa actcgctttt 
    32101 cccactcctt ttcaagcaat aaatcaaact ctactaatac tttagttaat gatcactgtt 
    32161 tgtaattaag caaatgtgat ttaagtgtct ttttctgctt gttttatttt ctgttttttt 
    32221 taatctaatt taaatctaat ctaatcttga tttctgtaat gaaattgatt aatgtgtgtc 
    32281 aattacttat tgctttgact acaatatttg aaataaatca acaaacttaa atcaaatcaa 
    32341 tcaaatggta tattttttaa ataaacttaa agttcatgaa ttaagaaaaa gaaatcaaaa 
    32401 ttattttatt agacctgaat aaagtatttt cttattcaaa tgtgaattct gatggagctg 
    32461 aatgtcttct gtgaggtgga gtcaatgcaa acatggacgt cttcctcctc tatttatctg 
    32521 acagcagaga tgacagcaga gacactgaac tcagttgaac atgatggact gtaggacagg 
    32581 actgctgctt ttaactctct gttatgcagg tgaacatcat catgcagata ttgtagattt 
    32641 atgatgtttt ccttttttaa atccagattt ctgattttcc ttcccagttg ttgatggaca 
    32701 gactctgact gagtctgaat ctgtggttaa aagacctgga gaatcccaca gactgacctg 
    32761 ttcagcctct ggattcactt tcagcagcta ttacatgggc tggatcagac aggctcctgg 
    32821 aaaaggactg gaatggatcg cctatatcta cactggcagc agcagcatgt actactcaga 
    32881 gtcagtgaaa aaccgcttca tcatctccag agacgacagc agacagcagc tgtatctgca 
    32941 gatgaacagt ctgagagctg aggattctgc tgtttattac tgcgctagag acacacagtg 
    33001 actcaagaga cagaaactct gtacaaaaac accacatgaa gaaaatacct ctcatcattt 
    33061 tttttaaata ttattctaaa gaatcagtga atggaaaaaa gggaaaattg atattttgct 
    33121 aaatctcttt taaaggagtt aaatagcaac agttttagga aaaattagac gtgttttttt 
    33181 ctttgtcaat tttttttttg atattttagt atgcagattt ttatgtttgc ttatattttc 
    33241 tgtgagatag tgaagaggtg ctgactctga catgaagttt gggtgcatta ccggttttcc 
    33301 cgctttagtt agtttatttt aaaaaagcaa aaaaaaaata aaaaaataaa caaactataa 
    33361 tacaatcttt catgttgtta tatttcttta tatacctaat ttttagtaaa acaaaagcag 
    33421 tgattttttt ttttcattaa cttgtcctgt ccaacagctg ggcagacaga tgagagctta 
    33481 aggcctcttg tgttggacat attttacttt tacaacaggg gttatgaatc ttctgacaaa 
    33541 agcaatgatt tttagtacat ttgatatctc tcagacgcaa ttttgggttt tatcagccac 
    33601 ggctccctgt aggatttctg ttaagagacc cacagcgccc ttgtgatcag gaaacaacac 
    33661 tgatgatgtg ttcaaggtca cacgtgacga atgatcaagt ctcaccttaa acattacatg 
    33721 ttcattcatt ttttcattca tcttcttaac cgtttattcc ctttcggggt cacggggttg 
    33781 ccggagccta tcccggccac ttgggcgtag gcaagggatg ccctggactg gtcgccagtc 
    33841 tgtcgcaggg tagaatatcc tcaatcacac atccattcac tcactctcac acctatggac 
    33901 aatttagagt tgccaatcaa cctatgtagc atgtttttgg acagtgggag gaagccggag 
    33961 atcccggaga aaacccacgc atacacgggg agaacatgca aactccacac agaaaggtcc 
    34021 cccattgatg tagtgttttt catgtccccc agccaggact tgaaccgggg gcctttttgc 
    34081 tgagaggcaa gagcgctaac cactgcggca ccgtgccacc attttatgtt caatggtgtg 
    34141 catttgttaa aaatattcct tttataatca ctatacagct gtagcctacg gagcccggga 
    34201 catgacatga gtaacataat aattatttag ttcacaaaaa acaatattta gttccaaaga 
    34261 aataaaattc tgttcccacg aaataattaa tttgagagaa caaaataatt atttaagtca 
    34321 ttcataaata tggatgttag caatagttgg atttactgca gatactttca catttctgtc 
    34381 tgtgtgtgtc tccctacatt gtatgtaaga cagtgaggat attttgagat cagattttaa 
    34441 aaagctctac aaaagcatcg ataatcatgt ctgcgttcag tcacatccct gtacaaaagc 
    34501 agctttccgc cgctactctc gtgtctctgt gaccgataat ccttctagct gtcatgttac 
    34561 aaacacaatt ctggacaaaa actgaatagc tttaaagacg gaaagtttac taatgtctat 
    34621 ttgaacagag aaagacagtt caatatttgt gcacaaattg acatgaaaca cacatttttt 
    34681 acatacagta agcaacaaaa acacaactac atgtgaacat caaagaaaaa ttcaagtcaa 
    34741 attccctgag atgaagaacc taatcctgct gtaactgtga ctgcaggaag acaggaaagc 
    34801 ggaaaataac ttttatccaa aaacatgact aaaggaataa acattcaact tcttcacaat 
    34861 tttaacaaaa tagcttaagt aaaatctgta aaaacgttca tacttcaata agattcaggg 
    34921 cagcaaaacc ataaaatggc tttgtaatgt agcaaaaagc tgcgtctgta taaagtgtta 
    34981 caaaaatgcc tgaaaaactt tttatttttg cattgtaatg cacatgtttt ttgttaattt 
    35041 aaaattgtat gaaattgtaa tgtattgtga tgaaaattgg gataaactga tttaactatt 
    35101 actgcattat tttctgtatt tttaaataat cattgtgcaa atgttttaag tggaggcccc 
    35161 acaggttctt tttttatatc tcactgttct gtatttaatt ttcttttcca tgttattttt 
    35221 tcttttaatt gtggcaaatc ataataatcc aatcaaaatc aaatcaaatg attgtggaaa 
    35281 aaaatgtgaa taaatgtatg tgttaacact gatatgttat gaaattgtat tactcgaaca 
    35341 tgctgcagaa caaaacaaac aaaacctgga aatttaataa tattaatcaa atcattctgt 
    35401 tttctttgct cttttgtaca ttttttagag ctggactcct gtaattattt ttagcaataa 
    35461 gttcatttct gcttggtgtc tgatgtcctg tgtgtgtctt tgtgaaacat atcagaggca 
    35521 tttgattttt ttcaaaaaat ctcaatactt tcctaaacaa attatctatt tttttattat 
    35581 tttaaaaagc gcagctgtct ttctgcctac attacccgct gtctttgtgt caaatactga 
    35641 caccaactaa acgacaggca gacataaaaa ataaatttat atggaaaata aagacacgtc 
    35701 ataaaaatgt ctacaatagt caataaagaa cgacattatt tgaatgagct gaatcttaag 
    35761 gtaaggcatg atccaggtgt tgcggaatag aggctgcctt ctgtacgccg tttcacctcg 
    35821 ctgccttcgc ccactacccc tcccctttac tttacacaca tttgccgctc cttctcaaag 
    35881 acagaagtgc gcaactgcag ggacggcaat tctcaggttt caggctgtta caaaccttga 
    35941 gtggtgtgcc ccactatttg agaaggactg ccgtatggga acgtgtcccc ccccttcttg 
    36001 gttttaattg caccatagac atgtaggccc tctggtgggg ggatacttgg acatcactgc 
    36061 cagcaagcag cagatgtcct ctcagtgccc tacccaccaa ttttaactgc accctctagt 
    36121 acacacaccc tttacccctc aaaaacatac actccaacac acacatacac gagtcaggtg 
    36181 ggacctctga ccatctgtcc actaccccat ccctggccga gggtactagg catttggaat 
    36241 aatgtatgta agttatctca tatttgcttt tttgcattgc ctagctatac aggtgatata 
    36301 atcatgtttg cataagtgtt tgtgtccaag ttctgtttca caggaaggtg gaggtgaaat 
    36361 ccttggggga aaaccaactg tctttgcgtc ttcccagaat caacatgaga actttgtcat 
    36421 ctgtctagac cggaatccaa ggacactttg gctacgttca cactgcaggg cctaatgctc 
    36481 atttcggatt tttggaaaaa atccgagttt tttgcaagac cgttcacatt tcctagtaaa 
    36541 tccgaacttt tgtgatctcc agtgtgaccg tgacatgacc caaacgagac cagcatgcgc 
    36601 agaagagtac acaacggtaa acgacgtcac tcgttgattg cggaagtagc caacgtcaac 
    36661 gatggatgac aacaacagag ttgccaacag cggaggtctt ttatcactat ggaatttatt 
    36721 atcacgaagt agccagaact ataacaatct tcttatttca agaagaaagt taaaaaggag 
    36781 gagagcaagg gttttggcca tggcgtttag tggagctgtg ctagcaacgt cggtagagag 
    36841 gaacgtttgg gtgcggagtc gcaggagtgg tgggatactg atgtgagtgg cttcactgat 
    36901 gcagaattta ttagttactt tagaatgacc agatccacct tcagttacat ctgtgagcgc 
    36961 ctttgattaa gtctgtcgcg agaagagaca tgtctgcggc ggcccattac agtgcagaaa 
    37021 cacgttggag ttggactgta ttggctagca acaggcgcta acttgttcgg tatagcaaag 
    37081 tccacagtct gctccattgt acgggagttc tgtgaagcag ttcgccgtgt cctcatgccc 
    37141 cagtacgtca aactgcccaa aggcggtgac ctgcaagagg taatcaaagg cttccagcag 
    37201 cgatggggtt tcccgcagta tggaggagct attgatggga gtcatatccc catcatcgct 
    37261 ccagaggata accacgcaaa atatttcaac cgcaaagggt ggcattcagt tctgctccag 
    37321 ggtgtcgtga atcatcaatt ttggtaagaa atatagatat tttactttta taatcgttta 
    37381 aaagtactat acttgcctca ctttcttttg atagaaccat atacatctgc aagaatatta 
    37441 tccttgaaaa cactgtacat aggaaactgt acactgttca gtaatgtaac acggtcttcc 
    37501 aacagcttca ccaacatcta tgctggatgg ccagggagtg tccatgatgc gagggtactc 
    37561 cgaaattccc atgtgtactc actcgcagag agaggggagt tttttccgcc agtgagtaat 
    37621 ccagtaatag tgatctataa tgtgtacaat gtcttttttt catttggatt attttgtgct 
    37681 tttaaatctt aagggcactg gggagataat gggcgttcaa gtgccaatca tgctgcttgg 
    37741 tgacccggct tatccccttc gaagctggct gttactgtga cacagggacc ctgacagctg 
    37801 agcagaagaa cttcaatgag cgccacagca gagccaggat aactgtgcag tgtgctttcg 
    37861 gccgactgaa gggccggtgg aggtgccttg ctaaacggct ggatgtggac gtttccctcg 
    37921 tccccgccat aatcggtgca tgttgcacac actccacaac ttctgcaact tctgaaaccg 
    37981 tccgtttcac aaataaattg ttataagtat aagtaggatt aataaagttt accctaaatt 
    38041 acaaaaggag ttaattcaaa tatacatctt gtttgtcaaa agattcataa tccctgttgt 
    38101 aacagtaaaa tatgtttgct ctgctgttga acaggacaag ttaaaaagaa agtacttcct 
    38161 ctttttatct gttcaaatca tctcatcaat gtcagacaga tgttgtttat tttgaacaat 
    38221 tctgctgaga aacatttggt ctttcagttt tataaagata attccttccc tgtttttgac 
    38281 tgtcagctaa aacaccagaa taaatgaagt aaagttaata atttattgat tttcttgcaa 
    38341 cgttttcttc ataggtaggt aagatggaga aattatagtt ttaacagtca tattttatgc 
    38401 caatttctcg taataaaaat ctgtaataaa atttagtgaa atatttaaaa aaaaaactag 
    38461 aatgatttaa tcaataaatt ccattaacct acttgttcag ctttacaaaa aacaacagaa 
    38521 gtagtgttaa ttccaatata tatatatatt tttctacatt ctttttctta ctgacagttt 
    38581 ctcagattta cagagatgac agaaagcaaa gtatactttt aaattgatta tgttcacttg 
    38641 ttacagtaat cctccatatt tagtcaatac ataaaaatac tcgactaatt aatttgatca 
    38701 aacaatcact atttgttaaa ctccactaaa tatataatgt ttaaagtttg ttttaatttc 
    38761 attatttaat tttgtaaaag taaaaccaaa ggtgatgtag gatctacagg cagagcaaac 
    38821 tgtgaaacac ggaagataaa aaagtgaaaa gtttttaaga tttaaatgat tatttcacac 
    38881 aaaaatttac aattgaagtt acttttttgt tgtaatttgt tgtaagaatt tatatatcaa 
    38941 tttaaataaa tcatcagaca gcagacagct gatctgtaga tatggtttat tctccaaaat 
    39001 tcagctgttt gttcttctgc tccacatgta aatgatgatc tgatctgtaa tttcactaaa 
    39061 ataatatttc ctgacagccc catgtactgt aaacaaatca tgctcttaca tcaccattca 
    39121 tcttaagaag acctgatgtc aagttgtcag ccaagtagaa gttccaatca gtcatcttca 
    39181 tcatcatcat gatctctgta gttctgctgc tgcttctggc tgctggatcc tgtgagtttg 
    39241 actgagacaa agacactgtt cactgttgtt acaccattaa ccatggtcct gtcctcttca 
    39301 ggtgtaaagt gtgaacagct gacacagcca gcctctgtta gtctgcagcc aggtcagagt 
    39361 ctgaccatca cctgtcaggt ctcttattct ctgggcagct acacagcttg gatcagacag 
    39421 cctgcaggga aaggactgga gtggattggg atgaaacaca ctggagcctc ttactacaaa 
    39481 gattcactga agaacaagtt cagcattgat ttggactctt ccaacaacag agtgactcta 
    39541 aatggacaga acatgcagcc tgaagactca gctgtgtatt tctgtgccag aaggacacag 
    39601 tgacacaaac catcagcaga cctgaacaaa aacccctcag agcctgaaaa cttgtaacat 
    39661 gaattcacca gaggaggcgc tctaacataa tcaattatgt tttgctttag tttcaatact 
    39721 aactacactg ttttaaccct tgtgctatcc tagggacttt agcattggga gttgggtcat 
    39781 ctggacccca cgagacagtg gataaaggtg gaaagatttc atgtaatcca tggacaccag 
    39841 tgaagatcac aaatcattga agaaaaaagg ttcaactgtc tagtgggtct agatgaccca 
    39901 actcccaatg ttaaagtgcc taggatagca caaggattac atcaaatcaa atcaattcaa 
    39961 attatagaaa ataaaatcaa actttattca tgagacactt ttcctaaata catgaagtgt 
    40021 tatacagaat aaaaactcaa agaaaaatta taaagacatt tataatgccc tcaaatccac 
    40081 aacccacctc ccacattgtt aaagatatga tgaagaaaag tatcagaaat ctggtttgat 
    40141 gctgagtgat gacatcgtgt tatgaggatc tgtccacaac agagaccccc tcttttccat 
    40201 tcaaagcaac tggacagatt ccactgcaaa agcactttta attgaaaagg ctgagtcact 
    40261 catttggagt aaaaaaagct agaaaaaacc caaaaacaag taaaaaaatc aaaataaaat 
    40321 cacagtacac atgtacacct gagttttagg gccattttac tttttttttt cttttattat 
    40381 gactttttaa gtcttaaatt tatgagaaaa acagtcaact gttaaatctg agccaagctt 
    40441 gaagacaacg ctaaagttgg cttccgattc acagtttccg attcgcgagg gcactaaatc 
    40501 atagcttgaa gatgagatgt ggagctttct gtgaagcttt atttccaaat aggtttcaaa 
    40561 aacaaagaaa tttggaacct tttggtgact caaaatcaga ttattgtcag tgtagctgac 
    40621 tctccggggc tcggtgtcaa caaggaggag tttcatttgt aaaagggtga agaggacagc 
    40681 aactttattt tccttttcat tcacacagaa gtccatttgt cacctgatgt catgaacctg 
    40741 tcatgcgcag acgaccaatg cagaagtgaa cagtgttaca tacgcctcct cctccagatg 
    40801 aaacgtccca tttcaacata aaacaataaa gctgaaaatc ttctgttata atagctaaag 
    40861 gatgttgaaa ataccaaaaa gtgctcctcc tcagacggag tcacacagac taagagatct 
    40921 tttatttggt ggaggaagaa tgattgaggt ggacagcttc atgtcttcat catcgggctg 
    40981 cagagatcct gcaaaccacc cattaatgaa taaaatatta ataattcata aattaaacaa 
    41041 atgagcttcc aaacatttga aacgttatca ataaacattc agctcacctg ttcaactgat 
    41101 cttattaggt ctgctctgct tctgtgcagt gtttacttgc tgaactgtat gttcacttct 
    41161 attttaatct tgtaaattta tgagtttgtt tctcgtaatt ttacttttta ctgatggccc 
    41221 ttaaactcca ttgtacacat ggaatcacaa taggtgaatg acaaatgatc taaaaaaaat 
    41281 tatgacatgg tttctttttg ttggctttac atttgcatta tatttgcttt atcatttgtt 
    41341 ctgtgacaaa ttctggtgga ttatctgaat gaagtcttaa atctgatcat ctattattaa 
    41401 cttttactca gctcaatatt tactgtatta tgtagactga taaagaataa aggctcaata 
    41461 aaatatatta cataaaatgt atctatgttt atgaacaata gctattgaaa caacaaagaa 
    41521 atattaataa agatatgata aaggaatgtg acaggaataa acaaacgaag tcacctatag 
    41581 cataatcatg aacatttatt tgtaactaaa cttttgaact tttaaagatt aaaaaaagag 
    41641 aaaagaaaag tggaataata atattattat caataattat tattattgtt ttaaaaaagt 
    41701 cttttctgat tcaaatgtga attctgatgg agctgaatgt cttctgtgag gtggagtcaa 
    41761 tgcaaacatg gacgtcttcc tcctctattt atctgacagc agagatgaca gcagagacac 
    41821 tgaactcagt tgaacatgat ggactgtagg acaggactgc tgcttttaac tctctgttat 
    41881 gcaggtgaac atcatcatac agatattgaa gattactgat gttttccttt tttaaatcaa 
    41941 gctttctgat tttccttccc agttgttgat ggacagactc tgactgagtc tgaatctgag 
    42001 gtcagaagac ctggagaatc ccacagactg acctgttcag cctctggatt cactttcagc 
    42061 agctatcaca tgggctgggt cagacaggct cctggaaaag gactagaatg gatcgcttat 
    42121 atctacactg acagcagcgg cattttctac tcagagtcag tgaaaaaccg tttcaccatc 
    42181 tccagagaca acagcagaca gcagctgtat ctgcagatga acagtctgag agctgaggat 
    42241 tctgctgttt attactgcgc tagagacaca gtgactcaag agacagaaac tctgtacaaa 
    42301 aacaccacat atagcaaaga gttgtcatcc gttgttttta aatagtattt gaaagaacag 
    42361 tgaatggaaa aaagggaaaa tttatatttt gcagaaacac ttttaaagga gtaaaataac 
    42421 aacagcttta ggaaaagtga gatgtgttgt ttctttttcc ttgtcaaatt tttacttttt 
    42481 tttgttgcta ttttagtatg caggttttta gttgattgct catactttca atggagctgt 
    42541 taaagggagt cgcagaccaa tttattatgt gggaggattt gttgttttcc tatttaattt 
    42601 attttgtcca gccttttttt aggtgccata cctattctaa acaagaacaa aattgtataa 
    42661 ctttcataat ataatttact ctaactcagc tgtattttat attgtgtcag aatttaaaaa 
    42721 atgttacgct ttttgtaatt tcttctacat taaataaaaa tcttatctta gaagcaccaa 
    42781 agtaattttg ttggaaattc tttataatga ttattaaatg tgtttggaca ttaaaagtct 
    42841 ctatgttcag agaagcaaaa aagctttaag acaatctttt atgttgttat ttttcttcga 
    42901 atcaaatcaa atcaaacttt atttataaag cacttttcat acaaaaaata taacacaaat 
    42961 tgctttacat taaaacacaa caaaatataa aaacagacaa tttaaaaata aataaataaa 
    43021 aataaataaa taaatagggc cccactcccc gtacctcctt tcacacctcc caccccctaa 
    43081 ctgatggcaa tagacaaata gaattttttt ttcaaatttt cgtcatctac tgcattttat 
    43141 tgaaacaaaa aatagtgatt ctaaacccat ttgatgcgtc tctgacacag gctggggttt 
    43201 gatcagcctc ggttcactgt agggtttctg actagagatc cacagcaccc tgtgtgttca 
    43261 ggaaaccaca ctgatgatgt gttcaatgtc aaacaatggc agatgaacat gttttatctg 
    43321 aaacattaac tgtttaatga tctgcatgtt caaaacatta ttttttataa ttacaataca 
    43381 actgtagcca gactggtcat tgacaatatt tattttactc tttaactgtt ctttttaaaa 
    43441 aaaaaattaa aataaaatac ttaaaaatgg ccattcatat tatttaaata taattttcat 
    43501 tcaacaatat gcaaatgtgt tttttattat aaggaagtga agtgtgagtg tgtgagtcag 
    43561 aaagacctca gtgagttcat cttcagcatc aaccatgttc tctgcagctc tgatgctgct 
    43621 gctgacagct ggatcctgtg aggagatttc agtggattca cagcaataat cagatcagaa 
    43681 acatttcaga ttcagatgaa tgatggagat gatgttggtt tgtgtttcca caggtgtgga 
    43741 cagtattgat ctcatccagc cagactcaaa ggttgttcag actggacagt ctttgaccat 
    43801 cagctgtcag gtttctggat attcactgac tgatggttat gcaacaggct ggatcagaca 
    43861 gcgagaagga aaaccaatgg actggatttt ttatcaatgg gggagtagta gtgggagctt 
    43921 ccatcaaaat gatgctctga aaaacaagtt cagctacagc agagacactt ctgcaggaac 
    43981 agtgacaata acaggacaga atctgcagcc tgaagacaca gctgtgtatt actgtgtgag 
    44041 acgccccaca gtgatacaaa caaacacaaa cctggacaaa aactcagcag ctataatgac 
    44101 ggaaagttta ctaatgtcta tttgaacaga taaagacagt tcaatatttg tgcacaaatt 
    44161 gacatgaaac acacatttgt ttacatacag taagcaacaa aaaacacaac tacatgtgaa 
    44221 caataaagac aaattctagt ggaattctct gagatactaa agaacctaat cctgctgtaa 
    44281 ctgtgactgc agaaagaaag aaaagtggaa aacaacttga atccaaaaac acgactatag 
    44341 aggaataaac atccaacttc ttcacaattt taacaaaata tttaaagtaa aatctgaaaa 
    44401 aaacttcaac acttcaaaaa atgtcagatg ctactggatc atgtgagtct cgttgaaaaa 
    44461 aatgacaagt gctgtatttt tatgaactct gacagttgat atatttattt ctaaaacaca 
    44521 tgttcatctt tttcaggtgt aaagtgtgaa cagctgacac agccagcctc tgtgagtctg 
    44581 cagccaggtg agaggctgac catcagcctc tcaggtctct tattctgtga gcagctacta 
    44641 cacaggtgga tcagacagcc nnnnnnnnnn nnnnnnnnnn nnnnnnnnnn nnnnnnnnnn 
    44701 nnnnnnnnnn nnnnnnnnnn nnnnnnnnnn nnnnnnnnnn nnnnnnnnnn nnnnnnnnnn 
    44761 tgacttttta gccaatcaga atgcagaaca caatgcacga tccaatccgt gaagtagcga 
    44821 aactttgaaa agtaaaccgt gttttagcaa gggatcactg tacagaccaa aggtatggac 
    44881 atacgttctc atgcaaatga atgggaagga aggtgtgtcc aaacttttgg tctgtactgt 
    44941 aagtcttaat gaatcttttt gtttgtctga aaaactgata acaataaaac agccgttttt 
    45001 tacagttcat ttccagaaaa ggtttcctga caaaaaccta aacttgtaag aatcctggta 
    45061 gattataaaa tcttaatctg atcatcttct gtactttact caactcacta tttcttttct 
    45121 taaatttcct aaagaaaata tagacattct gcaaaaaaat attagagtta gcttatcttt 
    45181 gtttttggca tacactaatt taaacgataa agaaatgaaa tatcataaaa aatgtgacag 
    45241 gaattcaata gaagatatca cctactgcag taatcatttc aggaacagca tttatgtgaa 
    45301 atgatctctt cttaaatgaa ttcataaaag tttcttttta taaataaaaa aagtgaaata 
    45361 atttaattag atcagaaaaa agtcttttct gattcaaatg tgaattctga tggagctgaa 
    45421 tgtcttctgt gaggtggagt caatgcaaac atggacgtct tcctcctcta tttatctgac 
    45481 agcagagatg acagcagaga cactgaactc agttgaacat gatggactgt aggacaggac 
    45541 tgctgctttt aactctctgt tatgcaggtg aacatcatca tgcagatatt gtagatttct 
    45601 gatgttttcc ttttttaaat ccagttttct gattttcctt cccagttgtt gatggacaga 
    45661 ctctgactga gtctgaatct gtggttaaaa gacctggaga atcccacaga ctgacctgtt 
    45721 cagcctctgg attcactttc agcagctatc gcatgagctg gatcagacag gctcctggaa 
    45781 aaggactgga gtggatcgct tatattagca cctacagtga tccannnnnn nnnngcgcgg 
    45841 agagagcacc gcccggccca ggaagccggc acccagggga cacggccgcc gtcgccaagg 
    45901 ggcccgcacc ccccaccagg gaaggggcag gggacagatg gacccaggtc ccaccttcct 
    45961 tgcaaaacgt gtgtgcgtgt atgagtgttt gagagggtgt gtgtgtgagc ttcttactac 
    46021 aaagattcac tgaagaacaa gttcagcatt gatttggact cttccaacaa cagagtgact 
    46081 ctaaatggac agagcatgca gcctgaagac tgtgccgtgt atttatgtgc cagaaggtca 
    46141 cagtgacaca aaccatcagc agacctgaac aaaaacccct cagagcctga aaacttgtaa 
    46201 cataaattca gactgagccg ccgcatcctg actccgctct gcagtgtttt cttcttttga 
    46261 agcccgcggt gcagctgtgt ttgttaagga gaagaacata gtcgtaggca gttgtcgctc 
    46321 tttttctatg ggttttagag aaactccaaa ttgcaagatg atttgcacgt acgtaatgta 
    46381 aatttgaaaa gctgttttac atacgtgtac atattaaact gcaacgttat tgacgcacat 
    46441 gtagagaaga agcggagtga ctttttagcc aatcagaatg cagaacacaa tgcacgatcc 
    46501 aatccgtgaa gtagcgaaac tttgaaaagt aaaccgtgtt ttagcaaggg atcactgtac 
    46561 agaccaaagg tatggacata cgttctcatg caaatgaatg ggaaggaagg tgtgtccaaa 
    46621 cttttggtct gtactgtaag tcttaatgaa tctttttgtt tgtctgaaaa actgataaca 
    46681 ataaaacagc cgttttttac agttcatttc cagaaaaggt ttcctgacaa aaacctaaac 
    46741 ttgtaagaat cctggtagat tataaaatct taatctgatc atcttctgta ctttactcaa 
    46801 ctcactattt cttttcttaa atttcctaaa gaaaatatag acattctgca aaaaaatatt 
    46861 agagttagct tatctttnnn nnnnnnnaga cctggagaat cccacagact gacctgttca 
    46921 gcctctggat tcactttcag cagctatcgc atgagctgga tcagacaggc tcctggaaaa 
    46981 ggactggagt ggatcgctta tattagcacc tacagtgatc caatttatta ctcccagtca 
    47041 gtccaggggc ggttttccat ttccagagat gattccagca gtaaagttta tttacagatg 
    47101 aacagtttaa ggatggagga cacagcagtt tattactgtg ccagaacaga cacagtgaga 
    47161 gacattttgg ggacggtccc acaaaaagta cttcctcttt tatctgttta aatcatctca 
    47221 tcaatgtcag acagatgttg tttttctgca caattctgct gaggcatatt tggtttccct 
    47281 gtttttttcc ttccctgttt ttgactttca gctagaagca ccagaataaa atgaagtaga 
    47341 gttaatgaat tgattttctt ggaaattttt gttcatgtgt ggtataaaaa tggaaaaatt 
    47401 atagttttag cagtcttatt ttatgcaaat ttctttcata aaaaactgtg ataaaattta 
    47461 gtcaaatctg atacaaaaaa tatttagaat gatttgttca ataaattcca tgaacctact 
    47521 tgatcacctt tacacaaaac aacagaaaaa gatcagattg tgttcatttt gaattatata 
    47581 tgttttttct aaattcttca tcttattgac aatttctcaa atttacagat gacagaaagg 
    47641 aacacgtttt ttaaagttga ttacatttac ttgttacagt aatcctccac attttgttac 
    47701 tatatcagaa tactgcaact gacttaattg atcaaaattg gcactttttg ttaaaaccta 
    47761 tttaataaat tgtgtttatt tgtaaatatt taacaacgca aaagtaaaag taaagctgat 
    47821 gtaagatcta aaagcttcag aacttgaaac aaggaattaa aaaaagtgac aaattattaa 
    47881 gatttaaatg attattttaa acaaatattt aatattgagg ttacgttttt gtcttaatat 
    47941 aaccatttgt atttcaatat aatataaatt atcagagagc agacggctga tctgcagatg 
    48001 cacggtttat tcaccaaaat tcagatgttt gatcttctgc tccacatgta aatgttgatc 
    48061 tgatctgtca tttcactgaa atttcatttc ctgacagccc catgtactgt aaacaaatca 
    48121 ggctcttaca tcaccattca tattaaaaag atgaatgttg tcagccaagt agaagctcca 
    48181 aatcagtcat cttcatcatc atcctcatca tgttctctgt agttctgctg ctgcttctgg 
    48241 ctgctggatc ctgtgagttt gactgagaca aagacactgt tcactgttgt tccaccatta 
    48301 accattaaac tgtttgtcct cttcaggtgt aaagtgtgaa cagctgacac agccagcctc 
    48361 tgtgagtctg cagccaggtc agaggctgac catcacctgt caggtctctt attctgtgag 
    48421 cagctactgg acagcttgga tcagacagac tgcagggaaa ggactggagt ggattgggat 
    48481 gaaatacact ggagcctctt actacaaaga ttcactgaag aacaagttca gcattgattt 
    48541 agactcttcc aacaacagag tgactctaaa tggacagaac atgcagcctg aagactctgc 
    48601 tgtgtatttc tgtgccagag tcacagtaac acaaaccatc agcagacctg aacaaaaacc 
    48661 tctcagagcc tgaaaactca acatgaatcc accagaggag gcgctctaac actactggat 
    48721 atttgttcag taaaggagaa gatagtcaca acttttattt gtttttgaag gatgaaataa 
    48781 atgaaatgta gtctgacaat tgtcgaaatt taaagaaaat gctttatgta atctttaatt 
    48841 taacatttga gtggacatat aaattgattt ttggtaaata atgactatca ttagaattgc 
    48901 aaaggcaaat gcatgagact tggtttgtgg aactataact taaaaacaaa gttacgctaa 
    48961 tttgacaaaa aatcaataca catagactta acaaaactgg actctaaaaa cctgaaatta 
    49021 ggggaaacat gactagtaaa cttttattcc aaatattttg ttacattaaa aaaaaccaag 
    49081 acagggctaa tattttcttt ttttgagaat atgtgaagaa attggttttt atcattatca 
    49141 ttgttcaaat gtagttgttt aaatatattt taaatgttaa cctagattga cctttttacc 
    49201 ttttaaaaat acagttctgt gtttgtttat ctgcttctct tccccaggat gacacacgac 
    49261 acactgtcct tagctgatga ggaatactgt ttgaactgag aatcttccca aatggttcat 
    49321 tacatgactc cccttctctc tgtttggaaa ttgtaacctc ctacttgaat tctcactaaa 
    49381 aggagcactg ggagaagcag acctttgaga agagaagtta cttgtgcata agtaactttg 
    49441 attcttgttg tggtttgtgg tttcttattg tgtttttctt caatgtctag atgcatttat 
    49501 ctgacagaat agaaacaaga tttttctgtc tgtacaaaaa aaaaaaattg ttttccatta 
    49561 atagcatgtt aacaataaaa tgtaacaaaa cagtttcctg gggattaatt cttttatagc 
    49621 ttccagttat gatctaacta tacttgtggt aaatgtgtcc gggccttttg ttataagtca 
    49681 aaatcaaaaa tttacagctt ctcattaaaa agtcatttcc tccnnnnnnn nnngccaaac 
    49741 cactgaaaga aagactcaac tttgcagatg cataagatct ttgtttcact gctcagtttg 
    49801 catgtcagca gatgctcgtg tctgttcaca tgttctgcat atgttcatca attgaaacaa 
    49861 ggttttaaca tcgtgtatta aaaagaaaag agtaattgtt gcagatttgt agatttgact 
    49921 gatgtttgag ttccacctca aaatatctat aatagaaatg ttttacaggt tacaactgac 
    49981 aactggttac acaccaagaa caggttgatg atgctgcaat gctctactta tcgttgccaa 
    50041 tgcttcacta atgttgttac tgaagcgata gactgaaaca aattaatatt atcattgaga 
    50101 tgttgttgtt tctcttttgg cttttcccat caggggtcgc cacagcgagc aagttgcatg 
    50161 gtaagtttgg caatgtttta acgctggatg cccttcctga tgcaaccttc tcaaagcaac 
    50221 caggcttggg accagcatag aagtagagaa gggaagaggg agcagcccgg attcgaaccc 
    50281 tggtttcacg gacggaaggc gccgcaaacc agcacgagct aaaccggctc taatattatc 
    50341 attgagaaca tgtgacaaat aattgaaagc aaactcaagc acaaacaaca ttggaagact 
    50401 taacaataac tctatataga tttaaaaata ggttaaaatt aaaaaagaaa taaaaatgtg 
    50461 tgtgaacaat gtcaaaaata tatttttgct tcagttgtca ttggaactgt agaaaagtta 
    50521 ttcttgctgc ttgattctaa atcaaaagtt atttatatat atatattata tatgggttat 
    50581 ttctgtccag tccaggctcc tcccacaatc cacaaaccta atgcataggt tgattaagga 
    50641 ctctaaaatg tctcttaggt ttgatttaat ttatcaattt attgtgtgaa agtgtgtgag 
    50701 gttttgtttc tgtgttgccc tgcgatggac taacagctgt ccagatctgg ggtgtcaaac 
    50761 tcattttggt ttgggggcca cattccaccc gtctgatctc aagtgggccg gaccagtacc 
    50821 ataaaagcaa aaataaccca tggtcagctt gttataccac tgtcattcaa gtgtgcaaaa 
    50881 cacaataaaa tgtcaaagaa tcttttcctg gttggctgct taagttttgt ggcaacacct 
    50941 gccttcttcc tgacctttaa tggggcacca tcagtgacca gactggcatc acgtgaccac 
    51001 ttcacaccaa cattgtccac tgcagtaact agagagctga ctgtcatcag ctgttgttgt 
    51061 gtccataaac tcagcaaact ctgctgtgac agtcacttca acacctctaa taaatatgca 
    51121 cagttgtata tacctgtgat gtcagtgctt tcatcattag cgaccaaaaa agcaaaaaaa 
    51181 tgactggatt ccttcatttg gccgcccaaa tcagagatgt tgtatctggc attgtaatac 
    51241 ttgatagact tatgttggca aaggtcgacg tttttttgga gcacaagact tctgcatgta 
    51301 ttttttcata aacgtaccat ctgaaaatgg attggatgtt tgcaccaacc tatttgcaat 
    51361 aagacaaaaa aagacgtgtt gatgacatac caagcatgca gtttttacat tcagctccat 
    51421 gatcaaataa aaatgtcaat ttttcccaga aagcttggca ctccacttca aaattttttt 
    51481 ttgtgacaac atttcggtca ttaggctgtc actactgatc attcttatag caatgtaaca 
    51541 gcggtgaggc tagcagggga atcaaactga atcttaccca aagacagagc tgtttggttt 
    51601 cgcaattggc acgtgcagag atatgctgtt tcacatgttt tcctttttct ttggtccccc 
    51661 tagtggcgga gttgtgcatt tcggatattt ctttatggac ttgctttgaa tttgcttttt 
    51721 tttaaaaaaa aaaaaaaaac atcctaagaa tctgctcttc ctgagttggc cggattaaac 
    51781 catcttggtg accgaatacg gcctgcgggc cgtatgtttg acacccctgg tccagattgt 
    51841 accccacctt cagaggttgg ctaagctcca gcaaccccgt gaccccgtat tggaacaagc 
    51901 agatgtagaa aaatgatgga tggacaaaaa agtcctttaa aaaaataatg atttctaaat 
    51961 aacagcatct gggaaaaaaa tgtttacata taaaaaacac aatatccata actgtttctt 
    52021 aaaatcttag tatgaaatga caatcttgtt ttatattaaa ataaaattta ttttatgagg 
    52081 tcattaaaaa ataaaaccta ttggttgatt ttactgtatt taattcattg aaatgtgaat 
    52141 gtttcagatc tctataactg tgggttgata accttctgaa ctgttgtttt taacagataa 
    52201 acaggttttt actttgattt tcatcgtaaa gcttttgtag cccaaaagaa aaaaaactga 
    52261 caaaatcatg aaaagttgtt aaaatctgat gctgcacaaa atgccaaact tttaaaacat 
    52321 tttgtaaaat ttaaacccta tttatgtgac attttattct tctggtaaat gtgtatcatt 
    52381 tgttacactt taaaattttt ataaggagtt aaataatgag gatatcttac atattttcac 
    52441 atgcaagaac ctgttgggac cagtgtttac tttcagagag ctgtgtagtt tttcctttta 
    52501 agtaactaga tgcttgaatt tacataaaag gtcttccttt tagattattt tctttatgca 
    52561 aagtaaactt gtagagcttt tttatataag cttcaaatgt ttccattagc agcagaggaa 
    52621 gagttactcc catcagatat tgttcatctt catcatcatg ttctctgtag ctcctctgct 
    52681 gctgcttctg gctgctggat cctgtgagtt tgactgagac aaagacactg ttcactgttg 
    52741 ttacaccatt aaccattaaa ctgtttgttg tcttcaggtg taaagtgtga gcagctgaca 
    52801 cagccagcct ctgagagtct gcagccaggt gagaggctga ccatcacctg tcaggtctct 
    52861 tattctgtga gcagctacta cacagcttgg atcagacagc ctgcagggaa aggactggag 
    52921 tggattggta gcgaatgtgt tggatgcact aaatactaca aagattcact gaagaacaag 
    52981 ttcagtatga ccttggactc ttccaacaag agagtgactc taaatggaca gaacatgcag 
    53041 cctgaagact ctgctgtgta tttctgtgcc agagatccac agtacnnnnn nnnnnggggg 
    53101 cccccccccc cccccttcca ttcaaagcag ccagattcca ctgcaacaac actgttcact 
    53161 gaaaaggctg agtcactggt gtggagtgaa tcaggtttgg agtatttttt ttttactttt 
    53221 gttgttgttg tttttttttc cttcagattt tactgaaata aataaaagca aagtacacat 
    53281 ggaatcacaa taagtgaata acaaatgatc taaaaaaata tcatagagaa gattccacaa 
    53341 aattccaaat aggaatatat ttaattactt taattgtcag gacacttttt ttattaaaaa 
    53401 tgtcctaaat ttctacaatt gtttattaca tttattaaag taacattctt ttgctgtggc 
    53461 ccaatttcct aatttaattt caatgttaaa acaataccac atgcttttgt catttcatct 
    53521 agtacaaatt aaaataaaat gtaaacaaag tgagaataag agtacattgt atgtctagta 
    53581 ctatttctat ttggtttata ctttaatttt cctaaaacat ttaaagatta ttttaaatat 
    53641 acaaaagctt cattatttat actgtgataa attctgttgg attatttgaa aagaatgtta 
    53701 aatattaaaa tgattgtcta ttgtctttta ctcagctcag tatttactgt atcatgttga 
    53761 aacagaataa aaacagtaaa atatattatg aaaataaatt ctatgtttat gaataatatc 
    53821 tattgaaaca acaaagaaat agtaataaaa tatgatgaaa aaagtgtgac aggaattcaa 
    53881 caaaggacgt cacagcagaa tcatgaaaat ttaagtatag agctcaaaca atgttcaaat 
    53941 atccaaatat tcaagaaaag ctataaggaa attctgattt aatgatgtaa agataaggga 
    54001 agttaagaat caacaggtgt ttgaaaaatt ccaaatacat gtgaactggc tgacgagact 
    54061 gtggcagacc cagatgctga aacccggaag gaatacttgg caggcgaggc agacgagtag 
    54121 taaaggattt aatggaggaa tgacagggtt ccaagagagg atgttttgtg gatggttgga 
    54181 gggtcttggc ggcgaacacc gtgtttccag aaggatgtcc agaggggcga cgaggaggga 
    54241 ccagagcgaa ggtgagtcgg agtccagaac gtgacaggcg tgatcgtgat cctaggcagg 
    54301 cagagacgag acaaggttag gcgaggcaga taatgcatgg actagaatag cgagcaaggc 
    54361 cagagagtgc accgtggagt acaacgaact agcgtcgagt aagggtcctg gggcctcatt 
    54421 tataaacgtt gcgtacgcac aaaagaaggc gtacgccact ctctacgcaa tagttgagat 
    54481 ttataaaaag caaacttgac gggaaaatgt gcggtccttc acgcaagctc tgacccaggc 
    54541 gtacgcacaa aaacgggtga aatgagaaac ggcgacaccg tcggcagatg gaagaaacac 
    54601 gtgaaagtga cagtgtgtgc caaatcgtgc tggcatgtgc tgtgctacac aatgtggcac 
    54661 agcttaaaaa cgtgcctcta ccccctggcg ctgattgctg tgttggccct gaccctgaac 
    54721 cccatcccca cgcatttgag ccatttgctg ctgctgtgcg ccagcgtttg nnnnnnnnnn 
    54781 nnnnnnnnnn nnnnnnnnnn nnnnnnnnnn nnnnnnnnnn nnnnnnnnnn nnnnnnnnnn 
    54841 nnnnnnnnnn nnnnnnnnnn nnnnnnnnnn nnnnnnnnnn nnnnnnnnnn nnnnnnnnnn 
    54901 nnnnnnnnnn nnnnnnnnnn nnnnnnnnnn nnnnnnnnnn nnnnnnnnnn nnnnnnnncc 
    54961 aataatagcg gtcagtttct catcaagagg ggtcagctcc ggtccccacc ccaccccccc 
    55021 cacgtggcgg acacactctg ccgatgcagc gctagacgtt tttttgcctc gactttgatg 
    55081 tccgatcata tctttcattt cttttttatt tcggccacgg tccgaggttg tgaggctaca 
    55141 gcatttacgg cgtctgccac cgtttgccgc tcacgtgcct ttttggcatc agtaatgccc 
    55201 acactgttcc ctccaaacaa cgttttctcc tcttttccac ctcgccaacg ataacttcta 
    55261 cttcacattg agtgaagtta cgtttttttg attccctctc tgtgtttgcc atgatttagc 
    55321 aagccatgaa tattaatttg tgggcgtttc acggactatt tatgggcaac tatgggcgtg 
    55381 tcatgtagcc gcaaaaagct gcgctgcatt tagaatcggt tgtgatttat aaagggaaag 
    55441 atgcgtagga tgtgcgtgcg cacggtttaa taaatccgaa tatttctgtg cgtacgcacg 
    55501 tcctatgttt catccgtacg ccacttctga cgcaaatcct acgcaaagtt ttataaatga 
    55561 ggcccctggt tctccttaag agtcccccgg ctgatgaaga tgatgaagcg cagctggagt 
    55621 cctcaggtga acctgatgag gaggcggggc cagcaggggg taccatgaca ttgattgtgg 
    55681 tgaaatattc gaagtgatat ggtgcctctg tcagactcct ccccccttcc tctccgcttg 
    55741 gttcctgatt cagcccagct gcgaccactt acctcatcgc ctcttctgcc ttcttaagga 
    55801 gctccaggat catcattcct cgccagtccg ttgcccctga tggaacccat tgccacaagt 
    55861 ggtcgcctga agctgtctca gccgagaacc ttttttcctg ccttcactcc tcggttacac 
    55921 ctcgagcctc tgccatttcc tctctccctc cggacctccg ccgacgacaa ctcactctgt 
    55981 aagtctgcga agggatgcac cagtgacgcc accgaagact acgttccgca ttgtggaagc 
    56041 cacatatcct gctctccctc cattgcagac ctccctatta aatcctcctg cctgccactc 
    56101 tcgtcctcgt ctgtgtttct tccggtgttc agcgtctggg tcgaaaagtg ttctgtagcc 
    56161 atgacacaaa gctcttttat ttacaaccaa tgagttttat attgtgtcat ttgtaatact 
    56221 gactactaag atgtttaaag tgcaatcaat aagctattga ttttctttaa ttgatctcaa 
    56281 atgtgttgca ataattactg gtttaatgtg atgcgttcta atgataatca atgataccgt 
    56341 tactgaaatc atgaatgttt tctgaagata atcaatcatt gctaggctct ggattttgta 
    56401 acttgaacag aatttatcta atcaaaactg gattacaaaa actaaaaact acaaaaggaa 
    56461 tgaactaagg ggtgggatta tataattcct ctaactcctt tttaagcgat aaattaaact 
    56521 ctactcgact ttagttattg atcactgttt tttaatttag taaatgtgat ttaagtgtcc 
    56581 ttttttgttt gttttatttt ctgttttttt aatctgtgca tttcataatt tctgtattga 
    56641 ctttgatatg tataaattgt ttattgcttt gacttcaata tttgaaataa atcaataaat 
    56701 taaatcaaat caaacaatat attcttaact aaacttaagt ttatgaataa aaaagttaaa 
    56761 tcattttatt agacatgaca gtattttatt caaatgtgaa ttctgatgga gctgaatgtc 
    56821 ttctgtgagg tggagtcaat gcaaacatgg acgtcttcct cctctattta tctgacagca 
    56881 gagatgacag cagagacact gaactcagtt gaacatgatg gactgtagga caggactgct 
    56941 gcttttaact ctctgttatg caggtgaaca tcatcatgca gatattgtag atttatgatg 
    57001 ttttcctttt ttaaatccag atttctgatt ttccttccca gttgttgatg gacagactct 
    57061 gactgagtct gaatctgtgg ttaaaagacc tggagaatcc cacagactga cctgttcagc 
    57121 ctctggattc actttcagca gctattacat ggcctgggtg agacaggctc ctggaaaagg 
    57181 actggaatgg attgcttgga tcaacactgg cagcagcagc atgtactact cagagtcagt 
    57241 gaaaaaccgc ttcaccatct ccagagacaa cagcagacag cagctgtatc tgcagatgaa 
    57301 cagtctgaga gctgaggatt ctgctgttta ttactgcgcc agaagagaca cagtgactca 
    57361 agagacagaa actctgtaca aaaacaccac atgaagaata tacctcttat cattttttta 
    57421 atattatcct acagaacaga gaatgcaaag aagggaaaat tgatattttg ctaagtccct 
    57481 ttgaatggaa caaaataaca gctttaggaa aaattagaca ttttttggtc aaatttttac 
    57541 gtttttgttg gtattttagt ttgcagattt ttacgattgc ttatactttg gcacttatac 
    57601 tttgaagcta ttaaagggag tcgctgtccg atgttcagtt tggaaggagt tattgttttt 
    57661 ccactttagt taattttttt ctccagccct tttttggagc caactttcac attatcattt 
    57721 actctaactt actctagctg ttttttaatc atattgtgtt atattttact atttttacgt 
    57781 ttttaatgtg attttataca tgaaatattt tatcttagca gcaccacagt aattttttta 
    57841 gaaattcttt ataatgactg tttgaattta actgaataaa cgaaatgttt ttattttcac 
    57901 tcagtttttc aaatctaaaa ccttttatgt gtttggacat taaaaatgtg tttggacatt 
    57961 aaaaatctct ctatatatct atatataact ataagactat aaaaaaaact ataaaactat 
    58021 aaaaaattaa tcgactgcag ttttagtaaa ctgttgaacc ataaagtagt gattctaaac 
    58081 atatttgatg cctctcggac acaggctggg gtttgatcag cctcagttca ctgtagggtt 
    58141 tctgtttagt gaccaacagc atcctgtgtg ttcaggaaac cacaatgatg atgtgttcaa 
    58201 ggtcaaacaa tgacagatta acatgtttca cccgaaacat taactgttta atgatctgca 
    58261 tgttcaaaac attcgttttt tataattaca atacaactgt agctagactg gttattgaaa 
    58321 atattttatt tttctttttt aaaattcatt gaaacaaaag tggctattca cattatttac 
    58381 atacaatttt catttaacaa atgaaaattg caaatgcaaa tgtgtttttt attataagga 
    58441 agtgaagtgt gagtgtttga gtcagaaaga cctcagtgag ttcatcttca gcatcaacca 
    58501 tgttctctgc agctctgatg ctgctgctga cagctggatc ctgtgaggag atttcagtgg 
    58561 attcacagca ataatcagat cagaaacatt tcagattcag atgaatgatg gagatgatgt 
    58621 tggtttgtgt ttccacaggt gtggacagta ttgatctcat ccagccagac tcaaaggttg 
    58681 ttcagcctgg acagtctttg aacatcagct gtcaggtttc tggatattca ctgactgatg 
    58741 gcagctatgc aacaggctgg atcagacagc gagaaggaaa accaatgtat tggatttttt 
    58801 atcaatgggg tggtgggagc ttctatcaat atgatgctct gaaaaacaag ttcagccaca 
    58861 gcagagacac ttctgcagga acagtgacaa taacaggann nnnnnnnnat ccagaatgaa 
    58921 aaagtaaaca atacatacaa gtaattttaa tctttttaac acgataaatt ttgttttgta 
    58981 cagtacatca tcattggcta ttaaaagttt ttttcaccat cagtttcatt tcctgttata 
    59041 agtttttgca ttgaagcttt aaacggagga aaacctaaga agatttacaa gtagttagtt 
    59101 tttaccatga atattaataa agacagacag aaaacaagag taggttaaat gctaataact 
    59161 aatacataga aacaagtttt tcaaagaata aattgatctt gacacactct tgaatcccaa 
    59221 aaggtgacac acaggtaaac attattttgt accggcagaa atattttctt accaatagct 
    59281 gagggtttgg tctacaggac agcacagaaa cactcatcct gccgacacag gagcaaagcc 
    59341 tgagcaccag aggaatagag atccagatct accacaccag ataagaccca aagtgtaggc 
    59401 tgtgtaaaga gaaaactaaa tcaatccaac acaaaactgc agggtgtaag atgctggcag 
    59461 agaaagcata tagagcttcc caacaaagtg actggaatag tatacagaaa catgtgtgca 
    59521 gaatatgaac tggaaacccc aagatcaaag tgggaaacac ctcctaaagt gatggagaat 
    59581 gagagagcaa agatccttcc agtcacagac tgcatggtaa tggtgaacca gcagacattt 
    59641 tagcggtgga taaagaacag aggaaagccg ttgtggatga tgtggtaata acaaatcaat 
    59701 tcaattcaat tattttttta tagtccaata tgacaacaca gttgtctcaa catgcttcag 
    59761 gtataaaata aaacagctga ttacttaagc aatctaaaca gacaaagcta aactgggcat 
    59821 cgctgcccta aaaccctcct tcttggtaag aaatgactcc taaaaaaaca gattttaaaa 
    59881 aaagaaataa cctcagggat gtcgacaagg agggctcctc ttccaggatg gacaggtgaa 
    59941 gttaccaaga gatggtaaaa tcaggaagaa ggaacatgag aaactgcaga aaaaaagggc 
    60001 ctcagggaag aactggtgtc aaatgttgtc tttcttctat taaaagcaac aattgttttt 
    60061 tttttaaaaa agttattttt acatgtcttt aaatttcata aaataattaa tttggcttcc 
    60121 tgcagccaac taataaacag tgttgtgggt aatgaatcac aaagcaatga atcactgtaa 
    60181 tagtattact tttgtcggta acgaattaca gttcagatta aataaacaaa acaaaggaat 
    60241 ttgtgtaata tatggaatat tgaatgtttt gagtacagta aaatatcttt taaaatgaca 
    60301 aatgtgtaaa aaattaaata aaataatgtt tatatatgat ttataaaaac atattgtggg 
    60361 tgttaacaat accagacaaa ttcctagaat aactttttat catgaagttt ttttttgaga 
    60421 aagttgtgat ctgaaataag agaaatcatt tgagctcatc agaatatttt aaggaggagt 
    60481 ttatgcaaac ggacattttc agtttcttct tatataaagc aaagttcagt gattcaatct 
    60541 gacaaagaag ctgcagacag aacaaagaca aatgacttca acaatgatca gacctgtttg 
    60601 tttgcttgtt tttctctttt tcttttgtgt cttacctggt aagaaattgt gctgaacaag 
    60661 caaaatggta gaaaggtctt ctaactgcat taatgtgctg cttgttgctc tgcaggtatc 
    60721 aggggtcaaa cacttactga atctgaatca gtggttaaaa gacctggaga accccacaaa 
    60781 ctgacttgta catattcagg ttttagtggc actcccgata tagcttggat cagacagcct 
    60841 gcaggaaaag gactggaatg gattgcttat atcagctctg gcagcagcat ctactactca 
    60901 gagtcagtga aaaaccgctt caccatctcc agagacaaca gcagaaagca ggtgtatctg 
    60961 cagatgaaca gtctgagagc tgaggattct gctgtttatt actgcgctag agacacacag 
    61021 tgactcaaga gacagaaact ctgtacaaaa acaccacatg gagttcagtt caattggatt 
    61081 tatccttttc cgttttttta gagtgatatc agttctaaac gagagcaaac ttttatattt 
    61141 cattttatta ttcaccatga tatgtatttt attatattat attatataca attttacttc 
    61201 acaatatact ttctgtgtgg atttatttac atgaaacatt ttacagcaaa aactggagag 
    61261 ttgaaatatc ggggttaaac aaaccaaagt ttattaccac tcttaaagtg ttattttaac 
    61321 acattgcgat tcaaatggtg tttagttgga gtcatgtatc agagtttgcc aaaccaagct 
    61381 cattaacact gcagagagtt cctgtttgcg cctcaacacc attaaggccc ctgggcttcc 
    61441 gcctagtaaa acctgtgcaa agaaagtaca aggtgctgag aattttcctt gtgaagatga 
    61501 agtaattatt gttgttaaca agggttttaa cgtcttcaaa gaacgttaat gccgcaggga 
    61561 cattgatgca ttttggacat gcgaccggta cagactggat acctacacct gcctttcatt 
    61621 gcaactgtga tcagatttgt tgaagaatac actgaaaaaa aagacctgtt ggattgacat 
    61681 aaaaaaatca tggacagcgg ttgcgcgcaa aaaaatcatg ttgaaccaat ataattattg 
    61741 ctcataataa aatcatgttc tactgtaatg aatgcttctt tgtttctgca cctaataatt 
    61801 ttacataaac aaacaagatt ttattatgtc atttaccata attttttcaa acatttaaaa 
    61861 cgctattatt tgtttgaaat cacctacata gttcatttaa tttataaatt attttaataa 
    61921 aatttaaata gaaaaataaa atnnnnnnnn nncagcaata atcagatcag aaacatttca 
    61981 gattcagatg aatgatggag atgatgttgg tttgtgtttc cacaggtgtg gacagtattg 
    62041 atctcatcca gccagactca aaggttgttc agcctggaca gtctttgaac atcagctgtc 
    62101 aggtttctgg atattcactg actgatggca gctatgcaac aggctggatc agacagcgag 
    62161 aaggaaaacc aatgtattgg attttttatc aatggggtgg tgggagcttc tatcaatatg 
    62221 atgctctgaa aaacaagttc agccacagca gagacacttc tgcaggaaca gtgacaataa 
    62281 caggacagaa tctgcagcct gaagacacag ctgtgtatta ctgtgtgaga cgccccacag 
    62341 tgatacaaac aaacacaaac ctggacaaaa actcagcagc tataaaaacc aaacaagttg 
    62401 tgtttgtgaa caataattta atagatattt gttattgctt taaaaaaata cagatagaat 
    62461 taataaatgt tttatgttca ataaaagcaa agatgttttg tacaaaaaga aaaataaatc 
    62521 cagaatgaaa aagtaaacaa tacatacaag taattttaat ctttttaaca cgataaattt 
    62581 tgttttgtac agtacatcat cattggctat taaaagtttt tttcaccatc agtttcattt 
    62641 cctgttataa gtttttgcat tgaagctttt aaacggagga aaacctaaga agatttacaa 
    62701 gtagttagtt tttaccatga atattaataa agacagacag aaaacaagag taggttaaat 
    62761 gctaataact aatacataga aacaagtttt caaagaacaa attgatcttg acacattnnn 
    62821 nnnnnnnggg cttccgccta gtaaaacctg tgcaaagaaa gtacaaggtg ctgagaattt 
    62881 tccttgtgaa gatgaagtaa ttattgttgt taacaagggt tttaacgtct tcaaagaacg 
    62941 ttaatgccgc agggacattg atgcattttg gacatgcgac cggtacagac tggataccta 
    63001 cacctgcctt tcattgcaac tgtgatcaga tttgttgaag aatacactga aaaaaaagac 
    63061 ctgttggatt gacataaaaa aatcatggac agcggttgcg cgcaaaaaaa tcatgttgaa 
    63121 ccaatataat tattgctcat aataaaatca tgttctactg taatgaatgc ttctttgttt 
    63181 ctgcacctaa taattttaca taaacaaaca agattttatt atgtcattta ccataatttt 
    63241 ttcaaacatt taaaacgcta ttatttgttt gaaatcacct acatagttca tttaatttat 
    63301 aaattatttt aataaaattt aaatagaaaa ataaaattgc aattgcagat tattatttaa 
    63361 agcaaatact ttcttgtgca ttatgaaaat ccaatgaaca tatgacactg aacacaaatt 
    63421 tcagatttaa cttttttatt atctaaactt gaaaaatatg tttacagtgt agcataaaat 
    63481 gacaaatcac aataaattgg gcttgccatt tttattaaac agaagataac agagccaaag 
    63541 caaacagctg gaatcccttc ttaggaaaaa gttaaactat ttaaaggtaa ttttattcaa 
    63601 agagtcggat ctttaagcct gaaaccttag acaccacttt gccttacaac tctaatacag 
    63661 tttttttttg gattacctca aaggtgtgtg acggaatgtc caagggagag aacccaagag 
    63721 caggannnnn nnnnnnnnnn nnnnnnnnnn nnnnnnnnnn nnnnnnnnnn nnnnnnnnnn 
    63781 nnnnnnnnnn nnnnnnnnnn nnnnnnnnnn nnnnnnnnnn nnnnnnnnnn nnnnnnnnnn 
    63841 nnnnnnnnnn nnnnnnnnnn nnnnnnnnnn nnnnnnnnnn nnnnnnnnnn nnnnnnnnnn 
    63901 nnnnnnnnnn nnnnnnnnnn nnnnnnnnnn nnnnnnnnnn nnnnnnnnnn nnnnnnnnnn 
    63961 nnnnnnnnnn nnnnnnnnnn nnnnnnnnnn nnnnnnnnnn nnnnnnnnnn nnnnnnnnnn 
    64021 nnnnnnnnnn nnnnnnnnnn nnnnnnnnnn nnnnnnnnnn nnnnnnnnnn nnnnnnnnnn 
    64081 nnnnnnnnnn nnnnnnnnnn nnnnnnnnnn nnnnnnnnnn nnnnnnnnnn nnnnnnnnnn 
    64141 nnnnnnnnnn nnnnnnnnnn nnnnnnnnnn nnnnnnnnnn nnnnnnnnnn nnnnnnnnnn 
    64201 nnnnnnnnnn nnnnnnnnnn nnnnnnnnnn nnnnnnnnnn nnnnnnnnnn nnnnnnnnnn 
    64261 nnnnnnnnnn nnnnnnnnnn nnnnnnnnnn nnnnnnnnnn nnnnnnnnnn nnnnnnnnnn 
    64321 nnnnnnnnnn nnnnnnnnnn nnnnnnnnnn nnnnnnnnnn nnnnnnnnnn nnnnnnnnnn 
    64381 nnnnnnnnnn nnnnnnnnnn nnnnnnnnnn nnnnnnnnnn nnnnnnnnnn nnnnnnnnnn 
    64441 nnnnnnnnnn nnnnnnnnnn nnnnnnnnnn nnnnnnnnnn nnnnnnnnnn nnnnnnnnnn 
    64501 nnnnnnnnnn nnnnnnnnnn nnnnnnnnnn nnnnnnnnnn nnnnnnnnnn nnnnnnnnnn 
    64561 nnnnnnnnnn nnnnnnnnnn nnnnnnnnnn nnnnnnnnnn nnnnnnnnnn nnnnnnnnnn 
    64621 nnnnnnnnnn nnnnnnnnnn nnnnnnnnnn nnnnnnnnnn nnnnnnnnnn nnnnnnnnnn 
    64681 nnnnnnnnnn nnnnnnnnnn nnnnnnnnnn nnnnnnnnnn nnnnnnnnnn nnnnnnnnnn 
    64741 nnnnnnnnnn nnnnnnnnnn nnnnnnnnnn nnnnnnnnnn nnnnnnnnnn nnnnnnnnnn 
    64801 nnnnnnnnnn nnnnnnnnnn nnnnnnnnnn nnnnnnnnnn nnnnnnnnnn nnnnnnnnnn 
    64861 nnnnnnnnnn nnnnnnnnnn nnnnnnnnnn nnnnnnnnnn nnnnnnnnnn nnnnnnnnnn 
    64921 nnnnnnnnnn nnnnnnnnnn nnnnnnnnnn nnnnnnnnnn nnnnnnnnnn nnnnnnnnnn 
    64981 nnnnnnnnnn nnnnnnnnnn nnnnnnnnnn nnnnnnnnnn nnnnnnnnnn nnnnnnnnnn 
    65041 nnnnnnnnnn nnnnnnnnnn nnnnnnnnnn nnnnnnnnnn nnnnnnnnnn nnnnnnnnnn 
    65101 nnnnnnnnnn nnnnnnnnnn nnnnnnnnnn nnnnnnnnnn nnnnnnnnnn nnnnnnnnnn 
    65161 nnnnnnnnnn nnnnnnnnnn nnnnnnnnnn nnnnnnnnnn nnnnnnnnnn nnnnnnnnnn 
    65221 nnnnnnnnnn nnnnnnnnnn nnnnnnnnnn nnnnnnnnnn nnnnnnnnnn nnnnnnnnnn 
    65281 nnnnnnnnnn nnnnnnnnnn nnnnnnnnnn nnnnnnnnnn nnnnnnnnnn nnnnnnnnnn 
    65341 nnnnnnnnnn nnnnnnnnnn nnnnnnnnnn nnnnnnnnnn nnnnnnnnnn nnnnnnnnnn 
    65401 nnnnnnnnnn nnnnnnnnnn nnnnnnnnnn nnnnnnnnnn nnnnnnnnnn nnnnnnnnnn 
    65461 nnnnnnnnnn nnnnnnnnnn nnnnnnnnnn nnnnnnnnnn nnnnnnnnnn nnnnnnnnnn 
    65521 nnnnnnnnnn nnnnnnnnnn nnnnnnnnnn nnnnnnnnnn nnnnnnnnnn nnnnnnnnnn 
    65581 nnnnnnnnnn nnnnnnnnnn nnnnnnnnnn nnnnnnnnnn nnnnnnnnnn nnnnnnnnnn 
    65641 nnnnnnnnnn nnnnnnnnnn nnnnnnnnnn nnnnnnnnnn nnnnnnnnnn nnnnnnnnnn 
    65701 nnnnnnnnnn nnnnnnnnnn nnnnnnnnnn nnnnnnnnnn nnnnnnnnnn nnnnnnnnnn 
    65761 nnnnnnnnnn nnnnnnnnnn nnnnnnnnnn nnnnnnnnnn nnnnnnnnnn nnnnnnnnnn 
    65821 nnnnnnnnnn nnnnnnnnnn nnnnnnnnnn nnnnnnnnnn nnnnnnnnnn nnnnnnnnnn 
    65881 nnnnnnnnnn nnnnnnnnnn nnnnnnnnnn nnnnnnnnnn nnnnnnnnnn nnnnnnnnnn 
    65941 nnnnnnnnnn nnnnnnnnnn nnnnnnnnnn nnnnnnnnnn nnnnnnnnnn nnnnnnnnnn 
    66001 nnnnnnnnnn nnnnnnnnnn nnnnnnnnnn nnnnnnnnnn nnnnnnnnnn nnnnnnnnnn 
    66061 nnnnnnnnnn nnnnnnnnnn nnnnnnnnnn nnnnnnnnnn nnnnnnnnnn nnnnnnnnnn 
    66121 nnnnnnnnnn nnnnnnnnnn nnnnnnnnnn nnnnnnnnnn nnnnnnnnnn nnnnnnnnnn 
    66181 nnnnnnnnnn nnnnnnnnnn nnnnnnnnnn nnnnnnnnnn nnnnnnnnnn nnnnnnnnnn 
    66241 nnnnnnnnnn nnnnnnnnnn nnnnnnnnnn nnnnnnnnnn nnnnnnnnnn nnnnnnnnnn 
    66301 nnnnnnnnnn nnnnnnnnnn nnnnnnnnnn nnnnnnnnnn nnnnnnnnnn nnnnnnnnnn 
    66361 nnnnnnnnnn nnnnnnnnnn nnnnnnnnnn nnnnnnnnnn nnnnnnnnnn nnnnnnnnnn 
    66421 nnnnnnnnnn nnnnnnnnnn nnnnnnnnnn nnnnnnnnnn nnnnnnnnnn nnnnnnnnnn 
    66481 nnnnnnnnnn nnnnnnnnnn nnnnnnnnnn nnnnnnnnnn nnnnnnnnnn nnnnnnnnnn 
    66541 nnnnnnnnnn nnnnnnnnnn nnnnnnnnnn nnnnnnnnnn nnnnnnnnnn nnnnnnnnnn 
    66601 nnnnnnnnnn nnnnnnnnnn nnnnnnnnnn nnnnnnnnnn nnnnnnnnnn nnnnnnnnnn 
    66661 nnnnnnnnnn nnnnnnnnnn nnnnnnnnnn nnnnnnnnnn nnnnnnnnnn nnnnnnnnnn 
    66721 nnnnnnnnnn nnnnnnnnnn nnnnnnnnnn nnnnnnnnnn nnnnnnnnnn nnnnnnnnnn 
    66781 nnnnnnnnnn nnnnnnnnnn nnnnnnnnnn nnnnnnnnnn nnnnnnnnnn nnnnnnnnnn 
    66841 nnnnnnnnnn nnnnnnnnnn nnnnnnnnnn nnnnnnnnnn nnnnnnnnnn nnnnnnnnnn 
    66901 nnnnnnnnnn nnnnnnnnnn nnnnnnnnnn nnnnnnnnnn nnnnnnnnnn nnnnnnnnnn 
    66961 nnnnnnnnnn nnnnnnnnnn nnnnnnnnnn nnnnnnnnnn nnnnnnnnnn nnnnnnnnnn 
    67021 nnnnnnnnnn nnnnnnnnnn nnnnnnnnnn nnnnnnnnnn nnnnnnnnnn nnnnnnnnnn 
    67081 nnnnnnnnnn nnnnnnnnnn nnnnnnnnnn nnnnnnnnnn nnnnnnnnnn nnnnnnnnnn 
    67141 nnnnnnnnnn nnnnnnnnnn nnnnnnnnnn nnnnnnnnnn nnnnnnnnnn nnnnnnnnnn 
    67201 nnnnnnnnnn nnnnnnnnnn nnnnnnnnnn nnnnnnnnnn nnnnnnnnnn nnnnnnnnnn 
    67261 nnnnnnnnnn nnnnnnnnnn nnnnnnnnnn nnnnnnnnnn nnnnnnnnnn nnnnnnnnnn 
    67321 nnnnnnnnnn nnnnnnnnnn nnnnnnnnnn nnnnnnnnnn nnnnnnnnnn nnnnnnnnnn 
    67381 nnnnnnnnnn nnnnnnnnnn nnnnnnnnnn nnnnnnnnnn nnnnnnnnnn nnnnnnnnnn 
    67441 nnnnnnnnnn nnnnnnnnnn nnnnnnnnnn nnnnnnnnnn nnnnnnnnnn nnnnnnnnnn 
    67501 nnnnnnnnnn nnnnnnnnnn nnnnnnnnnn nnnnnnnnnn nnnnnnnnnn nnnnnnnnnn 
    67561 nnnnnnnnnn nnnnnnnnnn nnnnnnnnnn nnnnnnnnnn nnnnnnnnnn nnnnnnnnnn 
    67621 nnnnnnnnnn nnnnnnnnnn nnnnnnnnnn nnnnnnnnnn nnnnnnnnnn nnnnnnnnnn 
    67681 nnnnnnnnnn nnnnnnnnnn nnnnnnnnnn nnnnnnnnnn nnnnnnnnnn nnnnnnnnnn 
    67741 nnnnnnnnnn nnnnnnnnnn nnnnnnnnnn nnnnnnnnnn nnnnnnnnnn nnnnnnnnnn 
    67801 nnnnnnnnnn nnnnnnnnnn nnnnnnnnnn nnnnnnnnnn nnnnnnnnnn nnnnnnnnnn 
    67861 nnnnnnnnnn nnnnnnnnnn nnnnnnnnnn nnnnnnnnnn nnnnnnnnnn nnnnnnnnnn 
    67921 nnnnnnnnnn nnnnnnnnnn nnnnnnnnnn nnnnnnnnnn nnnnnnnnnn nnnnnnnnnn 
    67981 nnnnnnnnnn nnnnnnnnnn nnnnnnnnnn nnnnnnnnnn nnnnnnnnnn nnnnnnnnnn 
    68041 nnnnnnnnnn nnnnnnnnnn nnnnnnnnnn nnnnnnnnnn nnnnnnnnnn nnnnnnnnnn 
    68101 nnnnnnnnnn nnnnnnnnnn nnnnnnnnnn nnnnnnnnnn nnnnnnnnnn nnnnnnnnnn 
    68161 nnnnnnnnnn nnnnnnnnnn nnnnnnnnnn nnnnnnnnnn nnnnnnnnnn nnnnnnnnnn 
    68221 nnnnnnnnnn nnnnnnnnnn nnnnnnnnnn nnnnnnnnnn nnnnnnnnnn nnnnnnnnnn 
    68281 nnnnnnnnnn nnnnnnnnnn nnnnnnnnnn nnnnnnnnnn nnnnnnnnnn nnnnnnnnnn 
    68341 nnnnnnnnnn nnnnnnnnnn nnnnnnnnnn nnnnnnnnnn nnnnnnnnnn nnnnnnnnnn 
    68401 nnnnnnnnnn nnnnnnnnnn nnnnnnnnnn nnnnnnnnnn nnnnnnnnnn nnnnnnnnnn 
    68461 nnnnnnnnnn nnnnnnnnnn nnnnnnnnnn nnnnnnnnnn nnnnnnnnnn nnnnnnnnnn 
    68521 nnnnnnnnnn nnnnnnnnnn nnnnnnnnnn nnnnnnnnnn nnnnnnnnnn nnnnnnnnnn 
    68581 nnnnnnnnnn nnnnnnnnnn nnnnnnnnnn nnnnnnnnnn nnnnnnnnnn nnnnnnnnnn 
    68641 nnnnnnnnnn nnnnnnnnnn nnnnnnnnnn nnnnnnnnnn nnnnnnnnnn nnnnnnnnnn 
    68701 nnnnnnnnnn nnnnnnnnnn nnnnnnnnnn nnnnnnnnnn nnnnnnnnnn nnnnnnnnnn 
    68761 nnnnnnnnnn nnnnnnnnnn nnnnnnnnnn nnnnnnnnnn nnnnnnnnnn nnnnnnnnnn 
    68821 nnnnnnnnnn nnnnnnnnnn nnnnnnnnnn nnnnnnnnnn nnnnnnnnnn nnnnnnnnnn 
    68881 nnnnnnnnnn nnnnnnnnnn nnnnnnnnnn nnnnnnnnnn nnnnnnnnnn nnnnnnnnnn 
    68941 nnnnnnnnnn nnnnnnnnnn nnnnnnnnnn nnnnnnnnnn nnnnnnnnnn nnnnnnnnnn 
    69001 nnnnnnnnnn nnnnnnnnnn nnnnnnnnnn nnnnnnnnnn nnnnnnnnnn nnnnnnnnnn 
    69061 nnnnnnnnnn nnnnnnnnnn nnnnnnnnnn nnnnnnnnnn nnnnnnnnnn nnnnnnnnnn 
    69121 nnnnnnnnnn nnnnnnnnnn nnnnnnnnnn nnnnnnnnnn nnnnnnnnnn nnnnnnnnnn 
    69181 nnnnnnnnnn nnnnnnnnnn nnnnnnnnnn nnnnnnnnnn nnnnnnnnnn nnnnnnnnnn 
    69241 nnnnnnnnnn nnnnnnnnnn nnnnnnnnnn nnnnnnnnnn nnnnnnnnnn nnnnnnnnnn 
    69301 nnnnnnnnnn nnnnnnnnnn nnnnnnnnnn nnnnnnnnnn nnnnnnnnnn nnnnnnnnnn 
    69361 nnnnnnnnnn nnnnnnnnnn nnnnnnnnnn nnnnnnnnnn nnnnnnnnnn nnnnnnnnnn 
    69421 nnnnnnnnnn nnnnnnnnnn nnnnnnnnnn nnnnnnnnnn nnnnnnnnnn nnnnnnnnnn 
    69481 nnnnnnnnnn nnnnnnnnnn nnnnnnnnnn nnnnnnnnnn nnnnnnnnnn nnnnnnnnnn 
    69541 nnnnnnnnnn nnnnnnnnnn nnnnnnnnnn nnnnnnnnnn nnnnnnnnnn nnnnnnnnnn 
    69601 nnnnnnnnnn nnnnnnnnnn nnnnnnnnnn nnnnnnnnnn nnnnnnnnnn nnnnnnnnnn 
    69661 nnnnnnnnnn nnnnnnnnnn nnnnnnnnnn nnnnnnnnnn nnnnnnnnnn nnnnnnnnnn 
    69721 nnnnnnnnnn nnnnnnnnnn nnnnnnnnnn nnnnnnnnnn nnnnnnnnnn nnnnnnnnnn 
    69781 nnnnnnnnnn nnnnnnnnnn nnnnnnnnnn nnnnnnnnnn nnnnnnnnnn nnnnnnnnnn 
    69841 nnnnnnnnnn nnnnnnnnnn nnnnnnnnnn nnnnnnnnnn nnnnnnnnnn nnnnnnnnnn 
    69901 nnnnnnnnnn nnnnnnnnnn nnnnnnnnnn nnnnnnnnnn nnnnnnnnnn nnnnnnnnnn 
    69961 nnnnnnnnnn nnnnnnnnnn nnnnnnnnnn nnnnnnnnnn nnnnnnnnnn nnnnnnnnnn 
    70021 nnnnnnnnnn nnnnnnnnnn nnnnnnnnnn nnnnnnnnnn nnnnnnnnnn nnnnnnnnnn 
    70081 nnnnnnnnnn nnnnnnnnnn nnnnnnnnnn nnnnnnnnnn nnnnnnnnnn nnnnnnnnnn 
    70141 nnnnnnnnnn nnnnnnnnnn nnnnnnnnnn nnnnnnnnnn nnnnnnnnnn nnnnnnnnnn 
    70201 nnnnnnnnnn nnnnnnnnnn nnnnnnnnnn nnnnnnnnnn nnnnnnnnnn nnnnnnnnnn 
    70261 nnnnnnnnnn nnnnnnnnnn nnnnnnnnnn nnnnnnnnnn nnnnnnnnnn nnnnnnnnnn 
    70321 nnnnnnnnnn nnnnnnnnnn nnnnnnnnnn nnnnnnnnnn nnnnnnnnnn nnnnnnnnnn 
    70381 nnnnnnnnnn nnnnnnnnnn nnnnnnnnnn nnnnnnnnnn nnnnnnnnnn nnnnnnnnnn 
    70441 nnnnnnnnnn nnnnnnnnnn nnnnnnnnnn nnnnnnnnnn nnnnnnnnnn nnnnnnnnnn 
    70501 nnnnnnnnnn nnnnnnnnnn nnnnnnnnnn nnnnnnnnnn nnnnnnnnnn nnnnnnnnnn 
    70561 nnnnnnnnnn nnnnnnnnnn nnnnnnnnnn nnnnnnnnnn nnnnnnnnnn nnnnnnnnnn 
    70621 nnnnnnnnnn nnnnnnnnnn nnnnnnnnnn nnnnnnnnnn nnnnnnnnnn nnnnnnnnnn 
    70681 nnnnnnnnnn nnnnnnnnnn nnnnnnnnnn nnnnnnnnnn nnnnnnnnnn nnnnnnnnnn 
    70741 nnnnnnnnnn nnnnnnnnnn nnnnnnnnnn nnnnnnnnnn nnnnnnnnnn nnnnnnnnnn 
    70801 nnnnnnnnnn nnnnnnnnnn nnnnnnnnnn nnnnnnnnnn nnnnnnnnnn nnnnnnnnnn 
    70861 nnnnnnnnnn nnnnnnnnnn nnnnnnnnnn nnnnnnnnnn nnnnnnnnnn nnnnnnnnnn 
    70921 nnnnnnnnnn nnnnnnnnnn nnnnnnnnnn nnnnnnnnnn nnnnnnnnnn nnnnnnnnnn 
    70981 nnnnnnnnnn nnnnnnnnnn nnnnnnnnnn nnnnnnnnnn nnnnnnnnnn nnnnnnnnnn 
    71041 nnnnnnnnnn nnnnnnnnnn nnnnnnnnnn nnnnnnnnnn nnnnnnnnnn nnnnnnnnnn 
    71101 nnnnnnnnnn nnnnnnnnnn nnnnnnnnnn nnnnnnnnnn nnnnnnnnnn nnnnnnnnnn 
    71161 nnnnnnnnnn nnnnnnnnnn nnnnnnnnnn nnnnnnnnnn nnnnnnnnnn nnnnnnnnnn 
    71221 nnnnnnnnnn nnnnnnnnnn nnnnnnnnnn nnnnnnnnnn nnnnnnnnnn nnnnnnnnnn 
    71281 nnnnnnnnnn nnnnnnnnnn nnnnnnnnnn nnnnnnnnnn nnnnnnnnnn nnnnnnnnnn 
    71341 nnnnnnnnnn nnnnnnnnnn nnnnnnnnnn nnnnnnnnnn nnnnnnnnnn nnnnnnnnnn 
    71401 nnnnnnnnnn nnnnnnnnnn nnnnnnnnnn nnnnnnnnnn nnnnnnnnnn nnnnnnnnnn 
    71461 nnnnnnnnnn nnnnnnnnnn nnnnnnnnnn nnnnnnnnnn nnnnnnnnnn nnnnnnnnnn 
    71521 nnnnnnnnnn nnnnnnnnnn nnnnnnnnnn nnnnnnnnnn nnnnnnnnnn nnnnnnnnnn 
    71581 nnnnnnnnnn nnnnnnnnnn nnnnnnnnnn nnnnnnnnnn nnnnnnnnnn nnnnnnnnnn 
    71641 nnnnnnnnnn nnnnnnnnnn nnnnnnnnnn nnnnnnnnnn nnnnnnnnnn nnnnnnnnnn 
    71701 nnnnnnnnnn nnnnnnnnnn nnnnnnnnnn nnnnnnnnnn nnnnnnnnnn nnnnnnnnnn 
    71761 nnnnnnnnnn nnnnnnnnnn nnnnnnnnnn nnnnnnnnnn nnnnnnnnnn nnnnnnnnnn 
    71821 nnnnnnnnnn nnnnnnnnnn nnnnnnnnnn nnnnnnnnnn nnnnnnnnnn nnnnnnnnnn 
    71881 nnnnnnnnnn nnnnnnnnnn nnnnnnnnnn nnnnnnnnnn nnnnnnnnnn nnnnnnnnnn 
    71941 nnnnnnnnnn nnnnnnnnnn nnnnnnnnnn nnnnnnnnnn nnnnnnnnnn nnnnnnnnnn 
    72001 nnnnnnnnnn nnnnnnnnnn nnnnnnnnnn nnnnnnnnnn nnnnnnnnnn nnnnnnnnnn 
    72061 nnnnnnnnnn nnnnnnnnnn nnnnnnnnnn nnnnnnnnnn nnnnnnnnnn nnnnnnnnnn 
    72121 nnnnnnnnnn nnnnnnnnnn nnnnnnnnnn nnnnnnnnnn nnnnnnnnnn nnnnnnnnnn 
    72181 nnnnnnnnnn nnnnnnnnnn nnnnnnnnnn nnnnnnnnnn nnnnnnnnnn nnnnnnnnnn 
    72241 nnnnnnnnnn nnnnnnnnnn nnnnnnnnnn nnnnnnnnnn nnnnnnnnnn nnnnnnnnnn 
    72301 nnnnnnnnnn nnnnnnnnnn nnnnnnnnnn nnnnnnnnnn nnnnnnnnnn nnnnnnnnnn 
    72361 nnnnnnnnnn nnnnnnnnnn nnnnnnnnnn nnnnnnnnnn nnnnnnnnnn nnnnnnnnnn 
    72421 nnnnnnnnnn nnnnnnnnnn nnnnnnnnnn nnnnnnnnnn nnnnnnnnnn nnnnnnnnnn 
    72481 nnnnnnnnnn nnnnnnnnnn nnnnnnnnnn nnnnnnnnnn nnnnnnnnnn nnnnnnnnnn 
    72541 nnnnnnnnnn nnnnnnnnnn nnnnnnnnnn nnnnnnnnnn nnnnnnnnnn nnnnnnnnnn 
    72601 nnnnnnnnnn nnnnnnnnnn nnnnnnnnnn nnnnnnnnnn nnnnnnnnnn nnnnnnnnnn 
    72661 nnnnnnnnnn nnnnnnnnnn nnnnnnnnnn nnnnnnnnnn nnnnnnnnnn nnnnnnnnnn 
    72721 nnnnnnnnnn nnnnnnnnnn nnnnnnnnnn nnnnnnnnnn nnnnnnnnnn nnnnnnnnnn 
    72781 nnnnnnnnnn nnnnnnnnnn nnnnnnnnnn nnnnnnnnnn nnnnnnnnnn nnnnnnnnnn 
    72841 nnnnnnnnnn nnnnnnnnnn nnnnnnnnnn nnnnnnnnnn nnnnnnnnnn nnnnnnnnnn 
    72901 nnnnnnnnnn nnnnnnnnnn nnnnnnnnnn nnnnnnnnnn nnnnnnnnnn nnnnnnnnnn 
    72961 nnnnnnnnnn nnnnnnnnnn nnnnnnnnnn nnnnnnnnnn nnnnnnnnnn nnnnnnnnnn 
    73021 nnnnnnnnnn nnnnnnnnnn nnnnnnnnnn nnnnnnnnnn nnnnnnnnnn nnnnnnnnnn 
    73081 nnnnnnnnnn nnnnnnnnnn nnnnnnnnnn nnnnnnnnnn nnnnnnnnnn nnnnnnnnnn 
    73141 nnnnnnnnnn nnnnnnnnnn nnnnnnnnnn nnnnnnnnnn nnnnnnnnnn nnnnnnnnnn 
    73201 nnnnnnnnnn nnnnnnnnnn nnnnnnnnnn nnnnnnnnnn nnnnnnnnnn nnnnnnnnnn 
    73261 nnnnnnnnnn nnnnnnnnnn nnnnnnnnnn nnnnnnnnnn nnnnnnnnnn nnnnnnnnnn 
    73321 nnnnnnnnnn nnnnnnnnnn nnnnnnnnnn nnnnnnnnnn nnnnnnnnnn nnnnnnnnnn 
    73381 nnnnnnnnnn nnnnnnnnnn nnnnnnnnnn nnnnnnnnnn nnnnnnnnnn nnnnnnnnnn 
    73441 nnnnnnnnnn nnnnnnnnnn nnnnnnnnnn nnnnnnnnnn nnnnnnnnnn nnnnnnnnnn 
    73501 nnnnnnnnnn nnnnnnnnnn nnnnnnnnnn nnnnnnnnnn nnnnnnnnnn nnnnnnnnnn 
    73561 nnnnnnnnnn nnnnnnnnnn nnnnnnnnnn nnnnnnnnnn nnnnnnnnnn nnnnnnnnnn 
    73621 nnnnnnnnnn nnnnnnnnnn nnnnnnnnnn nnnnnnnnnn nnnnnnnnnn nnnnnnnnnn 
    73681 nnnnnnnnnn nnnnnnnnnn nnnnnnnnnn nnnnnnnnnn nnnnnnnnnn nnnnnnnnnn 
    73741 nnnnnnnnnn nnnnnnnnnn nnnnnnnnnn nnnnnnnnnn nnnnnnnnnn nnnnnnnnnn 
    73801 nnnnnnnnnn nnnnnnnnnn nnnnnnnnnn nnnnnnnnnn nnnnnnnnnn nnnnnnnnnn 
    73861 nnnnnnnnnn nnnnnnnnnn nnnnnnnnnn nnnnnnnnnn nnnnnnnnnn nnnnnnnnnn 
    73921 nnnnnnnnnn nnnnnnnnnn nnnnnnnnnn nnnnnnnnnn nnnnnnnnnn nnnnnnnnnn 
    73981 nnnnnnnnnn nnnnnnnnnn nnnnnnnnnn nnnnnnnnnn nnnnnnnnnn nnnnnnnnnn 
    74041 nnnnnnnnnn nnnnnnnnnn nnnnnnnnnn nnnnnnnnnn nnnnnnnnnn nnnnnnnnnn 
    74101 nnnnnnnnnn nnnnnnnnnn nnnnnnnnnn nnnnnnnnnn nnnnnnnnnn nnnnnnnnnn 
    74161 nnnnnnnnnn nnnnnnnnnn nnnnnnnnnn nnnnnnnnnn nnnnnnnnnn nnnnnnnnnn 
    74221 nnnnnnnnnn nnnnnnnnnn nnnnnnnnnn nnnnnnnnnn nnnnnnnnnn nnnnnnnnnn 
    74281 nnnnnnnnnn nnnnnnnnnn nnnnnnnnnn nnnnnnnnnn nnnnnnnnnn nnnnnnnnnn 
    74341 nnnnnnnnnn nnnnnnnnnn nnnnnnnnnn nnnnnnnnnn nnnnnnnnnn nnnnnnnnnn 
    74401 nnnnnnnnnn nnnnnnnnnn nnnnnnnnnn nnnnnnnnnn nnnnnnnnnn nnnnnnnnnn 
    74461 nnnnnnnnnn nnnnnnnnnn nnnnnnnnnn nnnnnnnnnn nnnnnnnnnn nnnnnnnnnn 
    74521 nnnnnnnnnn nnnnnnnnnn nnnnnnnnnn nnnnnnnnnn nnnnnnnnnn nnnnnnnnnn 
    74581 nnnnnnnnnn nnnnnnnnnn nnnnnnnnnn nnnnnnnnnn nnnnnnnnnn nnnnnnnnnn 
    74641 nnnnnnnnnn nnnnnnnnnn nnnnnnnnnn nnnnnnnnnn nnnnnnnnnn nnnnnnnnnn 
    74701 nnnnnnnnnn nnnnnnnnnn nnnnnnnnnn nnnnnnnnnn nnnnnnnnnn nnnnnnnnnn 
    74761 nnnnnnnnnn nnnnnnnnnn nnnnnnnnnn nnnnnnnnnn nnnnnnnnnn nnnnnnnnnn 
    74821 nnnnnnnnnn nnnnnnnnnn nnnnnnnnnn nnnnnnnnnn nnnnnnnnnn nnnnnnnnnn 
    74881 nnnnnnnnnn nnnnnnnnnn nnnnnnnnnn nnnnnnnnnn nnnnnnnnnn nnnnnnnnnn 
    74941 nnnnnnnnnn nnnnnnnnnn nnnnnnnnnn nnnnnnnnnn nnnnnnnnnn nnnnnnnnnn 
    75001 nnnnnnnnnn nnnnnnnnnn nnnnnnnnnn nnnnnnnnnn nnnnnnnnnn nnnnnnnnnn 
    75061 nnnnnnnnnn nnnnnnnnnn nnnnnnnnnn nnnnnnnnnn nnnnnnnnnn nnnnnnnnnn 
    75121 nnnnnnnnnn nnnnnnnnnn nnnnnnnnnn nnnnnnnnnn nnnnnnnnnn nnnnnnnnnn 
    75181 nnnnnnnnnn nnnnnnnnnn nnnnnnnnnn nnnnnnnnnn nnnnnnnnnn nnnnnnnnnn 
    75241 nnnnnnnnnn nnnnnnnnnn nnnnnnnnnn nnnnnnnnnn nnnnnnnnnn nnnnnnnnnn 
    75301 nnnnnnnnnn nnnnnnnnnn nnnnnnnnnn nnnnnnnnnn nnnnnnnnnn nnnnnnnnnn 
    75361 nnnnnnnnnn nnnnnnnnnn nnnnnnnnnn nnnnnnnnnn nnnnnnnnnn nnnnnnnnnn 
    75421 nnnnnnnnnn nnnnnnnnnn nnnnnnnnnn nnnnnnnnnn nnnnnnnnnn nnnnnnnnnn 
    75481 nnnnnnnnnn nnnnnnnnnn nnnnnnnnnn nnnnnnnnnn nnnnnnnnnn nnnnnnnnnn 
    75541 nnnnnnnnnn nnnnnnnnnn nnnnnnnnnn nnnnnnnnnn nnnnnnnnnn nnnnnnnnnn 
    75601 nnnnnnnnnn nnnnnnnnnn nnnnnnnnnn nnnnnnnnnn nnnnnnnnnn nnnnnnnnnn 
    75661 nnnnnnnnnn nnnnnnnnnn nnnnnnnnnn nnnnnnnnnn nnnnnnnnnn nnnnnnnnnn 
    75721 nnnnnnnnnn nnnnnnnnnn nnnnnnnnnn nnnnnnnnnn nnnnnnnnnn nnnnnnnnnn 
    75781 nnnnnnnnnn nnnnnnnnnn nnnnnnnnnn nnnnnnnnnn nnnnnnnnnn nnnnnnnnnn 
    75841 nnnnnnnnnn nnnnnnnnnn nnnnnnnnnn nnnnnnnnnn nnnnnnnnnn nnnnnnnnnn 
    75901 nnnnnnnnnn nnnnnnnnnn nnnnnnnnnn nnnnnnnnnn nnnnnnnnnn nnnnnnnnnn 
    75961 nnnnnnnnnn nnnnnnnnnn nnnnnnnnnn nnnnnnnnnn nnnnnnnnnn nnnnnnnnnn 
    76021 nnnnnnnnnn nnnnnnnnnn nnnnnnnnnn nnnnnnnnnn nnnnnnnnnn nnnnnnnnnn 
    76081 nnnnnnnnnn nnnnnnnnnn nnnnnnnnnn nnnnnnnnnn nnnnnnnnnn nnnnnnnnnn 
    76141 nnnnnnnnnn nnnnnnnnnn nnnnnnnnnn nnnnnnnnnn nnnnnnnnnn nnnnnnnnnn 
    76201 nnnnnnnnnn nnnnnnnnnn nnnnnnnnnn nnnnnnnnnn nnnnnnnnnn nnnnnnnnnn 
    76261 nnnnnnnnnn nnnnnnnnnn nnnnnnnnnn nnnnnnnnnn nnnnnnnnnn nnnnnnnnnn 
    76321 nnnnnnnnnn nnnnnnnnnn nnnnnnnnnn nnnnnnnnnn nnnnnnnnnn nnnnnnnnnn 
    76381 nnnnnnnnnn nnnnnnnnnn nnnnnnnnnn nnnnnnnnnn nnnnnnnnnn nnnnnnnnnn 
    76441 nnnnnnnnnn nnnnnnnnnn nnnnnnnnnn nnnnnnnnnn nnnnnnnnnn nnnnnnnnnn 
    76501 nnnnnnnnnn nnnnnnnnnn nnnnnnnnnn nnnnnnnnnn nnnnnnnnnn nnnnnnnnnn 
    76561 nnnnnnnnnn nnnnnnnnnn nnnnnnnnnn nnnnnnnnnn nnnnnnnnnn nnnnnnnnnn 
    76621 nnnnnnnnnn nnnnnnnnnn nnnnnnnnnn nnnnnnnnnn nnnnnnnnnn nnnnnnnnnn 
    76681 nnnnnnnnnn nnnnnnnnnn nnnnnnnnnn nnnnnnnnnn nnnnnnnnnn nnnnnnnnnn 
    76741 nnnnnnnnnn nnnnnnnnnn nnnnnnnnnn nnnnnnnnnn nnnnnnnnnn nnnnnnnnnn 
    76801 nnnnnnnnnn nnnnnnnnnn nnnnnnnnnn nnnnnnnnnn nnnnnnnnnn nnnnnnnnnn 
    76861 nnnnnnnnnn nnnnnnnnnn nnnnnnnnnn nnnnnnnnnn nnnnnnnnnn nnnnnnnnnn 
    76921 nnnnnnnnnn nnnnnnnnnn nnnnnnnnnn nnnnnnnnnn nnnnnnnnnn nnnnnnnnnn 
    76981 nnnnnnnnnn nnnnnnnnnn nnnnnnnnnn nnnnnnnnnn nnnnnnnnnn nnnnnnnnnn 
    77041 nnnnnnnnnn nnnnnnnnnn nnnnnnnnnn nnnnnnnnnn nnnnnnnnnn nnnnnnnnnn 
    77101 nnnnnnnnnn nnnnnnnnnn nnnnnnnnnn nnnnnnnnnn nnnnnnnnnn nnnnnnnnnn 
    77161 nnnnnnnnnn nnnnnnnnnn nnnnnnnnnn nnnnnnnnnn nnnnnnnnnn nnnnnnnnnn 
    77221 nnnnnnnnnn nnnnnnnnnn nnnnnnnnnn nnnnnnnnnn nnnnnnnnnn nnnnnnnnnn 
    77281 nnnnnnnnnn nnnnnnnnnn nnnnnnnnnn nnnnnnnnnn nnnnnnnnnn nnnnnnnnnn 
    77341 nnnnnnnnnn nnnnnnnnnn nnnnnnnnnn nnnnnnnnnn nnnnnnnnnn nnnnnnnnnn 
    77401 nnnnnnnnnn nnnnnnnnnn nnnnnnnnnn nnnnnnnnnn nnnnnnnnnn nnnnnnnnnn 
    77461 nnnnnnnnnn nnnnnnnnnn nnnnnnnnnn nnnnnnnnnn nnnnnnnnnn nnnnnnnnnn 
    77521 nnnnnnnnnn nnnnnnnnnn nnnnnnnnnn nnnnnnnnnn nnnnnnnnnn nnnnnnnnnn 
    77581 nnnnnnnnnn nnnnnnnnnn nnnnnnnnnn nnnnnnnnnn nnnnnnnnnn nnnnnnnnnn 
    77641 nnnnnnnnnn nnnnnnnnnn nnnnnnnnnn nnnnnnnnnn nnnnnnnnnn nnnnnnnnnn 
    77701 nnnnnnnnnn nnnnnnnnnn nnnnnnnnnn nnnnnnnnnn nnnnnnnnnn nnnnnnnnnn 
    77761 nnnnnnnnnn nnnnnnnnnn nnnnnnnnnn nnnnnnnnnn nnnnnnnnnn nnnnnnnnnn 
    77821 nnnnnnnnnn nnnnnnnnnn nnnnnnnnnn nnnnnnnnnn nnnnnnnnnn nnnnnnnnnn 
    77881 nnnnnnnnnn nnnnnnnnnn nnnnnnnnnn nnnnnnnnnn nnnnnnnnnn nnnnnnnnnn 
    77941 nnnnnnnnnn nnnnnnnnnn nnnnnnnnnn nnnnnnnnnn nnnnnnnnnn nnnnnnnnnn 
    78001 nnnnnnnnnn nnnnnnnnnn nnnnnnnnnn nnnnnnnnnn nnnnnnnnnn nnnnnnnnnn 
    78061 nnnnnnnnnn nnnnnnnnnn nnnnnnnnnn nnnnnnnnnn nnnnnnnnnn nnnnnnnnnn 
    78121 nnnnnnnnnn nnnnnnnnnn nnnnnnnnnn nnnnnnnnnn nnnnnnnnnn nnnnnnnnnn 
    78181 nnnnnnnnnn nnnnnnnnnn nnnnnnnnnn nnnnnnnnnn nnnnnnnnnn nnnnnnnnnn 
    78241 nnnnnnnnnn nnnnnnnnnn nnnnnnnnnn nnnnnnnnnn nnnnnnnnnn nnnnnnnnnn 
    78301 nnnnnnnnnn nnnnnnnnnn nnnnnnnnnn nnnnnnnnnn nnnnnnnnnn nnnnnnnnnn 
    78361 nnnnnnnnnn nnnnnnnnnn nnnnnnnnnn nnnnnnnnnn nnnnnnnnnn nnnnnnnnnn 
    78421 nnnnnnnnnn nnnnnnnnnn nnnnnnnnnn nnnnnnnnnn nnnnnnnnnn nnnnnnnnnn 
    78481 nnnnnnnnnn nnnnnnnnnn nnnnnnnnnn nnnnnnnnnn nnnnnnnnnn nnnnnnnnnn 
    78541 nnnnnnnnnn nnnnnnnnnn nnnnnnnnnn nnnnnnnnnn nnnnnnnnnn nnnnnnnnnn 
    78601 nnnnnnnnnn nnnnnnnnnn nnnnnnnnnn nnnnnnnnnn nnnnnnnnnn nnnnnnnnnn 
    78661 nnnnnnnnnn nnnnnnnnnn nnnnnnnnnn nnnnnnnnnn nnnnnnnnnn nnnnnnnnnn 
    78721 nnnnnnnnnn nnnnnnnnnn nnnnnnnnnn nnnnnnnnnn nnnnnnnnnn nnnnnnnnnn 
    78781 nnnnnnnnnn nnnnnnnnnn nnnnnnnnnn nnnnnnnnnn nnnnnnnnnn nnnnnnnnnn 
    78841 nnnnnnnnnn nnnnnnnnnn nnnnnnnnnn nnnnnnnnnn nnnnnnnnnn nnnnnnnnnn 
    78901 nnnnnnnnnn nnnnnnnnnn nnnnnnnnnn nnnnnnnnnn nnnnnnnnnn nnnnnnnnnn 
    78961 nnnnnnnnnn nnnnnnnnnn nnnnnnnnnn nnnnnnnnnn nnnnnnnnnn nnnnnnnnnn 
    79021 nnnnnnnnnn nnnnnnnnnn nnnnnnnnnn nnnnnnnnnn nnnnnnnnnn nnnnnnnnnn 
    79081 nnnnnnnnnn nnnnnnnnnn nnnnnnnnnn nnnnnnnnnn nnnnnnnnnn nnnnnnnnnn 
    79141 nnnnnnnnnn nnnnnnnnnn nnnnnnnnnn nnnnnnnnnn nnnnnnnnnn nnnnnnnnnn 
    79201 nnnnnnnnnn nnnnnnnnnn nnnnnnnnnn nnnnnnnnnn nnnnnnnnnn nnnnnnnnnn 
    79261 nnnnnnnnnn nnnnnnnnnn nnnnnnnnnn nnnnnnnnnn nnnnnnnnnn nnnnnnnnnn 
    79321 nnnnnnnnnn nnnnnnnnnn nnnnnnnnnn nnnnnnnnnn nnnnnnnnnn nnnnnnnnnn 
    79381 nnnnnnnnnn nnnnnnnnnn nnnnnnnnnn nnnnnnnnnn nnnnnnnnnn nnnnnnnnnn 
    79441 nnnnnnnnnn nnnnnnnnnn nnnnnnnnnn nnnnnnnnnn nnnnnnnnnn nnnnnnnnnn 
    79501 nnnnnnnnnn nnnnnnnnnn nnnnnnnnnn nnnnnnnnnn nnnnnnnnnn nnnnnnnnnn 
    79561 nnnnnnnnnn nnnnnnnnnn nnnnnnnnnn nnnnnnnnnn nnnnnnnnnn nnnnnnnnnn 
    79621 nnnnnnnnnn nnnnnnnnnn nnnnnnnnnn nnnnnnnnnn nnnnnnnnnn nnnnnnnnnn 
    79681 nnnnnnnnnn nnnnnnnnnn nnnnnnnnnn nnnnnnnnnn nnnnnnnnnn nnnnnnnnnn 
    79741 nnnnnnnnnn nnnnnnnnnn nnnnnnnnnn nnnnnnnnnn nnnnnnnnnn nnnnnnnnnn 
    79801 nnnnnnnnnn nnnnnnnnnn nnnnnnnnnn nnnnnnnnnn nnnnnnnnnn nnnnnnnnnn 
    79861 nnnnnnnnnn nnnnnnnnnn nnnnnnnnnn nnnnnnnnnn nnnnnnnnnn nnnnnnnnnn 
    79921 nnnnnnnnnn nnnnnnnnnn nnnnnnnnnn nnnnnnnnnn nnnnnnnnnn nnnnnnnnnn 
    79981 nnnnnnnnnn nnnnnnnnnn nnnnnnnnnn nnnnnnnnnn nnnnnnnnnn nnnnnnnnnn 
    80041 nnnnnnnnnn nnnnnnnnnn nnnnnnnnnn nnnnnnnnnn nnnnnnnnnn nnnnnnnnnn 
    80101 nnnnnnnnnn nnnnnnnnnn nnnnnnnnnn nnnnnnnnnn nnnnnnnnnn nnnnnnnnnn 
    80161 nnnnnnnnnn nnnnnnnnnn nnnnnnnnnn nnnnnnnnnn nnnnnnnnnn nnnnnnnnnn 
    80221 nnnnnnnnnn nnnnnnnnnn nnnnnnnnnn nnnnnnnnnn nnnnnnnnnn nnnnnnnnnn 
    80281 nnnnnnnnnn nnnnnnnnnn nnnnnnnnnn nnnnnnnnnn nnnnnnnnnn nnnnnnnnnn 
    80341 nnnnnnnnnn nnnnnnnnnn nnnnnnnnnn nnnnnnnnnn nnnnnnnnnn nnnnnnnnnn 
    80401 nnnnnnnnnn nnnnnnnnnn nnnnnnnnnn nnnnnnnnnn nnnnnnnnnn nnnnnnnnnn 
    80461 nnnnnnnnnn nnnnnnnnnn nnnnnnnnnn nnnnnnnnnn nnnnnnnnnn nnnnnnnnnn 
    80521 nnnnnnnnnn nnnnnnnnnn nnnnnnnnnn nnnnnnnnnn nnnnnnnnnn nnnnnnnnnn 
    80581 nnnnnnnnnn nnnnnnnnnn nnnnnnnnnn nnnnnnnnnn nnnnnnnnnn nnnnnnnnnn 
    80641 nnnnnnnnnn nnnnnnnnnn nnnnnnnnnn nnnnnnnnnn nnnnnnnnnn nnnnnnnnnn 
    80701 nnnnnnnnnn nnnnnnnnnn nnnnnnnnnn nnnnnnnnnn nnnnnnnnnn nnnnnnnnnn 
    80761 nnnnnnnnnn nnnnnnnnnn nnnnnnnnnn nnnnnnnnnn nnnnnnnnnn nnnnnnnnnn 
    80821 nnnnnnnnnn nnnnnnnnnn nnnnnnnnnn nnnnnnnnnn nnnnnnnnnn nnnnnnnnnn 
    80881 nnnnnnnnnn nnnnnnnnnn nnnnnnnnnn nnnnnnnnnn nnnnnnnnnn nnnnnnnnnn 
    80941 nnnnnnnnnn nnnnnnnnnn nnnnnnnnnn nnnnnnnnnn nnnnnnnnnn nnnnnnnnnn 
    81001 nnnnnnnnnn nnnnnnnnnn nnnnnnnnnn nnnnnnnnnn nnnnnnnnnn nnnnnnnnnn 
    81061 nnnnnnnnnn nnnnnnnnnn nnnnnnnnnn nnnnnnnnnn nnnnnnnnnn nnnnnnnnnn 
    81121 nnnnnnnnnn nnnnnnnnnn nnnnnnnnnn nnnnnnnnnn nnnnnnnnnn nnnnnnnnnn 
    81181 nnnnnnnnnn nnnnnnnnnn nnnnnnnnnn nnnnnnnnnn nnnnnnnnnn nnnnnnnnnn 
    81241 nnnnnnnnnn nnnnnnnnnn nnnnnnnnnn nnnnnnnnnn nnnnnnnnnn nnnnnnnnnn 
    81301 nnnnnnnnnn nnnnnnnnnn nnnnnnnnnn nnnnnnnnnn nnnnnnnnnn nnnnnnnnnn 
    81361 nnnnnnnnnn nnnnnnnnnn nnnnnnnnnn nnnnnnnnnn nnnnnnnnnn nnnnnnnnnn 
    81421 nnnnnnnnnn nnnnnnnnnn nnnnnnnnnn nnnnnnnnnn nnnnnnnnnn nnnnnnnnnn 
    81481 nnnnnnnnnn nnnnnnnnnn nnnnnnnnnn nnnnnnnnnn nnnnnnnnnn nnnnnnnnnn 
    81541 nnnnnnnnnn nnnnnnnnnn nnnnnnnnnn nnnnnnnnnn nnnnnnnnnn nnnnnnnnnn 
    81601 nnnnnnnnnn nnnnnnnnnn nnnnnnnnnn nnnnnnnnnn nnnnnnnnnn nnnnnnnnnn 
    81661 nnnnnnnnnn nnnnnnnnnn nnnnnnnnnn nnnnnnnnnn nnnnnnnnnn nnnnnnnnnn 
    81721 nnnnnnnnnn nnnnnnnnnn nnnnnnnnnn nnnnnnnnnn nnnnnnnnnn nnnnnnnnnn 
    81781 nnnnnnnnnn nnnnnnnnnn nnnnnnnnnn nnnnnnnnnn nnnnnnnnnn nnnnnnnnnn 
    81841 nnnnnnnnnn nnnnnnnnnn nnnnnnnnnn nnnnnnnnnn nnnnnnnnnn nnnnnnnnnn 
    81901 nnnnnnnnnn nnnnnnnnnn nnnnnnnnnn nnnnnnnnnn nnnnnnnnnn nnnnnnnnnn 
    81961 nnnnnnnnnn nnnnnnnnnn nnnnnnnnnn nnnnnnnnnn nnnnnnnnnn nnnnnnnnnn 
    82021 nnnnnnnnnn nnnnnnnnnn nnnnnnnnnn nnnnnnnnnn nnnnnnnnnn nnnnnnnnnn 
    82081 nnnnnnnnnn nnnnnnnnnn nnnnnnnnnn nnnnnnnnnn nnnnnnnnnn nnnnnnnnnn 
    82141 nnnnnnnnnn nnnnnnnnnn nnnnnnnnnn nnnnnnnnnn nnnnnnnnnn nnnnnnnnnn 
    82201 nnnnnnnnnn nnnnnnnnnn nnnnnnnnnn nnnnnnnnnn nnnnnnnnnn nnnnnnnnnn 
    82261 nnnnnnnnnn nnnnnnnnnn nnnnnnnnnn nnnnnnnnnn nnnnnnnnnn nnnnnnnnnn 
    82321 nnnnnnnnnn nnnnnnnnnn nnnnnnnnnn nnnnnnnnnn nnnnnnnnnn nnnnnnnnnn 
    82381 nnnnnnnnnn nnnnnnnnnn nnnnnnnnnn nnnnnnnnnn nnnnnnnnnn nnnnnnnnnn 
    82441 nnnnnnnnnn nnnnnnnnnn nnnnnnnnnn nnnnnnnnnn nnnnnnnnnn nnnnnnnnnn 
    82501 nnnnnnnnnn nnnnnnnnnn nnnnnnnnnn nnnnnnnnnn nnnnnnnnnn nnnnnnnnnn 
    82561 nnnnnnnnnn nnnnnnnnnn nnnnnnnnnn nnnnnnnnnn nnnnnnnnnn nnnnnnnnnn 
    82621 nnnnnnnnnn nnnnnnnnnn nnnnnnnnnn nnnnnnnnnn nnnnnnnnnn nnnnnnnnnn 
    82681 nnnnnnnnnn nnnnnnnnnn nnnnnnnnnn nnnnnnnnnn nnnnnnnnnn nnnnnnnnnn 
    82741 nnnnnnnnnn nnnnnnnnnn nnnnnnnnnn nnnnnnnnnn nnnnnnnnnn nnnnnnnnnn 
    82801 nnnnnnnnnn nnnnnnnnnn nnnnnnnnnn nnnnnnnnnn nnnnnnnnnn nnnnnnnnnn 
    82861 nnnnnnnnnn nnnnnnnnnn nnnnnnnnnn nnnnnnnnnn nnnnnnnnnn nnnnnnnnnn 
    82921 nnnnnnnnnn nnnnnnnnnn nnnnnnnnnn nnnnnnnnnn nnnnnnnnnn nnnnnnnnnn 
    82981 nnnnnnnnnn nnnnnnnnnn nnnnnnnnnn nnnnnnnnnn nnnnnnnnnn nnnnnnnnnn 
    83041 nnnnnnnnnn nnnnnnnnnn nnnnnnnnnn nnnnnnnnnn nnnnnnnnnn nnnnnnnnnn 
    83101 nnnnnnnnnn nnnnnnnnnn nnnnnnnnnn nnnnnnnnnn nnnnnnnnnn nnnnnnnnnn 
    83161 nnnnnnnnnn nnnnnnnnnn nnnnnnnnnn nnnnnnnnnn nnnnnnnnnn nnnnnnnnnn 
    83221 nnnnnnnnnn nnnnnnnnnn nnnnnnnnnn nnnnnnnnnn nnnnnnnnnn nnnnnnnnnn 
    83281 nnnnnnnnnn nnnnnnnnnn nnnnnnnnnn nnnnnnnnnn nnnnnnnnnn nnnnnnnnnn 
    83341 nnnnnnnnnn nnnnnnnnnn nnnnnnnnnn nnnnnnnnnn nnnnnnnnnn nnnnnnnnnn 
    83401 nnnnnnnnnn nnnnnnnnnn nnnnnnnnnn nnnnnnnnnn nnnnnnnnnn nnnnnnnnnn 
    83461 nnnnnnnnnn nnnnnnnnnn nnnnnnnnnn nnnnnnnnnn nnnnnnnnnn nnnnnnnnnn 
    83521 nnnnnnnnnn nnnnnnnnnn nnnnnnnnnn nnnnnnnnnn nnnnnnnnnn nnnnnnnnnn 
    83581 nnnnnnnnnn nnnnnnnnnn nnnnnnnnnn nnnnnnnnnn nnnnnnnnnn nnnnnnnnnn 
    83641 nnnnnnnnnn nnnnnnnnnn nnnnnnnnnn nnnnnnnnnn nnnnnnnnnn nnnnnnnnnn 
    83701 nnnnnnnnnn nnnnnnnnnn nnnnnnnnnn nnnnnnnnnn nnnnnnnnnn nnnnnnnnnn 
    83761 nnnnnnnnnn nnnnnnnnnn nnnnnnnnnn nnnnnnnnnn nnnnnnnnnn nnnnnnnnnn 
    83821 nnnnnnnnnn nnnnnnnnnn nnacgggtcg gggtctccgc tgaggcaatc ggcggttggc 
    83881 tgccttggtc ccgtcgaggc ctgaccagag ctcttctagg gccggcgttt gggggtgggg 
    83941 cggggggatg cccggaacag acgtggaagt cagacgcgga agtcagacac atcacgagtt 
    84001 caaaaatcgg aacttttgca gtcagcaatc tcgctacgct ggaccccggt ggtggaactc 
    84061 attacaccgg gcagcagaga ttacacctct ccttatattt tagaaaaggt aacaggtaat 
    84121 aggtaacatg agcagaccca aacgctgaaa ccgaaaacga cagacactgg aagtggtgag 
    84181 aatggactta atctttgaca agactttgct agtttggagc ctagtggcga agaagtcacc 
    84241 agagcagtag aggacagatg cagaggagga ttcttggagc cgagctggag cgccgtttag 
    84301 gaggtaacag gagcttgatt tgcgaggaac gggcttaatg gcagaatgga gttagagtgc 
    84361 tggaatttca aggagctgga atacggactt gaggttgatt gacttgtggc tggacacagg 
    84421 tcggcgtgga tggatgggag aattctgtag gcagattgag agcttggatc aggcaagagc 
    84481 agggaatgaa caagagcgtg aataatcaaa acaagagctt agggaagacc aagtaagcac 
    84541 catagagggc aaacgaactg gcgatgagta ctggtccgga gtcaccttaa atacaggtgc 
    84601 aggtgatgag gtgaatgccg acagctgggt ccaatcaagg aggaagtaga gaagggcggg 
    84661 ggggctggag aggtctcccg ggggtaccat gacaccctaa ttttattctt gtcattattt 
    84721 ttctctcgag tcacagccct tcaaacagtg tcacagagac ggaaacaaaa cagaaggggc 
    84781 catcattcag acacagcccc ccctgcagga gtaaacttca ctcagacatg gagacgtgat 
    84841 taccaacgct tttatagaac tcttcaaaag aaataaatct gatctctaaa tatcatccat 
    84901 gtctttcatg caatgtgaat gaatcacaca gacaccgttc catatagcca tcaggctgaa 
    84961 aacatttgac actagctcct cccacacgtg tctggggcgt caagctatta ttacagtttt 
    85021 ggactggcat tgagtagtga atatgtcgcg cggtaaaaga gaggcgggtg acgtgaatgt 
    85081 gaacgtaaca ttagagtata ttttagagca gaatccaaat tcttccacta ccccgatggc 
    85141 ttcaccttac ccctagatta gcccaccaaa cagagagtta tagaaaaaga gtgtctttaa 
    85201 atctggacgt tactcccact cgatgacgtc atcgatagtt gctggtcgac tatgctagat 
    85261 cggagctgct tgcgctcaga aatacataac taaatccttc cttgtcccat caggggtcac 
    85321 cacagcgaat cagccactac accgcggaag atttgcattg taatcttggc aatgttttac 
    85381 gccggatgcc cttcctgatg caaccctctc aaatcaaccg ggcttgggac cggcacaagc 
    85441 taaaccggct cccagaaata cataactaaa taagttttat aattgtaaaa agccatgcta 
    85501 taactggccc aactcatgac tccaccacct ccttgctgtc ttagcagcat cgttgggata 
    85561 tggtggccat cccccaacca cccaatactt catccatttg gaccatctag ggttgcacag 
    85621 cactcatcag ttaacaagac tgtttgaaaa tgagtcttca tgtacgtctg ggcccactgc 
    85681 agctgtttct gcttgtaagt gttgatcagg ggagggtgaa tagagggttt atgtataaat 
    85741 gcaagccttt ggaggatcct acaccttgat gttggtggga ctccagagac accagcagct 
    85801 tcatatatgt gcttgctgtt ttgtaatagt attttagcat ctactgtaat ttccggacta 
    85861 taagccgcta cttttttcct gcgcttacag ccctgcggct tattcagtga cacggctaat 
    85921 ttatggattt aattggcggc cgccatgtac gtattttcgg actcagtgaa aggtttgaat 
    85981 tctctatcta ccaaaaagca caagtcattt gtttttcaac acacctctaa acagtcaaac 
    86041 agcatggacg tcacttcagg tcttagacac ttcagtcatg gttcaacaaa acgaaacaca 
    86101 catgcccggc cgcatcccag aatcctttgg tgccattaga cccaacgtgc acgtgatcgc 
    86161 tgctacaata tgatgaagct ttcaagttaa aagcaatcgt taaaagcagc gtgaaaaaat 
    86221 ccaccatcac caatgggttt ggaaaagctg gtcagctgcg tgaaggagag aacagcgcat 
    86281 ggagtgaatt tacctctgag tcacagtgac tcggctggct gcacgtaaat atgtgggaat 
    86341 aacatcagcc tttattttgt cgggacacga ctggaaacac aaatcgacgt gatcgttttc 
    86401 atggtttcta aggactgagc ggaattttgc attgaaaagc tcacaccgac ccacagccgc 
    86461 catgtgagct ggagacatgt tatgctgcta gttcacatag agctgcgggg ccgatggcag 
    86521 tctgatggct cccacacgta acaacgtatc cgcccctcat ccacaaaacg ttcagtatta 
    86581 agtcctattg ctctgcacag aaacgatttg ctccgtccag cgcagaatgg ggacgaagcg 
    86641 tacttccctg gccaggggtg tcggagaaaa taggaagggg agacaaggag cgcgcggggc 
    86701 gagcgcggag cgcagaggcg tccgcggagc aacagtgttt gttgtggaag gaaacttctg 
    86761 acgcacacgc tgcgctgagg cactggtatc gcgctgaggc gcgcgctttt cagtccccgc 
    86821 tgctttattt tactggtgtg tttttttaac cagccctgtt actcccataa cgctgccgcg 
    86881 acacaagcgg aaggagagct gttcccgttc acccctccat gcactgctga tacttgctca 
    86941 ttcttaaaca cgtacaacag tgtggcgagc cggttgttgg ccccgccttt agcccctaag 
    87001 actcatggga aatggggaat cgcggatata aatttcctca tcataactga gggatgtaat 
    87061 gttgactata tggttactgt ttttaatttt atgtatgata cctagattgt caataagtaa 
    87121 aaaaaaacta aaaaactaaa ataaaataaa ataaaaacat aactgaggaa cttgtgaaca 
    87181 gaacagaggt ccatgctgtt ttgcagatgt aggtgttctc aaagacatga ggctgaggca 
    87241 aagctgactc cacccacagt gtgctaatga atcatactta ctctgggagt caggatgtga 
    87301 tttgtcatga ggacaatgtt gcctgataca tgcggcttgt actccgacgc ggcttgtgtg 
    87361 tgtataaaag tagttaaaca cgtgaaaatg ggtgggtgcg gctagtattc gggtgcgttt 
    87421 atagtctgga atttatggta ctctcttaat gggatgcatt tgtctgactg aaactttcct 
    87481 cagccttcct ttatctgcat caacttgtat caaatccact tcttgtgaaa aatgattaac 
    87541 gtaaaaaata gcaagattta agtactattg atttggactt catgaagcaa tggtccttta 
    87601 gtctatggtt catgtctcca tattgtctat tcatttctaa tatcccaatg gtatggtatc 
    87661 ccaattatgg ataccataat tggccattgt tacttatacc atggtccagg taaatactca 
    87721 attctgattg gctgctagta ataatccaca gggataatac acacctaaaa aagaagttcc 
    87781 ggtcacatag cttaaatttt caaaatcact gtgctggatt ctttaaaaca aacctttacg 
    87841 cgcctcacag cctaacaaga agtctgcttt gtgtgaaaaa agcaatcgtt caaaacgttc 
    87901 agaaaagaac gaaaaaaggt tctgaacaat ccaataactc aaaaaaccga gacacaaatt 
    87961 tgatttgatt gaacatttta ggaaagatta aggaagagct tgagtcagct ggagtcatga 
    88021 aaatgcggca caccaagtat caaacagtca aacaggaaaa aaaaactatt taagcttgaa 
    88081 aagacaacaa gatcgaagta ccaagtacca gtaatgcttg ggacaattga ctgcatctga 
    88141 ttttgttgcc aaactttgga gtttttttgc acaagtgaac gaccctgaga gtatttcggg 
    88201 caggcaactc gagcaaatgt gacccagtcc acttggatat gtggtcctga atccgatacc 
    88261 tatcagatct tttgaaatgc aacctccgtc taaacggcca ggccacatgt ttccgatccg 
    88321 tatgtcattg atacgctaca aacgacataa ttatgcatta aagtaggcag gaacgagaac 
    88381 ataaacatta accatggtgg acgatgctgc tgagaccagt cagtggaagg gaagcgaggt 
    88441 caccaatttg attaatattt gaggtgacag ctctattcag gccaaactcg aaatggctga 
    88501 gtgtggtgtt gaacctttac cgcgattact ttgtttcctt tccgaccgtg gtcagaagtg 
    88561 cggggaacag aaggcggatt ctcctacggg gttcacttcc ctgttcggac cctcagattc 
    88621 tccagagcgg gttaataaag agtcaatggc atttattctg ggggaaacct tcttttatta 
    88681 tcatcctcct tcctccgtaa cacacaacat gaatgcgcac ccccacttct gggtcatttc 
    88741 aaccgttcgc atttaattgg aaatgtgaat ggccttttaa taaaatctaa ttaaaaaaaa 
    88801 aaaatctgaa ttgagcacta agccctgcag tgtgaacgta gccttagaga agcatctaaa 
    88861 gcagtgatca attgtcttgg ggggacagac cagctaacac ccactgttct tcatatcata 
    88921 gtttggacat ttttctgctc aatagttctg cacagacgtt acagcatgat attaactata 
    88981 tcaggtctat ctggtgtgag tccacacaga aggaagtaga gttgacagtg agacccacaa 
    89041 agaggaagtg tgcttcaact gtttccatgg agatctaatt ttatgtgact gagacaggaa 
    89101 agacagttct cacgggatta gggtattaaa tagaagaatg tggacatttt tcgcagtaaa 
    89161 catttttatt ttcattgatg ttaacaaact taatatttta tcatccaaat gtagaatatc 
    89221 actgtgacag ctatattgac tattgaggga caccagttac ataagttctg gtaagtcatg 
    89281 atctagaata tttagttttc aaaaatgtat ttattaataa atctatgtat ttgttaattc 
    89341 aatttactgc aataacaaaa ttaagatctc cagtttaata ttggtgatgg tttaaagttt 
    89401 tctgacaaag tattatcatt aactgtaaga caaaggtgtg agagacattt ttgtactgaa 
    89461 gtgttgttga aatttatcac tgtgactatt actttgacta ctggggaaaa ggaacaacgg 
    89521 tgactgtaac accaggtaaa aatcaaagat tttgatacat attttgaatt tgtgactttt 
    89581 taactttgta ttttagaaca tttagaactc agagggcaca agaattagtt taaaaaaaac 
    89641 tgtagatctc aagtattact gatcccgtct gatagaatct gtcaaaacag gtatacattt 
    89701 ttcttaaaac tatgaattta accttgttaa aagacatctt ctgagaaata ttggtattaa 
    89761 tgatggatta gaagttattg tatgtcagat atgttgggat gttacactgt gacaatgctt 
    89821 ttgactactg gggtaaaggc acaacagtca cggttacttc aggtaaaaaa caattatttt 
    89881 ctactgatca gattgaaatt gaaaaactgc atttaacttt ttttaataac agttaatttt 
    89941 tgtactaaac tactaactgg tcaatgatag acctgaacaa taatgtgtct tgggtctgta 
    90001 gaaaactgaa caggttttag catggagtag ttgatagttt gttttaccgt gactacgctt 
    90061 ttgactactg gggtaaaggc accacggtca ccgtcacttc aggtaagacc aataatcatt 
    90121 tatgatttaa cattagtagt ttaacaatat tttgctttta aatgtttgtc tccacaaaca 
    90181 actggctgtc aataggtcaa aaaatatatt tttattactt aagcgtttgt gaacatttac 
    90241 agtgttcttc tgaatcaaaa atgaatattt agcagggttt ttttgggggg gctttgaatt 
    90301 ctctacaaat taaagtttcc aaagagaaaa tcagtaaaac atagcaaaga ggtttttgtt 
    90361 ggggaagtca cagacttgtt ttactgtgat aactgggctt ttgactattg gggaaaaggc 
    90421 acaacggtga cggtttctgc aggtaagatt tttctgtttt ctttagaatg tggattagga 
    90481 ttaatttaaa ttgtaaaagt tattttatga tttgttctaa agcttgtaaa tatttcaatt 
    90541 tttagagaat gtttttgcct aaaatcgaat ttattgatgt ttttaaagtg tgtaaaagtt 
    90601 tactttaaaa agagtagcag tgcgaatgag aatgaatcgt agtcacaatg agtttctaca 
    90661 ctaagagtcc agtagattca gcactatgta gctggtatgc ttttgactat tggggaaaag 
    90721 gcacagtggt aacaataaca tcaggtaaga ccttttcttt tataaatata aaacattatg 
    90781 tactttaaaa atgtaatatc aaattgtgta aaattgcccg ttttttcccg aaaataaaat 
    90841 ctttttttac tgtgatttaa aatatagtac aatttacatt ggtataaaag ttttaattaa 
    90901 gatccataac aatattttac tgttgatttg aattgtttag attttaattt ttagaataat 
    90961 gatagtttag tcttaaagaa actattcagt cattattggt agtgaccttt ttacactgag 
    91021 agtcaagcag attgagcact gtgttactac ggagcttttg actattgggg aaaaggtaca 
    91081 atggtgactg tttcttcagg taagatctat ttaaaatgtg ctgccagccc aatattacac 
    91141 tttataattc tgatttattt gattttgtat atttttgttt taaagagttt tagagtaaac 
    91201 agattctgag tattcttatt gtcatacaga aatgaatttc tgcttaaaat gatacacact 
    91261 aaatttttta atgcatttta gagaaagaga tagatttttc ttaaaatatg attttaatga 
    91321 ttgatgaatg ctgcagtcac cattagtaga gttgcctttt tactctgaga gtcaagcaga 
    91381 ttgagcactg tgttactatg aagcttttga ctattgggga aaaggtacaa tggtgagatc 
    91441 tgtgtttcat ttattacaga agtcaaatta attaacgttg aatattttac aagattttga 
    91501 ttaaagatct tttcatggaa gtttgagaaa caacagcaac aaaatattct ttaatctgta 
    91561 ttcagagtga attaaaagtg ttaatacaac tcaggaataa taacgtaata catgtcatga 
    91621 attgttggag gtattttagg agggtgaaat tgtatacaag aaaaaagtag tgttatttta 
    91681 aaggggattt aaaaatattt agtttttttt ttgtttccat ttggtctgcg tgctgtgcaa 
    91741 agtcaaataa attaatgtaa aaattcattt ttataaggtt ttgattaaaa ttcttttctt 
    91801 gttagtttta gaaacaacaa taataaacgt tttttggtca gtgttcagag taaattactt 
    91861 gtgttaatac taaatgttgt gaattgttgg gagatttttt aggagggtga aattacaaaa 
    91921 aagaaaaagg gttcgttttt tcccccaaac aggatttaaa actattttgt tgtttctttg 
    91981 tttcagtttg gtctgtgtgc tttgaacaaa ttagataaat aaaaaaaatg tgtttctctg 
    92041 tcttgataga ttaggaattg tatattttgt tgttttaatt cttcattcct ttgttttctt 
    92101 cagccactcc tactcaggct ccaacggccg tgattggtct gatgccatgc ggccctcaaa 
    92161 gtagagacac ggtcactctt ggctgtcttg ccactggttt caccccctct tcattgactt 
    92221 tctcgtggac tcagggcggc aacaatttgg aaaatatcac acagtaccct tcaatgctga 
    92281 aaaatgacaa atattttgga atcagtcagg ttcaagtcag ccgacaggac tgggacgcca 
    92341 aaaagacttt caagtgtgtt gccaatcatg taggagagag aacaacgtct cctattacta 
    92401 agccaggtaa ttttgtttta taagtcgcta tcagcttttg ttaaatagag ttacaattaa 
    92461 tgaatacatt tttacatttt tataaaatgt tatgaacaaa ttactgaaag aaaattgaca 
    92521 agttttagag aaatatttaa aggattaaga ttataaatgt gaagaaacaa ctgaaggttt 
    92581 tggcaacact cttaatgtga attctttgct ttcggtataa tttagacctt aagaaataaa 
    92641 agctttagta aatgatgtat taatatttta atattctttt atcaaacaca tttttcaaag 
    92701 taatatagaa ttttgaccat aattagagat aaataaacct agtctctctt tctctagtca 
    92761 ttttaacttc cataaatttg tttaataatt agctttaatt actgcatcat tactatattt 
    92821 tttatatata ttgatttttc aggacttatt tgatcatatt cttgcaacaa accattttct 
    92881 ataaatgtaa aaattattac agaaatgtaa tgaaagaaag taaaaaatgt gtaatttttt 
    92941 gtgcaaaaaa ctttaattga aaagaaaaat tgaaatttct ttttgcaaaa ttatagcaaa 
    93001 aaaaaaaaaa aaaaaaaggg ggaatttcaa aaaaacttcc nnnnnnnnnn atggaaattt 
    93061 tttttgccaa atttttgcca aaaaaaaaaa aaaaaaaaac ggggaattca aaaagacatt 
    93121 cagtgtctgt atttcccttc acagataagc agtttgtttc tgtgttttaa tgtctttgaa 
    93181 taatattcct cataactgtg acctttgttt ctgtttcact gtttgctgtt aattaacatt 
    93241 attaacaatg actttaaata tatgtttgct ttccagtcat tgtcagtata tatgcagaag 
    93301 tcagaatcaa tgctctccca tgatttacaa agtctcacat taaagtcaca acaaaatcat 
    93361 aataatataa ttaatttaaa gagcatcata attatcagtt tgctgaaagt cgtgattaat 
    93421 atttttaaaa atcttcaata ttataaaaaa aactgtcatt ttctgatcat ctgcatatat 
    93481 atttgcacaa aaaagttctt tgcttctgca aaaatctgtt tgtgtctgtg tttgtttttt 
    93541 cagatgtcct gtttaggtcg cccaatctca caacaagttt tttccttgat gaagaaaagc 
    93601 aacaggcttc tttctactgc tttgccaaag atttttctcc taggacccat gagatcattt 
    93661 ggcagaaagt tggcagtgaa aaagccagca tccttgatga gaccagtgtt ttctcagagg 
    93721 gaagaaatga cacaaatgga gctaagctgt attctgcagc aagtttgctc acagtaaacc 
    93781 ccactgagct gacttctgga gcaacattta catgtgtgtt caaggggaaa ggtgtgaaca 
    93841 atactgacgt gttggaaaag gctaatgcca cctacaagga agaatcttct ggaggtaagt 
    93901 ggaacatcca gctgcaatga ttgaacatct aggttctgat cgataacttt tcatttgtcc 
    93961 ttcattcnnn nnnnnnnttc ttttcccatt cagatccaat acaagagaca aaacagtacg 
    94021 atcacttctt ctacattttg acattcacac atgttttgaa tcctttacag tcagaacaaa 
    94081 tgatgacagt tgtgtcagtc agttgtttat ttcctctgtt ttctggtact tgcaggcgga 
    94141 cctgttcagc gtccttcagt gtttatgttg cctcctgtag aacatgctaa aaacaaagag 
    94201 gtgaccctga cttgctctgt gaaagacttc ttccctgagg aggtattcgt agcttggctt 
    94261 gttgatgatg atgtagtaga ctcaaagtac aagaccagta ccaccagtcc agtagagaaa 
    94321 gaaggatctt acttggttta cagccagtta accctcacag atgatcagtg gaaacagtct 
    94381 ggtgtggtgt acagctgtgc tgtttaccac gagtccatta ccaactccac cagatccatt 
    94441 gtcagatcca ttggtttcag cacagctgat aaaaacaacc tggtcaacct caacctgaac 
    94501 atctctgaaa agtgcaaggc gtagtagatg ttgtttgttg ttgtctactt tttctttcct 
    94561 gtttgtactt tgtgatgagt cattgtgttg tgtttgattg cagattaaaa actaaaaaaa 
    94621 aaacacagtt catgtttgtt gtctgttgtt gttaaaagta taaaagtttg accttctatg 
    94681 aagtcacagt gctgtgatgt gagacactgt tacactagtg tacattttga acacactgat 
    94741 ctttcagcat cacactttac tctccagaac accacaatct tcctgaatac aacaatattg 
    94801 tgtttttctt attttccagc agagtgttaa caaagcttgt gtgtgtctgt gtgcctgtgt 
    94861 gtcttctact gggtcttgca cccccaacta gacaaatcct ctaactctgg tctctcagtt 
    94921 actgaacaga ctcactctgt gagtttactg actaacaagc caagtcatgc aaaccaaacc 
    94981 aagaatgacg tttctcaaga acaagtcagg atcattagct gactgaatga aggagaaaac 
    95041 actgatcagg atcatgtaaa cacatgcagg acagttgaag atgatgggac attcacagta 
    95101 gagacactaa ctgatgccat tccagattaa agccactttg ctctttggac nnnnnnnnnn 
    95161 ggttctagtg ttgacttaga aaaggagcat tctagaaata ctgggaacag tctgtgaagt 
    95221 gtggatgatc ccaacagttc attgatttgt tactttgcag tcccaccaga gtttctgaat 
    95281 gaaactgttt gctcctgcaa agaggagatg gaagcagagg aagatcacat ggcaaacaca 
    95341 gctctgacct tcatcttcct cttcatcatg actttgttgt tctctgttgg aaccacattg 
    95401 tcaaaggtaa atgcttcatt tgtttataac aggctcagag tttttttttg ctcaaagaga 
    95461 aaaaaaactt atttaaagat atttaaaaga ggttaaatta ttacaaagtc agcattaaaa 
    95521 aatatttttg gtgttaaagt atattcaata aaacttaatg tagaaaataa acattttatg 
    95581 aactatattt ccaacattta ttacttatat acctagcatg atgagattgt tttctctaaa 
    95641 gcatcaggaa ataaaaaatc atgtttcagc ttcagaagtt tttataaata tgtcaacatc 
    95701 attcctgagg ctgaaaactc aacaaaagct aaataaaaaa atcacgttag atattagtct 
    95761 caaaaatatt ttattatttt tgaaggaagg aatatgacat acatgataaa tacatggtaa 
    95821 aaaccggata aatatattta tttctcattt tcattttaaa aacgatttta ttaaaagtaa 
    95881 taaaatagta atttttaatg ctatcctttc actttttgtt acatttttta atcagcaatt 
    95941 taaaattaga gacaaagatg taattcacag ctaaagattg ttgaacaaaa ttttttagta 
    96001 tcatcattaa aacgtttttt ttttctcctt ttacagatca aatgaaaaaa aggatcagaa 
    96061 agatctttac aatttttttc caccattttc ttttcttcat tgtttttctt ttaaactgat 
    96121 ttaatcctgt aagtaatctc tttttttatt ttaactttta agtctttgta tcttttcctg 
    96181 atttaaataa aatagtaaaa aatgatttat ttgctcctcc atctttttct ggtgtttcat 
    96241 ttttgtgaag ttcttcatgt ttatgcattt gtagatagat ttatagacaa atgttgtcag 
    96301 tgtttggttg atttcatgta acattttgtg ttttatcttt tctgaagttt catcaaacca 
    96361 ccaacagctg gagtcagcgg tccattactc agtttgcaaa ttttacagtc gataactttt 
    96421 tcagtctaga attacttgac agttgaagtc aaacctttga caaagctcat gtaaatgaag 
    96481 atgagatatt tgcatcttct ctgtttctgt tcctggcata accacacctc acacctgcag 
    96541 tctgccatgc tctgctgctc tttctgtcct ttcacttctn nnnnnnnnnt agattggcag 
    96601 gatttttaaa tacaatccat atcctttata ttagactatt tataacttaa ctcttaatcc 
    96661 agaaagtcta acaaagtgaa cttgtgactt ttcaaagtgt ctatcaataa atctttaatg 
    96721 ttcaagcttt ggctttactg aactatttct acccatttga gctcactatt ttatgactga 
    96781 aacacaatca gataactggt taaaaggtga ctcaataatg tcttctggtt tactagaaca 
    96841 cctcacttaa atgttagttg taaaccagtg atggaaaaaa tccactagtt agtcacagtg 
    96901 gttctaaatc ttcacagctt aactggttaa ctggtgccca aaaaggctga cgaaaatgtt 
    96961 ttttaataaa aacaggttca aaattctaca cttgtgttga aacaacaaaa agactgacaa 
    97021 ttactggttt agtgaaaaaa caggaacatt tattaatgat tacaaagaat gaagaaagta 
    97081 tttgggtcta cgaagccaaa caggagattt ggctcaataa tttcattcta aaaaacccaa 
    97141 agttacttag aactgatgac tgttagcagc tgtttttaat ctattaaagc ctcatagttt 
    97201 ctatcatcct tcaggttctg cagtttcagc tcctcatgtg gacatcagga gatctctgtc 
    97261 agacctgcag acagaaaaca atgatgtgaa gctgcactgt gacctttcac agctctcctc 
    97321 acagcacctc tatgtcacac ttcagtccaa annnnnnnnn ncaaactaaa acatgaaggt 
    97381 tagtatgaat gagtttaaat cagcttttaa ataatcagtg ctgaaattca gaaggacaaa 
    97441 tgcaaaaaca tgtcatctct tttctatcac agagctgcgc gttgtttctc caaacatcag 
    97501 cctgtttcct gtttgggaag gtgaatttgg agtctcacag gtcagactca tctgcaccct 
    97561 gaacggttac tttcccaaaa acctgagtgt ggagtggcag cagaacaagc agcagctgac 
    97621 acagatccag cccacagaaa gacatctgca gagtgtggag gggggagaga agacctacag 
    97681 tctgacctct gagattgagc caaacatgga agagtggaca agaggctcca attttacctg 
    97741 caagttcatt cacaaggaga acaaggatga aaagacaaca agtatttgtc acagtaagtg 
    97801 tgaggaaaca cttgaatcac tattttgatc agtgttatca gaaggtcatt gatatttgtg 
    97861 aacaaactca tgattcctgc agtctttgga tccaatcctc cttccattca tgtggagatt 
    97921 cccagcttca agacagtgat gatgaccaac tctgatgtga aagctagatg cttcatccac 
    97981 aatgttgatg ctaagctggt ctggctgatg gacggggaac aaccatccac tgacagagtg 
    98041 aatgaattct caaacaaaac cactttaatc agtgaactga cagttccatc cagcagctgg 
    98101 aaaaacctga aacttctgaa atgtaaagtt cagcatcact gcttttctgc tgagaagact 
    98161 gtagagattt caggtgagaa gatcaactat catctgtgtt gtgtaaccaa cttcctattt 
    98221 gaagtacatt gcagattact cgttactttt ttcagttaaa tctctcttta caattttaac 
    98281 atgtcagaaa tgtaaagtgt catttcacta ctttcttact ttaaagtcac tttgatcata 
    98341 aatcctatcc agaacacaac aatattaaat gacatattta gcactaaaca ttttcaattt 
    98401 tgttgagggg cggcatggtg gaataaaaac ttctatgaat aaagtttatt tttggtaaag 
    98461 tggagctaag atcctagagc aagaaaatat gacaggttta accacaaaca attccagaat 
    98521 gtcaaaaata ctgtagatgt aacgtgaatn nnnnnnnnnn nnnnnnnnnn nnnnnnnnnn 
    98581 nnnnnnnnnn nnnnnnnnnn nnnnnnnnnn nnnnnnnnnn nnnnnnnnnn nnnnnnnnnn 
    98641 nnnnnnnnnn nnnnnnnnnn nnnnnnnnnn nnnnnnnnnn nnnnnnnnnn nnnnnnnnnn 
    98701 nnnnnnnnnn nnnnnnnnnn nnnnnnnnnn nnnnnnnnnn nnnnnnnnnn nnnnnnnnnn 
    98761 nnnnnnnnnn nnnnnnnnnn nnnnnnnnnn nnnnnnnnnn nnnnnnnnnn nnnnnnnnnn 
    98821 nnnnnnnnnn nnnnnnnnnn nnnnnnnnnn nnnnnnnnnn nnnnnnnnnn nnnnnnnnnn 
    98881 nnnnnnnnnn nnnnnnnnnn nnnnnnnnnn nnnnnnnnnn nnnnnnnnnn nnnnnnnnnn 
    98941 nnnnnnnnnn nnnnnnnnnn nnnnnnnnnn nnnnnnnnnn nnnnnnnnnn nnnnnnnnnn 
    99001 taaatattaa agaatggact tttacttttg tctccttcac tctttttaga ccttaatcct 
    99061 ccaactgtga ggattgtgga accaagtgct gctgaactct ccgtgtctga cattctcaca 
    99121 ctaacctgct tagtttctgg ttatttccca tctaacatct cggtgcattg gaaggagaat 
    99181 ggtcagaaag tctcatcttc tcgttacatt aacagtcctt cattcaagga tccagacagc 
    99241 agctcttatt caatgagcag cagactgaat gtgtctcaaa ctaatgacaa gaagtcaact 
    99301 tatacttgtg ttgtgagaca tgaatcctcc aacagtccat ttgaaagcag tataaaggat 
    99361 gtttttggtg agattacagt tcattttcag aatcaacatt cctaaaaact ccattggttt 
    99421 cctccaaaca tttgattctg acctgtttcc tcagcctcag tgacccacag tgaaccatca 
    99481 gccgtcctgc tccagggttc aaatgaactt gtgtgtctgg tctttggctt cagccctgca 
    99541 tccattaaca tcacctggat tgctgatgga agcacagagc tgtagaacta caataatagt 
    99601 catccccaca gaggcccgga tggaaagttc agcatccaaa gcttcctccg tctgtctcca 
    99661 gttgactcct tacccggggt gaccatcacc tgcagggtga cacatggaaa caccactctg 
    99721 tctgtgaatg tctccaaaac aggtcacact gatgctctgt cttcacctct attaaaaact 
    99781 acatccgtca catcactttt gtggtggaat ctctttgttc cactgtaaga atcaaagcaa 
    99841 caatgaagta acagatgtgc ttctgcttct ttcacagaca cggtggaact ctgtcatttc 
    99901 tttgatgaca tcctgcatgc tgatgtgagc caagacacag tcatgcaagc ttggggcatg 
    99961 gccattttct tcctcctttt attcttcatc tccatcatct tttctgctgt caccacagct 
   100021 ttaaaggtca aaatcatcaa cagtcattct gttcttgtct taaatttaac tcgtcttatt 
   100081 ttctaaagtt ttgtgacttt aatgcattta ttaataaatg aaacatgttt ttcatcacag 
   100141 actccagatg tttaaaacat tatctgtgtt tttcttttca gattaaatga agatgtgaaa 
   100201 gagacagatc tctttttctt caggcatctc aggatttttg atgacatttg acctgttttt 
   100261 attcattttt aaagatttta tatcttattt gtctgttttt ctttgcttta ttgttattat 
   100321 gaaagatgac tcaatattac ttgaatctct ttttttaaat tttgtattca atttcgcttg 
   100381 taaaataaat aaacaaataa ataaagtata gagaactgtc ttataaattt aacttcttta 
   100441 taatttcgaa gataaataac atcacaataa atgttgctaa taatattaaa agacaattaa 
   100501 tacagttagt attaacagtc atagaaagtc atttctttat tacatgaaac acctttatgt 
   100561 aagaacagaa taaggtgcaa gtttcaatat tttcacaagt gggagacaaa aatacagaga 
   100621 agcttttgta tctggataca ttttaatgaa atgtaaatct ttgaatcttt ggtaattttc 
   100681 agcacatttc tatgtgagaa tactacacaa tgtaaataaa ttacaatttt tatgatatcc 
   100741 acataattta aatctggata tttatttgga gaaatatcac aataacaaca attgacttta 
   100801 aattccaaat ccagttcgaa ataacaaaat ggtaaataat ctgaattgtc aacagatgtt 
   100861 gtactctctc ttcctgtaac accagggggc agcagtgttg tttcttcaac acaaacttgc 
   100921 attagatgtt catttacctg tcagtcaaat ccaatttact ttcttttctt tttttttact 
   100981 gattatttta ttttatgtta ttttaaatct acgacggagt attaaggcca ccaaaaaaaa 
   101041 aagtaaaatt acgagatttt atctcgtaaa tttaggagat aaaaactcgt aaatttacga 
   101101 ctttttatct cataaattta cgacttaaaa tctcatagat ttacgagaaa aaagtcgtag 
   101161 attaaggaaa aaacaccgaa gttgtccgtt tatcggaacc tagcgtgaag atgaagtatg 
   101221 tggagccttt tgtgaagctt catttctgga ttattatagg tttaaaacaa agagattctg 
   101281 agtcttttgg cgactcaaaa tcagaatatt tcccgtttta gcagtctttc cggggttcag 
   101341 tgtcagtaaa gcggagttta atatgtaaaa taaggagctc agagacacgt ttgggtgtag 
   101401 acaatcgctg cagcctttat tctccttttc attcacatat cctgaagttc atttgtctca 
   101461 ttacgtcatg aacctgtcat cccaacacca atgctgaagt aaacagtgtt acatacgccc 
   101521 actcctgcag atgaaatgtc ccgtttcagc ataaaacaat aaagnnnnnn nnnntttgcg 
   101581 ggctttaaat tttttttttt tttggtggcc ctaatactcc gtcgtataaa tcaaatccac 
   101641 aataaaaata ttttttatca tttaatattt tccctttttt ttgcatttgt ttaagttgaa 
   101701 tcaggatgtg ggaggagttt acttaaaata tgccaagaag cagatttgaa ttcatattta 
   101761 aggagcatca atgtttttct aagcagacag ttaacatggc tcacagagaa atacctttgt 
   101821 gtttgttctg cttggtttga gcagtgctga atgttggagc ataacagaat ctgaagcagc 
   101881 agttaaaaca cctggagagt cccacagact cacctgtaca acatctggat ttgactttag 
   101941 aggctcagtg tggaactgga tcagacagac tcctgggagt ctgtctgatc caggactgaa 
   102001 gtggatctct ttggtgcaca catccagcag cccaatctat tactcagagt cagtgaagaa 
   102061 cagatttacc atctccagag atgactccag cagtaaagtc tatctgcaga tgagcaatct 
   102121 gaagccagaa gacacagcaa tgtattactt tgcagtaaat atttcctctg tttcccactg 
   102181 aaacgggagc tgtatctgtg ttagtttaaa aaacacaaac tacaaatgat tgtcaggaat 
   102241 gggaggtgaa ggaatcaaag agtagatctg ggttgactaa tactttaatt aaaaagctta 
   102301 aaagaaaaat taagatgaca aaataaaact gaaactcata tgaaagaatg aataaactaa 
   102361 aggtgacctg accaggatgt actaaaaact ttattagata aattctgatt attacaaaca 
   102421 gaaacagctc aatacctgaa aacttggagc agacagtgac atcctaaaag tcaaaatttt 
   102481 gatacaatta ttgtttattt ttttatttat ttcaagcatt aattgtagtt aatacagtga 
   102541 aattacacac tgatttttaa aactcaaaaa aagaaaagat gaaatccata gataaaaaac 
   102601 aaaaaaataa acaaaaacaa tgacacactt aagacacatt tgcttaataa agatgtttat 
   102661 taataactta ggtaaagtag agcttgattt tttgcttaaa aaggagtggg aagacgtgag 
   102721 tttatataat ccctccccta cttttttagt gttagtaatc cggtcccgat cagatagatt 
   102781 ctgtgatttc tacgcttttt aaaatgttta ttaacttaat gtaatattta tgtgttgtgg 
   102841 cctaatctcc gcttctgaac tcaaagttta aaataattca aaatgaaata aaaaatgcaa 
   102901 agtaagtaaa gatgaactga attgttgtct ttataattgc attttcctga aaatcaaaag 
   102961 agttttacca gttatgttgt aaatattcta aagaaaatcc taatctgatg atctctgtct 
   103021 tttactcaac tcaccatttc cttttttgta taacagaaag aagataaaga aattcataaa 
   103081 aaaaataata ttacggttag attttatttt tttatcaaaa caatacataa atattgatca 
   103141 ggaaagtatg ataaaaatgt gacaggaatt caatagaata tatcacctat tgaagtaatc 
   103201 atttcaggaa cagcattgat gtgaaatgat ttctttttaa ctaaactcat agaagtttct 
   103261 ttttataaat aaaaaaaagt aaaatcattt aattagatca gaaaaacaaa tattttctga 
   103321 ttcaaatatc aattctgatg gagctgaatg tcttctgtga ggtggagtca atgcaaacat 
   103381 ggacgtcttc ctcctctatt tatctgacag cagagatgac agcagagaca ctgaactcag 
   103441 ttgaacatga tggactgtag gacaggactg ctgcttttaa ctctctgtta tgcaggtgaa 
   103501 catcatcatg cagatattgt agatttatga tgcattcctt ttttaaatcc agatttctga 
   103561 ttttccttcc cagttgttga tggacagact ctgactgagt ctgaatctgt ggttaaaaga 
   103621 cctggagaat cccacagact gacctgttca ccctctggat ttactttcag cagctatggc 
   103681 atggcctgga tcagacaggc tcctggaaaa ggactggaat ggattgctta tattggcacc 
   103741 tccagttctc caatttctta ctcccagtca gtccagggac ggttttccat ttccagagat 
   103801 gattcctgca gtaaagttta tccacagatg aacagtttaa ggatggagga cacagcagtt 
   103861 tattactgtg ccagaagaca cacagtgaga gatattttag ggatagtcgt agaaaaagta 
   103921 cttcctcttt tatatgttta aatcatctca tcaatgtcag acaaatgttt attttgaaca 
   103981 attattttga gacacatttg gtctttgtgt tttgtaaggt aatttcttcc ctggttttga 
   104041 ctatcaactg aaagcaccag cataacatga agtaaagtta taaattattg attttcttgc 
   104101 cactttatta taaagatgga gaaatgatag ttttaacatt catatttcat ggtaatttct 
   104161 cttcataaaa catgtgataa aatttgacaa acatatgatt aaaaaactcc ccacaactcg 
   104221 tttggtcaat aaattccatt aacctacttg ttcagcttta cacaaaataa cagaagtaca 
   104281 tcaagttgtg ttgattttta attatatatt ttaattaaat tcttcatcat cttattgaca 
   104341 gtttctcaga tttacagaga tgacaaaaag caacattttt tttacgttga ttatgtttac 
   104401 ttgttacagt aatgctccac atttcttcac tatataagaa tactgcaatc aatttatgtg 
   104461 atcaaaacca gcaatctttg ttaaattctg ttagtaaatc atgtttattt cttgtcaaat 
   104521 gctaacaaga taaatgtgtt ttaatgtaaa tatttaacat tgtaatagta aaagtaaagt 
   104581 taatatagga tcttcattaa taaattgatc agtcctgttt ttctttttcc tttcttgaat 
   104641 gaatgtgggt caaagagaca cggaagttac cgctgaatgc ggcttttgca ctagaacaga 
   104701 gagcatatcc tgtttatgaa tgacttatca cttgaataat tatttcgttt gcacaaatta 
   104761 attatttcgt ttgcacaaat taataatttc gagggactga aatagtggga taatattaat 
   104821 aataataata ataatacgta tcatgtagct tactagcctt cagatgtaaa atgactgcta 
   104881 acgaaaatta tgctttttta gagtttttta aaacaaagac ctttgatcta taaacatcgt 
   104941 ctgtgtcttc cgtttaatgt aatcagacac acaaagacag aaatgtgtag gtatctgctg 
   105001 taaatcctaa tattgctcac atccatattt atgaatggga acaaaatatt atttaatttg 
   105061 catcaattaa taattgcttg ggaacaagat aatattttgt gggaaaaata tattaacttg 
   105121 ttgaaacaag atatgaattt gtgggaacaa gacatttatt attttaccca tgttaggtca 
   105181 cgggctccgt aacaagacaa atgtgtttta atgtaaatat ttaacgatgt aaaagtaaat 
   105241 gaaaagatga tgtggtatct aaaggcttga ggaaggaact caaacttttg taaataacct 
   105301 taaacatgag caaactgtga aacaaggaag ataaaaaatt gacaaatgat caagatttaa 
   105361 atatatttag taaattaata tttaacacaa atattcctcc caccgtccaa aaacatgctt 
   105421 cataggttat attcaggttt attcaccaaa atatagatat ttgttcttct gccccacatg 
   105481 taaatgttga tctgatctgt cattttacta acatatcatt tcctgacagc ccacatatgc 
   105541 tgtaaggaaa tcaggctctt acatcaccat tcatcttaaa aagacctggt gtcatgttgt 
   105601 cagccaagta gaagctccaa tcagtcatct tcatcatcat cctcatcatg ttctctgtag 
   105661 ttctgctgct gcttctggct gctggatcct gtgagtttga ctgagacaaa gacactgttc 
   105721 actgttgtta caccattaac catgaaactg tttgtcctct tcaggtgtaa agtgtgaaca 
   105781 gctgacacag ccagactctg tgagtctgca gccaggtgag aggctgacca tcacctgtca 
   105841 ggtctcttat tctctgagca gctactacac aggttggatc agacagcctg cagggaaagg 
   105901 actggagtgg attgggataa aacacactgg agcctctcac tacaaagatt cactgaagaa 
   105961 caagttcagc attgatttgg actcttccaa caagagagtg actctaaatg gaaagaacat 
   106021 gcagcctgaa gactctgctg tgtatttctg tgccagaagg tcacagtgac acaaaccatc 
   106081 agcagacctg aacaaaaacc cctcagagcc tgaaaacttg taacatgaat ccaccagagg 
   106141 aggcgctcta acactaccaa tgacaaagat ctgctcaaag aaaaatgtaa tttcaatcta 
   106201 aatgacactg cacatagaat aagataatat tatatcactg attgattgaa catatctatc 
   106261 tatcgatcta tctannnnnn nnnnnnnnnn nnnnnnnnnn nnnnnnnnnn nnnnnnnnnn 
   106321 nnnnnnnnnn nnnnnnnnnn nnnnnnnnnn nnnnnnnnnn nnnnnnnnnn nnnnnnnnnn 
   106381 nnnnnnnnnn nnnnnnnnnn nnnnnnnnnn nnnnnnnnnn nnnnnnnnnn nnnnnnnnnn 
   106441 nnnnnnnnnn nnnnnnnnnn nnnnnnnnnn nnnnnnnnnn nnnnnnnnnn nnnnnnnnnn 
   106501 nnnnnnnnnn nnnnnnnnnn nnnnnnnnnn nnnnnnnnnn nnnnnnnnnn nnnnnnnnnn 
   106561 nnnnnnnnnn nnnnnnnnnn nnnnnnnnnn nnnnnnnnnn nnnnnnnnnn nnnnnnnnnn 
   106621 nnnnnnnnnn nnnnnnnnnn nnnnnnnnnn nnnnnnnnnn nnnnnnnnnn nnnnnnnnnn 
   106681 nnnnnnnnnn nnnnnnnnnn nnnnnnnnnn nnnnnnnnnn nnnnnnnnnn nnnnnnnnnn 
   106741 nnnnnnnnnn nnnnnnnnnn nnnnnnnnnn nnnnnnnnnn nnnnnnnnnn nnnnnnnnnn 
   106801 nnnnnnnnnn nnnnnnnnnn nnnnnnnnnn nnnnnnnnnn nnnnnnnnnn nnnnnnnnnn 
   106861 nnnnnnnnnn nnnnnnnnnn nnnnnnnnnn nnnnnnnnnn nnnnnnnnnn nnnnnnnnnn 
   106921 nnnnnnnnnn nnnnnnnnnn nnnnnnnnnn nnnnnnnnnn nnnnnnnnnn nnnnnnnnnn 
   106981 nnnnnnnnnn nnnnnnnnnn nnnnnnnnnn nnnnnnnnnn nnnnnnnnnn nnnnnnnnnn 
   107041 nnnnnnnnnn nnnnnnnnnn nnnnnnnnnn nnnnnnnnnn nnnnnnnnnn nnnnnnnnnn 
   107101 nnnnnnnnnn nnnnnnnnnn nnnnnnnnnn nnnnnnnnnn nnnnnnnnnn nnnnnnnnnn 
   107161 nnnnnnnnnn nnnnnnnnnn nnnnnnnnnn nnnnnnnnnn nnnnnnnnnn nnnnnnnnnn 
   107221 nnnnnnnnnn nnnnnnnnnn nnnnnnnnnn nnnnnnnnnn nnnnnnnnnn nnnnnnnnnn 
   107281 nnnnnnnnnn nnnnnnnnnn nnnnnnnnnn nnnnnnnnnn nnnnnnnnnn nnnnnnnnnn 
   107341 nnnnnnnnnn nnnnnnnnnn nnnnnnnnnn nnnnnnnnnn nnnnnnnnnn nnnnnnnnnn 
   107401 nnnnnnnnnn nnnnnnnnnn nnnnnnnnnn nnnnnnnnnn nnnnnnnnnn nnnnnnnnnn 
   107461 nnnnnnnnnn nnnnnnnnnn nnnnnnnnnn nnnnnnnnnn nnnnnnnnnn nnnnnnnnnn 
   107521 nnnnnnnnnn nnnnnnnnnn nnnnnnnnnn nnnnnnnnnn nnnnnnnnnn nnnnnnnnnn 
   107581 nnnnnnnnnn nnnnnnnnnn nnnnnnnnnn nnnnnnnnnn nnnnnnnnnn nnnnnnnnnn 
   107641 nnnnnnnnnn nnnnnnnnnn nnnnnnnnnn nnnnnnnnnn nnnnnnnnnn nnnnnnnnnn 
   107701 nnnnnnnnnn nnnnnnnnnn nnnnnnnnnn nnnnnnnnnn nnnnnnnnnn nnnnnnnnnn 
   107761 nnnnnnnnnn nnnnnnnnnn nnnnnnnnnn nnnnnnnnnn nnnnnnnnnn nnnnnnnnnn 
   107821 nnnnnnnnnn nnnnnnnnnn nnnnnnnnnn nnnnnnnnnn nnnnnnnnnn nnnnnnnnnn 
   107881 nnnnnnnnnn nnnnnnnnnn nnnnnnnnnn nnnnnnnnnn nnnnnnnnnn nnnnnnnnnn 
   107941 nnnnnnnnnn nnnnnnnnnn nnnnnnnnnn nnnnnnnnnn nnnnnnnnnn nnnnnnnnnn 
   108001 nnnnnnnnnn nnnnnnnnnn nnnnnnnnnn nnnnnnnnnn nnnnnnnnnn nnnnnnnnnn 
   108061 nnnnnnnnnn nnnnnnnnnn nnnnnnnnnn nnnnnnnnnn nnnnnnnnnn nnnnnnnnnn 
   108121 nnnnnnnnnn nnnnnnnnnn nnnnnnnnnn nnnnnnnnnn nnnnnnnnnn nnnnnnnnnn 
   108181 nnnnnnnnnn nnnnnnnnnn nnnnnnnnnn nnnnnnnnnn nnnnnnnnnn nnnnnnnnnn 
   108241 nnnnnnnnnn nnnnnnnnnn nnnnnnnnnn nnnnnnnnnn nnnnnnnnnn nnnnnnnnnn 
   108301 nnnnnnnnnn nnnnnnnnnn nnnnnnnnnn nnnnnnnnnn nnnnnnnnnn nnnnnnnnnn 
   108361 nnnnnnnnnn nnnnnnnnnn nnnnnnnnnn nnnnnnnnnn nnnnnnnnnn nnnnnnnnnn 
   108421 nnnnnnnnnn nnnnnnnnnn nnnnnnnnnn nnnnnnnnnn nnnnnnnnnn nnnnnnnnnn 
   108481 nnnnnnnnnn nnnnnnnnnn nnnnnnnnnn nnnnnnnnnn nnnnnnnnnn nnnnnnnnnn 
   108541 nnnnnnnnnn nnnnnnnnnn nnnnnnnnnn nnnnnnnnnn nnnnnnnnnn nnnnnnnnnn 
   108601 nnnnnnnnnn nnnnnnnnnn nnnnnnnnnn nnnnnnnnnn nnnnnnnnnn nnnnnnnnnn 
   108661 nnnnnnnnnn nnnnnnnnnn nnnnnnnnnn nnnnnnnnnn nnnnnnnnnn nnnnnnnnnn 
   108721 nnnnnnnnnn nnnnnnnnnn nnnnnnnnnn nnnnnnnnnn nnnnnnnnnn nnnnnnnnnn 
   108781 nnnnnnnnnn nnnnnnnnnn nnnnnnnnnn nnnnnnnnnn nnnnnnnnnn nnnnnnnnnn 
   108841 nnnnnnnnnn nnnnnnnnnn nnnnnnnnnn nnnnnnnnnn nnnnnnnnnn nnnnnnnnnn 
   108901 nnnnnnnnnn nnnnnnnnnn nnnnnnnnnn nnnnnnnnnn nnnnnnnnnn nnnnnnnnnn 
   108961 nnnnnnnnnn nnnnnnnnnn nnnnnnnnnn nnnnnnnnnn nnnnnnnnnn nnnnnnnnnn 
   109021 nnnnnnnnnn nnnnnnnnnn nnnnnnnnnn nnnnnnnnnn nnnnnnnnnn nnnnnnnnnn 
   109081 nnnnnnnnnn nnnnnnnnnn nnnnnnnnnn nnnnnnnnnn nnnnnnnnnn nnnnnnnnnn 
   109141 nnnnnnnnnn nnnnnnnnnn nnnnnnnnnn nnnnnnnnnn nnnnnnnnnn nnnnnnnnnn 
   109201 nnnnnnnnnn nnnnnnnnnn nnnnnnnnnn nnnnnnnnnn nnnnnnnnnn nnnnnnnnnn 
   109261 nnnnnnnnnn nnnnnnnnnn nnnnnnnnnn nnnnnnnnnn nnnnnnnnnn nnnnnnnnnn 
   109321 nnnnnnnnnn nnnnnnnnnn nnnnnnnnnn nnnnnnnnnn nnnnnnnnnn nnnnnnnnnn 
   109381 nnnnnnnnnn nnnnnnnnnn nnnnnnnnnn nnnnnnnnnn nnnnnnnnnn nnnnnnnnnn 
   109441 nnnnnnnnnn nnnnnnnnnn nnnnnnnnnn nnnnnnnnnn nnnnnnnnnn nnnnnnnnnn 
   109501 nnnnnnnnnn nnnnnnnnnn nnnnnnnnnn nnnnnnnnnn nnnnnnnnnn nnnnnnnnnn 
   109561 nnnnnnnnnn nnnnnnnnnn nnnnnnnnnn nnnnnnnnnn nnnnnnnnnn nnnnnnnnnn 
   109621 nnnnnnnnnn nnnnnnnnnn nnnnnnnnnn nnnnnnnnnn nnnnnnnnnn nnnnnnnnnn 
   109681 nnnnnnnnnn nnnnnnnnnn nnnnnnnnnn nnnnnnnnnn nnnnnnnnnn nnnnnnnnnn 
   109741 nnnnnnnnnn nnnnnnnnnn nnnnnnnnnn nnnnnnnnnn nnnnnnnnnn nnnnnnnnnn 
   109801 nnnnnnnnnn nnnnnnnnnn nnnnnnnnnn nnnnnnnnnn nnnnnnnnnn nnnnnnnnnn 
   109861 nnnnnnnnnn nnnnnnnnnn nnnnnnnnnn nnnnnnnnnn nnnnnnnnnn nnnnnnnnnn 
   109921 nnnnnnnnnn nnnnnnnnnn nnnnnnnnnn nnnnnnnnnn nnnnnnnnnn nnnnnnnnnn 
   109981 nnnnnnnnnn nnnnnnnnnn nnnnnnnnnn nnnnnnnnnn nnnnnnnnnn nnnnnnnnnn 
   110041 nnnnnnnnnn nnnnnnnnnn nnnnnnnnnn nnnnnnnnnn nnnnnnnnnn nnnnnnnnnn 
   110101 nnnnnnnnnn nnnnnnnnnn nnnnnnnnnn nnnnnnnnnn nnnnnnnnnn nnnnnnnnnn 
   110161 nnnnnnnnnn nnnnnnnnnn nnnnnnnnnn nnnnnnnnnn nnnnnnnnnn nnnnnnnnnn 
   110221 nnnnnnnnnn nnnnnnnnnn nnnnnnnnnn nnnnnnnnnn nnnnnnnnnn nnnnnnnnnn 
   110281 nnnnnnnnnn nnnnnnnnnn nnnnnnnnnn nnnnnnnnnn nnnnnnnnnn nnnnnnnnnn 
   110341 nnnnnnnnnn nnnnnnnnnn nnnnnnnnnn nnnnnnnnnn nnnnnnnnnn nnnnnnnnnn 
   110401 nnnnnnnnnn nnnnnnnnnn nnnnnnnnnn nnnnnnnnnn nnnnnnnnnn nnnnnnnnnn 
   110461 nnnnnnnnnn nnnnnnnnnn nnnnnnnnnn nnnnnnnnnn nnnnnnnnnn nnnnnnnnnn 
   110521 nnnnnnnnnn nnnnnnnnnn nnnnnnnnnn nnnnnnnnnn nnnnnnnnnn nnnnnnnnnn 
   110581 nnnnnnnnnn nnnnnnnnnn nnnnnnnnnn nnnnnnnnnn nnnnnnnnnn nnnnnnnnnn 
   110641 nnnnnnnnnn nnnnnnnnnn nnnnnnnnnn nnnnnnnnnn nnnnnnnnnn nnnnnnnnnn 
   110701 nnnnnnnnnn nnnnnnnnnn nnnnnnnnnn nnnnnnnnnn nnnnnnnnnn nnnnnnnnnn 
   110761 nnnnnnnnnn nnnnnnnnnn nnnnnnnnnn nnnnnnnnnn nnnnnnnnnn nnnnnnnnnn 
   110821 nnnnnnnnnn nnnnnnnnnn nnnnnnnnnn nnnnnnnnnn nnnnnnnnnn nnnnnnnnnn 
   110881 nnnnnnnnnn nnnnnnnnnn nnnnnnnnnn nnnnnnnnnn nnnnnnnnnn nnnnnnnnnn 
   110941 nnnnnnnnnn nnnnnnnnnn nnnnnnnnnn nnnnnnnnnn nnnnnnnnnn nnnnnnnnnn 
   111001 nnnnnnnnnn nnnnnnnnnn nnnnnnnnnn nnnnnnnnnn nnnnnnnnnn nnnnnnnnnn 
   111061 nnnnnnnnnn nnnnnnnnnn nnnnnnnnnn nnnnnnnnnn nnnnnnnnnn nnnnnnnnnn 
   111121 nnnnnnnnnn nnnnnnnnnn nnnnnnnnnn nnnnnnnnnn nnnnnnnnnn nnnnnnnnnn 
   111181 nnnnnnnnnn nnnnnnnnnn nnnnnnnnnn nnnnnnnnnn nnnnnnnnnn nnnnnnnnnn 
   111241 nnnnnnnnnn nnnnnnnnnn nnnnnnnnnn nnnnnnnnnn nnnnnnnnnn nnnnnnnnnn 
   111301 nnnnnnnnnn nnnnnnnnnn nnnnnnnnnn nnnnnnnnnn nnnnnnnnnn nnnnnnnnnn 
   111361 nnnnnnnnnn nnnnnnnnnn nnnnnnnnnn nnnnnnnnnn nnnnnnnnnn nnnnnnnnnn 
   111421 nnnnnnnnnn nnnnnnnnnn nnnnnnnnnn nnnnnnnnnn nnnnnnnnnn nnnnnnnnnn 
   111481 nnnnnnnnnn nnnnnnnnnn nnnnnnnnnn nnnnnnnnnn nnnnnnnnnn nnnnnnnnnn 
   111541 nnnnnnnnnn nnnnnnnnnn nnnnnnnnnn nnnnnnnnnn nnnnnnnnnn nnnnnnnnnn 
   111601 nnnnnnnnnn nnnnnnnnnn nnnnnnnnnn nnnnnnnnnn nnnnnnnnnn nnnnnnnnnn 
   111661 nnnnnnnnnn nnnnnnnnnn nnnnnnnnnn nnnnnnnnnn nnnnnnnnnn nnnnnnnnnn 
   111721 nnnnnnnnnn nnnnnnnnnn nnnnnnnnnn nnnnnnnnnn nnnnnnnnnn nnnnnnnnnn 
   111781 nnnnnnnnnn nnnnnnnnnn nnnnnnnnnn nnnnnnnnnn nnnnnnnnnn nnnnnnnnnn 
   111841 nnnnnnnnnn nnnnnnnnnn nnnnnnnnnn nnnnnnnnnn nnnnnnnnnn nnnnnnnnnn 
   111901 nnnnnnnnnn nnnnnnnnnn nnnnnnnnnn nnnnnnnnnn nnnnnnnnnn nnnnnnnnnn 
   111961 nnnnnnnnnn nnnnnnnnnn nnnnnnnnnn nnnnnnnnnn nnnnnnnnnn nnnnnnnnnn 
   112021 nnnnnnnnnn nnnnnnnnnn nnnnnnnnnn nnnnnnnnnn nnnnnnnnnn nnnnnnnnnn 
   112081 nnnnnnnnnn nnnnnnnnnn nnnnnnnnnn nnnnnnnnnn nnnnnnnnnn nnnnnnnnnn 
   112141 nnnnnnnnnn nnnnnnnnnn nnnnnnnnnn nnnnnnnnnn nnnnnnnnnn nnnnnnnnnn 
   112201 nnnnnnnnnn nnnnnnnnnn nnnnnnnnnn nnnnnnnnnn nnnnnnnnnn nnnnnnnnnn 
   112261 nnnnnnnnnn nnnnnnnnnn nnnnnnnnnn nnnnnnnnnn nnnnnnnnnn nnnnnnnnnn 
   112321 nnnnnnnnnn nnnnnnnnnn nnnnnnnnnn nnnnnnnnnn nnnnnnnnnn nnnnnnnnnn 
   112381 nnnnnnnnnn nnnnnnnnnn nnnnnnnnnn nnnnnnnnnn nnnnnnnnnn nnnnnnnnnn 
   112441 nnnnnnnnnn nnnnnnnnnn nnnnnnnnnn nnnnnnnnnn nnnnnnnnnn nnnnnnnnnn 
   112501 nnnnnnnnnn nnnnnnnnnn nnnnnnnnnn nnnnnnnnnn nnnnnnnnnn nnnnnnnnnn 
   112561 nnnnnnnnnn nnnnnnnnnn nnnnnnnnnn nnnnnnnnnn nnnnnnnnnn nnnnnnnnnn 
   112621 nnnnnnnnnn nnnnnnnnnn nnnnnnnnnn nnnnnnnnnn nnnnnnnnnn nnnnnnnnnn 
   112681 nnnnnnnnnn nnnnnnnnnn nnnnnnnnnn nnnnnnnnnn nnnnnnnnnn nnnnnnnnnn 
   112741 nnnnnnnnnn nnnnnnnnnn nnnnnnnnnn nnnnnnnnnn nnnnnnnnnn nnnnnnnnnn 
   112801 nnnnnnnnnn nnnnnnnnnn nnnnnnnnnn nnnnnnnnnn nnnnnnnnnn nnnnnnnnnn 
   112861 nnnnnnnnnn nnnnnnnnnn nnnnnnnnnn nnnnnnnnnn nnnnnnnnnn nnnnnnnnnn 
   112921 nnnnnnnnnn nnnnnnnnnn nnnnnnnnnn nnnnnnnnnn nnnnnnnnnn nnnnnnnnnn 
   112981 nnnnnnnnnn nnnnnnnnnn nnnnnnnnnn nnnnnnnnnn nnnnnnnnnn nnnnnnnnnn 
   113041 nnnnnnnnnn nnnnnnnnnn nnnnnnnnnn nnnnnnnnnn nnnnnnnnnn nnnnnnnnnn 
   113101 nnnnnnnnnn nnnnnnnnnn nnnnnnnnnn nnnnnnnnnn nnnnnnnnnn nnnnnnnnnn 
   113161 nnnnnnnnnn nnnnnnnnnn nnnnnnnnnn nnnnnnnnnn nnnnnnnnnn nnnnnnnnnn 
   113221 nnnnnnnnnn nnnnnnnnnn nnnnnnnnnn nnnnnnnnnn nnnnnnnnnn nnnnnnnnnn 
   113281 nnnnnnnnnn nnnnnnnnnn nnnnnnnnnn nnnnnnnnnn nnnnnnnnnn nnnnnnnnnn 
   113341 nnnnnnnnnn nnnnnnnnnn nnnnnnnnnn nnnnnnnnnn nnnnnnnnnn nnnnnnnnnn 
   113401 nnnnnnnnnn nnnnnnnnnn nnnnnnnnnn nnnnnnnnnn nnnnnnnnnn nnnnnnnnnn 
   113461 nnnnnnnnnn nnnnnnnnnn nnnnnnnnnn nnnnnnnnnn nnnnnnnnnn nnnnnnnnnn 
   113521 nnnnnnnnnn nnnnnnnnnn nnnnnnnnnn nnnnnnnnnn nnnnnnnnnn nnnnnnnnnn 
   113581 nnnnnnnnnn nnnnnnnnnn nnnnnnnnnn nnnnnnnnnn nnnnnnnnnn nnnnnnnnnn 
   113641 nnnnnnnnnn nnnnnnnnnn nnnnnnnnnn nnnnnnnnnn nnnnnnnnnn nnnnnnnnnn 
   113701 nnnnnnnnnn nnnnnnnnnn nnnnnnnnnn nnnnnnnnnn nnnnnnnnnn nnnnnnnnnn 
   113761 nnnnnnnnnn nnnnnnnnnn nnnnnnnnnn nnnnnnnnnn nnnnnnnnnn nnnnnnnnnn 
   113821 nnnnnnnnnn nnnnnnnnnn nnnnnnnnnn nnnnnnnnnn nnnnnnnnnn nnnnnnnnnn 
   113881 nnnnnnnnnn nnnnnnnnnn nnnnnnnnnn nnnnnnnnnn nnnnnnnnnn nnnnnnnnnn 
   113941 nnnnnnnnnn nnnnnnnnnn nnnnnnnnnn nnnnnnnnnn nnnnnnnnnn nnnnnnnnnn 
   114001 nnnnnnnnnn nnnnnnnnnn nnnnnnnnnn nnnnnnnnnn nnnnnnnnnn nnnnnnnnnn 
   114061 nnnnnnnnnn nnnnnnnnnn nnnnnnnnnn nnnnnnnnnn nnnnnnnnnn nnnnnnnnnn 
   114121 nnnnnnnnnn nnnnnnnnnn nnnnnnnnnn nnnnnnnnnn nnnnnnnnnn nnnnnnnnnn 
   114181 nnnnnnnnnn nnnnnnnnnn nnnnnnnnnn nnnnnnnnnn nnnnnnnnnn nnnnnnnnnn 
   114241 nnnnnnnnnn nnnnnnnnnn nnnnnnnnnn nnnnnnnnnn nnnnnnnnnn nnnnnnnnnn 
   114301 nnnnnnnnnn nnnnnnnnnn nnnnnnnnnn nnnnnnnnnn nnnnnnnnnn nnnnnnnnnn 
   114361 nnnnnnnnnn nnnnnnnnnn nnnnnnnnnn nnnnnnnnnn nnnnnnnnnn nnnnnnnnnn 
   114421 nnnnnnnnnn nnnnnnnnnn nnnnnnnnnn nnnnnnnnnn nnnnnnnnnn nnnnnnnnnn 
   114481 nnnnnnnnnn nnnnnnnnnn nnnnnnnnnn nnnnnnnnnn nnnnnnnnnn nnnnnnnnnn 
   114541 nnnnnnnnnn nnnnnnnnnn nnnnnnnnnn nnnnnnnnnn nnnnnnnnnn nnnnnnnnnn 
   114601 nnnnnnnnnn nnnnnnnnnn nnnnnnnnnn nnnnnnnnnn nnnnnnnnnn nnnnnnnnnn 
   114661 nnnnnnnnnn nnnnnnnnnn nnnnnnnnnn nnnnnnnnnn nnnnnnnnnn nnnnnnnnnn 
   114721 nnnnnnnnnn nnnnnnnnnn nnnnnnnnnn nnnnnnnnnn nnnnnnnnnn nnnnnnnnnn 
   114781 nnnnnnnnnn nnnnnnnnnn nnnnnnnnnn nnnnnnnnnn nnnnnnnnnn nnnnnnnnnn 
   114841 nnnnnnnnnn nnnnnnnnnn nnnnnnnnnn nnnnnnnnnn nnnnnnnnnn nnnnnnnnnn 
   114901 nnnnnnnnnn nnnnnnnnnn nnnnnnnnnn nnnnnnnnnn nnnnnnnnnn nnnnnnnnnn 
   114961 nnnnnnnnnn nnnnnnnnnn nnnnnnnnnn nnnnnnnnnn nnnnnnnnnn nnnnnnnnnn 
   115021 nnnnnnnnnn nnnnnnnnnn nnnnnnnnnn nnnnnnnnnn nnnnnnnnnn nnnnnnnnnn 
   115081 nnnnnnnnnn nnnnnnnnnn nnnnnnnnnn nnnnnnnnnn nnnnnnnnnn nnnnnnnnnn 
   115141 nnnnnnnnnn nnnnnnnnnn nnnnnnnnnn nnnnnnnnnn nnnnnnnnnn nnnnnnnnnn 
   115201 nnnnnnnnnn nnnnnnnnnn nnnnnnnnnn nnnnnnnnnn nnnnnnnnnn nnnnnnnnnn 
   115261 nnnnnnnnnn nnnnnnnnnn nnnnnnnnnn nnnnnnnnnn nnnnnnnnnn nnnnnnnnnn 
   115321 nnnnnnnnnn nnnnnnnnnn nnnnnnnnnn nnnnnnnnnn nnnnnnnnnn nnnnnnnnnn 
   115381 nnnnnnnnnn nnnnnnnnnn nnnnnnnnnn nnnnnnnnnn nnnnnnnnnn nnnnnnnnnn 
   115441 nnnnnnnnnn nnnnnnnnnn nnnnnnnnnn nnnnnnnnnn nnnnnnnnnn nnnnnnnnnn 
   115501 nnnnnnnnnn nnnnnnnnnn nnnnnnnnnn nnnnnnnnnn nnnnnnnnnn nnnnnnnnnn 
   115561 nnnnnnnnnn nnnnnnnnnn nnnnnnnnnn nnnnnnnnnn nnnnnnnnnn nnnnnnnnnn 
   115621 nnnnnnnnnn nnnnnnnnnn nnnnnnnnnn nnnnnnnnnn nnnnnnnnnn nnnnnnnnnn 
   115681 nnnnnnnnnn nnnnnnnnnn nnnnnnnnnn nnnnnnnnnn nnnnnnnnnn nnnnnnnnnn 
   115741 nnnnnnnnnn nnnnnnnnnn nnnnnnnnnn nnnnnnnnnn nnnnnnnnnn nnnnnnnnnn 
   115801 nnnnnnnnnn nnnnnnnnnn nnnnnnnnnn nnnnnnnnnn nnnnnnnnnn nnnnnnnnnn 
   115861 nnnnnnnnnn nnnnnnnnnn nnnnnnnnnn nnnnnnnnnn nnnnnnnnnn nnnnnnnnnn 
   115921 nnnnnnnnnn nnnnnnnnnn nnnnnnnnnn nnnnnnnnnn nnnnnnnnnn nnnnnnnnnn 
   115981 nnnnnnnnnn nnnnnnnnnn nnnnnnnnnn nnnnnnnnnn nnnnnnnnnn nnnnnnnnnn 
   116041 nnnnnnnnnn nnnnnnnnnn nnnnnnnnnn nnnnnnnnnn nnnnnnnnnn nnnnnnnnnn 
   116101 nnnnnnnnnn nnnnnnnnnn nnnnnnnnnn nnnnnnnnnn nnnnnnnnnn nnnnnnnnnn 
   116161 nnnnnnnnnn nnnnnnnnnn nnnnnnnnnn nnnnnnnnnn nnnnnnnnnn nnnnnnnnnn 
   116221 nnnnnnnnnn nnnnnnnnnn nnnnnnnnnn nnnnnnnnnn nnnnnnnnnn nnnnnnnnnn 
   116281 nnnnnnnnnn nnnnnnnnnn nnnnnnnnnn nnnnnnnnnn nnnnnnnnnn nnnnnnnnnn 
   116341 nnnnnnnnnn nnnnnnnnnn nnnnnnnnnn nnnnnnnnnn nnnnnnnnnn nnnnnnnnnn 
   116401 nnnnnnnnnn nnnnnnnnnn nnnnnnnnnn nnnnnnnnnn nnnnnnnnnn nnnnnnnnnn 
   116461 nnnnnnnnnn nnnnnnnnnn nnnnnnnnnn nnnnnnnnnn nnnnnnnnnn nnnnnnnnnn 
   116521 nnnnnnnnnn nnnnnnnnnn nnnnnnnnnn nnnnnnnnnn nnnnnnnnnn nnnnnnnnnn 
   116581 nnnnnnnnnn nnnnnnnnnn nnnnnnnnnn nnnnnnnnnn nnnnnnnnnn nnnnnnnnnn 
   116641 nnnnnnnnnn nnnnnnnnnn nnnnnnnnnn nnnnnnnnnn nnnnnnnnnn nnnnnnnnnn 
   116701 nnnnnnnnnn nnnnnnnnnn nnnnnnnnnn nnnnnnnnnn nnnnnnnnnn nnnnnnnnnn 
   116761 nnnnnnnnnn nnnnnnnnnn nnnnnnnnnn nnnnnnnnnn nnnnnnnnnn nnnnnnnnnn 
   116821 nnnnnnnnnn nnnnnnnnnn nnnnnnnnnn nnnnnnnnnn nnnnnnnnnn nnnnnnnnnn 
   116881 nnnnnnnnnn nnnnnnnnnn nnnnnnnnnn nnnnnnnnnn nnnnnnnnnn nnnnnnnnnn 
   116941 nnnnnnnnnn nnnnnnnnnn nnnnnnnnnn nnnnnnnnnn nnnnnnnnnn nnnnnnnnnn 
   117001 nnnnnnnnnn nnnnnnnnnn nnnnnnnnnn nnnnnnnnnn nnnnnnnnnn nnnnnnnnnn 
   117061 nnnnnnnnnn nnnnnnnnnn nnnnnnnnnn nnnnnnnnnn nnnnnnnnnn nnnnnnnnnn 
   117121 nnnnnnnnnn nnnnnnnnnn nnnnnnnnnn nnnnnnnnnn nnnnnnnnnn nnnnnnnnnn 
   117181 nnnnnnnnnn nnnnnnnnnn nnnnnnnnnn nnnnnnnnnn nnnnnnnnnn nnnnnnnnnn 
   117241 nnnnnnnnnn nnnnnnnnnn nnnnnnnnnn nnnnnnnnnn nnnnnnnnnn nnnnnnnnnn 
   117301 nnnnnnnnnn nnnnnnnnnn nnnnnnnnnn nnnnnnnnnn nnnnnnnnnn nnnnnnnnnn 
   117361 nnnnnnnnnn nnnnnnnnnn nnnnnnnnnn nnnnnnnnnn nnnnnnnnnn nnnnnnnnnn 
   117421 nnnnnnnnnn nnnnnnnnnn nnnnnnnnnn nnnnnnnnnn nnnnnnnnnn nnnnnnnnnn 
   117481 nnnnnnnnnn nnnnnnnnnn nnnnnnnnnn nnnnnnnnnn nnnnnnnnnn nnnnnnnnnn 
   117541 nnnnnnnnnn nnnnnnnnnn nnnnnnnnnn nnnnnnnnnn nnnnnnnnnn nnnnnnnnnn 
   117601 nnnnnnnnnn nnnnnnnnnn nnnnnnnnnn nnnnnnnnnn nnnnnnnnnn nnnnnnnnnn 
   117661 nnnnnnnnnn nnnnnnnnnn nnnnnnnnnn nnnnnnnnnn nnnnnnnnnn nnnnnnnnnn 
   117721 nnnnnnnnnn nnnnnnnnnn nnnnnnnnnn nnnnnnnnnn nnnnnnnnnn nnnnnnnnnn 
   117781 nnnnnnnnnn nnnnnnnnnn nnnnnnnnnn nnnnnnnnnn nnnnnnnnnn nnnnnnnnnn 
   117841 nnnnnnnnnn nnnnnnnnnn nnnnnnnnnn nnnnnnnnnn nnnnnnnnnn nnnnnnnnnn 
   117901 nnnnnnnnnn nnnnnnnnnn nnnnnnnnnn nnnnnnnnnn nnnnnnnnnn nnnnnnnnnn 
   117961 nnnnnnnnnn nnnnnnnnnn nnnnnnnnnn nnnnnnnnnn nnnnnnnnnn nnnnnnnnnn 
   118021 nnnnnnnnnn nnnnnnnnnn nnnnnnnnnn nnnnnnnnnn nnnnnnnnnn nnnnnnnnnn 
   118081 nnnnnnnnnn nnnnnnnnnn nnnnnnnnnn nnnnnnnnnn nnnnnnnnnn nnnnnnnnnn 
   118141 nnnnnnnnnn nnnnnnnnnn nnnnnnnnnn nnnnnnnnnn nnnnnnnnnn nnnnnnnnnn 
   118201 nnnnnnnnnn nnnnnnnnnn nnnnnnnnnn nnnnnnnnnn nnnnnnnnnn nnnnnnnnnn 
   118261 nnnnnnnnnn nnnnnnnnnn nnnnnnnnnn nnnnnnnnnn nnnnnnnnnn nnnnnnnnnn 
   118321 nnnnnnnnnn nnnnnnnnnn nnnnnnnnnn nnnnnnnnnn nnnnnnnnnn nnnnnnnnnn 
   118381 nnnnnnnnnn nnnnnnnnnn nnnnnnnnnn nnnnnnnnnn nnnnnnnnnn nnnnnnnnnn 
   118441 nnnnnnnnnn nnnnnnnnnn nnnnnnnnnn nnnnnnnnnn nnnnnnnnnn nnnnnnnnnn 
   118501 nnnnnnnnnn nnnnnnnnnn nnnnnnnnnn nnnnnnnnnn nnnnnnnnnn nnnnnnnnnn 
   118561 nnnnnnnnnn nnnnnnnnnn nnnnnnnnnn nnnnnnnnnn nnnnnnnnnn nnnnnnnnnn 
   118621 nnnnnnnnnn nnnnnnnnnn nnnnnnnnnn nnnnnnnnnn nnnnnnnnnn nnnnnnnnnn 
   118681 nnnnnnnnnn nnnnnnnnnn nnnnnnnnnn nnnnnnnnnn nnnnnnnnnn nnnnnnnnnn 
   118741 nnnnnnnnnn nnnnnnnnnn nnnnnnnnnn nnnnnnnnnn nnnnnnnnnn nnnnnnnnnn 
   118801 nnnnnnnnnn nnnnnnnnnn nnnnnnnnnn nnnnnnnnnn nnnnnnnnnn nnnnnnnnnn 
   118861 nnnnnnnnnn nnnnnnnnnn nnnnnnnnnn nnnnnnnnnn nnnnnnnnnn nnnnnnnnnn 
   118921 nnnnnnnnnn nnnnnnnnnn nnnnnnnnnn nnnnnnnnnn nnnnnnnnnn nnnnnnnnnn 
   118981 nnnnnnnnnn nnnnnnnnnn nnnnnnnnnn nnnnnnnnnn nnnnnnnnnn nnnnnnnnnn 
   119041 nnnnnnnnnn nnnnnnnnnn nnnnnnnnnn nnnnnnnnnn nnnnnnnnnn nnnnnnnnnn 
   119101 nnnnnnnnnn nnnnnnnnnn nnnnnnnnnn nnnnnnnnnn nnnnnnnnnn nnnnnnnnnn 
   119161 nnnnnnnnnn nnnnnnnnnn nnnnnnnnnn nnnnnnnnnn nnnnnnnnnn nnnnnnnnnn 
   119221 nnnnnnnnnn nnnnnnnnnn nnnnnnnnnn nnnnnnnnnn nnnnnnnnnn nnnnnnnnnn 
   119281 nnnnnnnnnn nnnnnnnnnn nnnnnnnnnn nnnnnnnnnn nnnnnnnnnn nnnnnnnnnn 
   119341 nnnnnnnnnn nnnnnnnnnn nnnnnnnnnn nnnnnnnnnn nnnnnnnnnn nnnnnnnnnn 
   119401 nnnnnnnnnn nnnnnnnnnn nnnnnnnnnn nnnnnnnnnn nnnnnnnnnn nnnnnnnnnn 
   119461 nnnnnnnnnn nnnnnnnnnn nnnnnnnnnn nnnnnnnnnn nnnnnnnnnn nnnnnnnnnn 
   119521 nnnnnnnnnn nnnnnnnnnn nnnnnnnnnn nnnnnnnnnn nnnnnnnnnn nnnnnnnnnn 
   119581 nnnnnnnnnn nnnnnnnnnn nnnnnnnnnn nnnnnnnnnn nnnnnnnnnn nnnnnnnnnn 
   119641 nnnnnnnnnn nnnnnnnnnn nnnnnnnnnn nnnnnnnnnn nnnnnnnnnn nnnnnnnnnn 
   119701 nnnnnnnnnn nnnnnnnnnn nnnnnnnnnn nnnnnnnnnn nnnnnnnnnn nnnnnnnnnn 
   119761 nnnnnnnnnn nnnnnnnnnn nnnnnnnnnn nnnnnnnnnn nnnnnnnnnn nnnnnnnnnn 
   119821 nnnnnnnnnn nnnnnnnnnn nnnnnnnnnn nnnnnnnnnn nnnnnnnnnn nnnnnnnnnn 
   119881 nnnnnnnnnn nnnnnnnnnn nnnnnnnnnn nnnnnnnnnn nnnnnnnnnn nnnnnnnnnn 
   119941 nnnnnnnnnn nnnnnnnnnn nnnnnnnnnn nnnnnnnnnn nnnnnnnnnn nnnnnnnnnn 
   120001 nnnnnnnnnn nnnnnnnnnn nnnnnnnnnn nnnnnnnnnn nnnnnnnnnn nnnnnnnnnn 
   120061 nnnnnnnnnn nnnnnnnnnn nnnnnnnnnn nnnnnnnnnn nnnnnnnnnn nnnnnnnnnn 
   120121 nnnnnnnnnn nnnnnnnnnn nnnnnnnnnn nnnnnnnnnn nnnnnnnnnn nnnnnnnnnn 
   120181 nnnnnnnnnn nnnnnnnnnn nnnnnnnnnn nnnnnnnnnn nnnnnnnnnn nnnnnnnnnn 
   120241 nnnnnnnnnn nnnnnnnnnn nnnnnnnnnn nnnnnnnnnn nnnnnnnnnn nnnnnnnnnn 
   120301 nnnnnnnnnn nnnnnnnnnn nnnnnnnnnn nnnnnnnnnn nnnnnnnnnn nnnnnnnnnn 
   120361 nnnnnnnnnn nnnnnnnnnn nnnnnnnnnn nnnnnnnnnn nnnnnnnnnn nnnnnnnnnn 
   120421 nnnnnnnnnn nnnnnnnnnn nnnnnnnnnn nnnnnnnnnn nnnnnnnnnn nnnnnnnnnn 
   120481 nnnnnnnnnn nnnnnnnnnn nnnnnnnnnn nnnnnnnnnn nnnnnnnnnn nnnnnnnnnn 
   120541 nnnnnnnnnn nnnnnnnnnn nnnnnnnnnn nnnnnnnnnn nnnnnnnnnn nnnnnnnnnn 
   120601 nnnnnnnnnn nnnnnnnnnn nnnnnnnnnn nnnnnnnnnn nnnnnnnnnn nnnnnnnnnn 
   120661 nnnnnnnnnn nnnnnnnnnn nnnnnnnnnn nnnnnnnnnn nnnnnnnnnn nnnnnnnnnn 
   120721 nnnnnnnnnn nnnnnnnnnn nnnnnnnnnn nnnnnnnnnn nnnnnnnnnn nnnnnnnnnn 
   120781 nnnnnnnnnn nnnnnnnnnn nnnnnnnnnn nnnnnnnnnn nnnnnnnnnn nnnnnnnnnn 
   120841 nnnnnnnnnn nnnnnnnnnn nnnnnnnnnn nnnnnnnnnn nnnnnnnnnn nnnnnnnnnn 
   120901 nnnnnnnnnn nnnnnnnnnn nnnnnnnnnn nnnnnnnnnn nnnnnnnnnn nnnnnnnnnn 
   120961 nnnnnnnnnn nnnnnnnnnn nnnnnnnnnn nnnnnnnnnn nnnnnnnnnn nnnnnnnnnn 
   121021 nnnnnnnnnn nnnnnnnnnn nnnnnnnnnn nnnnnnnnnn nnnnnnnnnn nnnnnnnnnn 
   121081 nnnnnnnnnn nnnnnnnnnn nnnnnnnnnn nnnnnnnnnn nnnnnnnnnn nnnnnnnnnn 
   121141 nnnnnnnnnn nnnnnnnnnn nnnnnnnnnn nnnnnnnnnn nnnnnnnnnn nnnnnnnnnn 
   121201 nnnnnnnnnn nnnnnnnnnn nnnnnnnnnn nnnnnnnnnn nnnnnnnnnn nnnnnnnnnn 
   121261 nnnnnnnnnn nnnnnnnnnn nnnnnnnnnn nnnnnnnnnn nnnnnnnnnn nnnnnnnnnn 
   121321 nnnnnnnnnn nnnnnnnnnn nnnnnnnnnn nnnnnnnnnn nnnnnnnnnn nnnnnnnnnn 
   121381 nnnnnnnnnn nnnnnnnnnn nnnnnnnnnn nnnnnnnnnn nnnnnnnnnn nnnnnnnnnn 
   121441 nnnnnnnnnn nnnnnnnnnn nnnnnnnnnn nnnnnnnnnn nnnnnnnnnn nnnnnnnnnn 
   121501 nnnnnnnnnn nnnnnnnnnn nnnnnnnnnn nnnnnnnnnn nnnnnnnnnn nnnnnnnnnn 
   121561 nnnnnnnnnn nnnnnnnnnn nnnnnnnnnn nnnnnnnnnn nnnnnnnnnn nnnnnnnnnn 
   121621 nnnnnnnnnn nnnnnnnnnn nnnnnnnnnn nnnnnnnnnn nnnnnnnnnn nnnnnnnnnn 
   121681 nnnnnnnnnn nnnnnnnnnn nnnnnnnnnn nnnnnnnnnn nnnnnnnnnn nnnnnnnnnn 
   121741 nnnnnnnnnn nnnnnnnnnn nnnnnnnnnn nnnnnnnnnn nnnnnnnnnn nnnnnnnnnn 
   121801 nnnnnnnnnn nnnnnnnnnn nnnnnnnnnn nnnnnnnnnn nnnnnnnnnn nnnnnnnnnn 
   121861 nnnnnnnnnn nnnnnnnnnn nnnnnnnnnn nnnnnnnnnn nnnnnnnnnn nnnnnnnnnn 
   121921 nnnnnnnnnn nnnnnnnnnn nnnnnnnnnn nnnnnnnnnn nnnnnnnnnn nnnnnnnnnn 
   121981 nnnnnnnnnn nnnnnnnnnn nnnnnnnnnn nnnnnnnnnn nnnnnnnnnn nnnnnnnnnn 
   122041 nnnnnnnnnn nnnnnnnnnn nnnnnnnnnn nnnnnnnnnn nnnnnnnnnn nnnnnnnnnn 
   122101 nnnnnnnnnn nnnnnnnnnn nnnnnnnnnn nnnnnnnnnn nnnnnnnnnn nnnnnnnnnn 
   122161 nnnnnnnnnn nnnnnnnnnn nnnnnnnnnn nnnnnnnnnn nnnnnnnnnn nnnnnnnnnn 
   122221 nnnnnnnnnn nnnnnnnnnn nnnnnnnnnn nnnnnnnnnn nnnnnnnnnn nnnnnnnnnn 
   122281 nnnnnnnnnn nnnnnnnnnn nnnnnnnnnn nnnnnnnnnn nnnnnnnnnn nnnnnnnnnn 
   122341 nnnnnnnnnn nnnnnnnnnn nnnnnnnnnn nnnnnnnnnn nnnnnnnnnn nnnnnnnnnn 
   122401 nnnnnnnnnn nnnnnnnnnn nnnnnnnnnn nnnnnnnnnn nnnnnnnnnn nnnnnnnnnn 
   122461 nnnnnnnnnn nnnnnnnnnn nnnnnnnnnn nnnnnnnnnn nnnnnnnnnn nnnnnnnnnn 
   122521 nnnnnnnnnn nnnnnnnnnn nnnnnnnnnn nnnnnnnnnn nnnnnnnnnn nnnnnnnnnn 
   122581 nnnnnnnnnn nnnnnnnnnn nnnnnnnnnn nnnnnnnnnn nnnnnnnnnn nnnnnnnnnn 
   122641 nnnnnnnnnn nnnnnnnnnn nnnnnnnnnn nnnnnnnnnn nnnnnnnnnn nnnnnnnnnn 
   122701 nnnnnnnnnn nnnnnnnnnn nnnnnnnnnn nnnnnnnnnn nnnnnnnnnn nnnnnnnnnn 
   122761 nnnnnnnnnn nnnnnnnnnn nnnnnnnnnn nnnnnnnnnn nnnnnnnnnn nnnnnnnnnn 
   122821 nnnnnnnnnn nnnnnnnnnn nnnnnnnnnn nnnnnnnnnn nnnnnnnnnn nnnnnnnnnn 
   122881 nnnnnnnnnn nnnnnnnnnn nnnnnnnnnn nnnnnnnnnn nnnnnnnnnn nnnnnnnnnn 
   122941 nnnnnnnnnn nnnnnnnnnn nnnnnnnnnn nnnnnnnnnn nnnnnnnnnn nnnnnnnnnn 
   123001 nnnnnnnnnn nnnnnnnnnn nnnnnnnnnn nnnnnnnnnn nnnnnnnnnn nnnnnnnnnn 
   123061 nnnnnnnnnn nnnnnnnnnn nnnnnnnnnn nnnnnnnnnn nnnnnnnnnn nnnnnnnnnn 
   123121 nnnnnnnnnn nnnnnnnnnn nnnnnnnnnn nnnnnnnnnn nnnnnnnnnn nnnnnnnnnn 
   123181 nnnnnnnnnn nnnnnnnnnn nnnnnnnnnn nnnnnnnnnn nnnnnnnnnn nnnnnnnnnn 
   123241 nnnnnnnnnn nnnnnnnnnn nnnnnnnnnn nnnnnnnnnn nnnnnnnnnn nnnnnnnnnn 
   123301 nnnnnnnnnn nnnnnnnnnn nnnnnnnnnn nnnnnnnnnn nnnnnnnnnn nnnnnnnnnn 
   123361 nnnnnnnnnn nnnnnnnnnn nnnnnnnnnn nnnnnnnnnn nnnnnnnnnn nnnnnnnnnn 
   123421 nnnnnnnnnn nnnnnnnnnn nnnnnnnnnn nnnnnnnnnn nnnnnnnnnn nnnnnnnnnn 
   123481 nnnnnnnnnn nnnnnnnnnn nnnnnnnnnn nnnnnnnnnn nnnnnnnnnn nnnnnnnnnn 
   123541 nnnnnnnnnn nnnnnnnnnn nnnnnnnnnn nnnnnnnnnn nnnnnnnnnn nnnnnnnnnn 
   123601 nnnnnnnnnn nnnnnnnnnn nnnnnnnnnn nnnnnnnnnn nnnnnnnnnn nnnnnnnnnn 
   123661 nnnnnnnnnn nnnnnnnnnn nnnnnnnnnn nnnnnnnnnn nnnnnnnnnn nnnnnnnnnn 
   123721 nnnnnnnnnn nnnnnnnnnn nnnnnnnnnn nnnnnnnnnn nnnnnnnnnn nnnnnnnnnn 
   123781 nnnnnnnnnn nnnnnnnnnn nnnnnnnnnn nnnnnnnnnn nnnnnnnnnn nnnnnnnnnn 
   123841 nnnnnnnnnn nnnnnnnnnn nnnnnnnnnn nnnnnnnnnn nnnnnnnnnn nnnnnnnnnn 
   123901 nnnnnnnnnn nnnnnnnnnn nnnnnnnnnn nnnnnnnnnn nnnnnnnnnn nnnnnnnnnn 
   123961 nnnnnnnnnn nnnnnnnnnn nnnnnnnnnn nnnnnnnnnn nnnnnnnnnn nnnnnnnnnn 
   124021 nnnnnnnnnn nnnnnnnnnn nnnnnnnnnn nnnnnnnnnn nnnnnnnnnn nnnnnnnnnn 
   124081 nnnnnnnnnn nnnnnnnnnn nnnnnnnnnn nnnnnnnnnn nnnnnnnnnn nnnnnnnnnn 
   124141 nnnnnnnnnn nnnnnnnnnn nnnnnnnnnn nnnnnnnnnn nnnnnnnnnn nnnnnnnnnn 
   124201 nnnnnnnnnn nnnnnnnnnn nnnnnnnnnn nnnnnnnnnn nnnnnnnnnn nnnnnnnnnn 
   124261 nnnnnnnnnn nnnnnnnnnn nnnnnnnnnn nnnnnnnnnn nnnnnnnnnn nnnnnnnnnn 
   124321 nnnnnnnnnn nnnnnnnnnn nnnnnnnnnn nnnnnnnnnn nnnnnnnnnn nnnnnnnnnn 
   124381 nnnnnnnnnn nnnnnnnnnn nnnnnnnnnn nnnnnnnnnn nnnnnnnnnn nnnnnnnnnn 
   124441 nnnnnnnnnn nnnnnnnnnn nnnnnnnnnn nnnnnnnnnn nnnnnnnnnn nnnnnnnnnn 
   124501 nnnnnnnnnn nnnnnnnnnn nnnnnnnnnn nnnnnnnnnn nnnnnnnnnn nnnnnnnnnn 
   124561 nnnnnnnnnn nnnnnnnnnn nnnnnnnnnn nnnnnnnnnn nnnnnnnnnn nnnnnnnnnn 
   124621 nnnnnnnnnn nnnnnnnnnn nnnnnnnnnn nnnnnnnnnn nnnnnnnnnn nnnnnnnnnn 
   124681 nnnnnnnnnn nnnnnnnnnn nnnnnnnnnn nnnnnnnnnn nnnnnnnnnn nnnnnnnnnn 
   124741 nnnnnnnnnn nnnnnnnnnn nnnnnnnnnn nnnnnnnnnn nnnnnnnnnn nnnnnnnnnn 
   124801 nnnnnnnnnn nnnnnnnnnn nnnnnnnnnn nnnnnnnnnn nnnnnnnnnn nnnnnnnnnn 
   124861 nnnnnnnnnn nnnnnnnnnn nnnnnnnnnn nnnnnnnnnn nnnnnnnnnn nnnnnnnnnn 
   124921 nnnnnnnnnn nnnnnnnnnn nnnnnnnnnn nnnnnnnnnn nnnnnnnnnn nnnnnnnnnn 
   124981 nnnnnnnnnn nnnnnnnnnn nnnnnnnnnn nnnnnnnnnn nnnnnnnnnn nnnnnnnnnn 
   125041 nnnnnnnnnn nnnnnnnnnn nnnnnnnnnn nnnnnnnnnn nnnnnnnnnn nnnnnnnnnn 
   125101 nnnnnnnnnn nnnnnnnnnn nnnnnnnnnn nnnnnnnnnn nnnnnnnnnn nnnnnnnnnn 
   125161 nnnnnnnnnn nnnnnnnnnn nnnnnnnnnn nnnnnnnnnn nnnnnnnnnn nnnnnnnnnn 
   125221 nnnnnnnnnn nnnnnnnnnn nnnnnnnnnn nnnnnnnnnn nnnnnnnnnn nnnnnnnnnn 
   125281 nnnnnnnnnn nnnnnnnnnn nnnnnnnnnn nnnnnnnnnn nnnnnnnnnn nnnnnnnnnn 
   125341 nnnnnnnnnn nnnnnnnnnn nnnnnnnnnn nnnnnnnnnn nnnnnnnnnn nnnnnnnnnn 
   125401 nnnnnnnnnn nnnnnnnnnn nnnnnnnnnn nnnnnnnnnn nnnnnnnnnn nnnnnnnnnn 
   125461 nnnnnnnnnn nnnnnnnnnn nnnnnnnnnn nnnnnnnnnn nnnnnnnnnn nnnnnnnnnn 
   125521 nnnnnnnnnn nnnnnnnnnn nnnnnnnnnn nnnnnnnnnn nnnnnnnnnn nnnnnnnnnn 
   125581 nnnnnnnnnn nnnnnnnnnn nnnnnnnnnn nnnnnnnnnn nnnnnnnnnn nnnnnnnnnn 
   125641 nnnnnnnnnn nnnnnnnnnn nnnnnnnnnn nnnnnnnnnn nnnnnnnnnn nnnnnnnnnn 
   125701 nnnnnnnnnn nnnnnnnnnn nnnnnnnnnn nnnnnnnnnn nnnnnnnnnn nnnnnnnnnn 
   125761 nnnnnnnnnn nnnnnnnnnn nnnnnnnnnn nnnnnnnnnn nnnnnnnnnn nnnnnnnnnn 
   125821 nnnnnnnnnn nnnnnnnnnn nnnnnnnnnn nnnnnnnnnn nnnnnnnnnn nnnnnnnnnn 
   125881 nnnnnnnnnn nnnnnnnnnn nnnnnnnnnn nnnnnnnnnn nnnnnnnnnn nnnnnnnnnn 
   125941 nnnnnnnnnn nnnnnnnnnn nnnnnnnnnn nnnnnnnnnn nnnnnnnnnn nnnnnnnnnn 
   126001 nnnnnnnnnn nnnnnnnnnn nnnnnnnnnn nnnnnnnnnn nnnnnnnnnn nnnnnnnnnn 
   126061 nnnnnnnnnn nnnnnnnnnn nnnnnnnnnn nnnnnnnnnn nnnnnnnnnn nnnnnnnnnn 
   126121 nnnnnnnnnn nnnnnnnnnn nnnnnnnnnn nnnnnnnnnn nnnnnnnnnn nnnnnnnnnn 
   126181 nnnnnnnnnn nnnnnnnnnn nnnnnnnnnn nnnnnnnnnn nnnnnnnnnn nnnnnnnnnn 
   126241 nnnnnnnnnn nnnnnnnnnn nnnnnnnnnn nnnnnnnnnn nnnnnnnnnn nnnnnnnnnn 
   126301 nnnnnnnnnn nnnnnnnnnn nnnnnnnnnn nnnnnnnnnn nnnnnnnnnn nnnnnnnnnn 
   126361 nnnnnnnnnn nnnnnnnnnn nnnnnnnnnn nnnnnnnnnn nnnnnnnnnn nnnnnnnnnn 
   126421 nnnnnnnnnn nnnnnnnnnn nnnnnnnnnn nnnnnnnnnn nnnnnnnnnn nnnnnnnnnn 
   126481 nnnnnnnnnn nnnnnnnnnn nnnnnnnnnn nnnnnnnnnn nnnnnnnnnn nnnnnnnnnn 
   126541 nnnnnnnnnn nnnnnnnnnn nnnnnnnnnn nnnnnnnnnn nnnnnnnnnn nnnnnnnnnn 
   126601 nnnnnnnnnn nnnnnnnnnn nnnnnnnnnn nnnnnnnnnn nnnnnnnnnn nnnnnnnnnn 
   126661 nnnnnnnnnn nnnnnnnnnn nnnnnnnnnn nnnnnnnnnn nnnnnnnnnn nnnnnnnnnn 
   126721 nnnnnnnnnn nnnnnnnnnn nnnnnnnnnn nnnnnnnnnn nnnnnnnnnn nnnnnnnnnn 
   126781 nnnnnnnnnn nnnnnnnnnn nnnnnnnnnn nnnnnnnnnn nnnnnnnnnn nnnnnnnnnn 
   126841 nnnnnnnnnn nnnnnnnnnn nnnnnnnnnn nnnnnnnnnn nnnnnnnnnn nnnnnnnnnn 
   126901 nnnnnnnnnn nnnnnnnnnn nnnnnnnnnn nnnnnnnnnn nnnnnnnnnn nnnnnnnnnn 
   126961 nnnnnnnnnn nnnnnnnnnn nnnnnnnnnn nnnnnnnnnn nnnnnnnnnn nnnnnnnnnn 
   127021 nnnnnnnnnn nnnnnnnnnn nnnnnnnnnn nnnnnnnnnn nnnnnnnnnn nnnnnnnnnn 
   127081 nnnnnnnnnn nnnnnnnnnn nnnnnnnnnn nnnnnnnnnn nnnnnnnnnn nnnnnnnnnn 
   127141 nnnnnnnnnn nnnnnnnnnn nnnnnnnnnn nnnnnnnnnn nnnnnnnnnn nnnnnnnnnn 
   127201 nnnnnnnnnn nnnnnnnnnn nnnnnnnnnn nnnnnnnnnn nnnnnnnnnn nnnnnnnnnn 
   127261 nnnnnnnnnn nnnnnnnnnn nnnnnnnnnn nnnnnnnnnn nnnnnnnnnn nnnnnnnnnn 
   127321 nnnnnnnnnn nnnnnnnnnn nnnnnnnnnn nnnnnnnnnn nnnnnnnnnn nnnnnnnnnn 
   127381 nnnnnnnnnn nnnnnnnnnn nnnnnnnnnn nnnnnnnnnn nnnnnnnnnn nnnnnnnnnn 
   127441 nnnnnnnnnn nnnnnnnnnn nnnnnnnnnn nnnnnnnnnn nnnnnnnnnn nnnnnnnnnn 
   127501 nnnnnnnnnn nnnnnnnnnn nnnnnnnnnn nnnnnnnnnn nnnnnnnnnn nnnnnnnnnn 
   127561 nnnnnnnnnn nnnnnnnnnn nnnnnnnnnn nnnnnnnnnn nnnnnnnnnn nnnnnnnnnn 
   127621 nnnnnnnnnn nnnnnnnnnn nnnnnnnnnn nnnnnnnnnn nnnnnnnnnn nnnnnnnnnn 
   127681 nnnnnnnnnn nnnnnnnnnn nnnnnnnnnn nnnnnnnnnn nnnnnnnnnn nnnnnnnnnn 
   127741 nnnnnnnnnn nnnnnnnnnn nnnnnnnnnn nnnnnnnnnn nnnnnnnnnn nnnnnnnnnn 
   127801 nnnnnnnnnn nnnnnnnnnn nnnnnnnnnn nnnnnnnnnn nnnnnnnnnn nnnnnnnnnn 
   127861 nnnnnnnnnn nnnnnnnnnn nnnnnnnnnn nnnnnnnnnn nnnnnnnnnn nnnnnnnnnn 
   127921 nnnnnnnnnn nnnnnnnnnn nnnnnnnnnn nnnnnnnnnn nnnnnnnnnn nnnnnnnnnn 
   127981 nnnnnnnnnn nnnnnnnnnn nnnnnnnnnn nnnnnnnnnn nnnnnnnnnn nnnnnnnnnn 
   128041 nnnnnnnnnn nnnnnnnnnn nnnnnnnnnn nnnnnnnnnn nnnnnnnnnn nnnnnnnnnn 
   128101 nnnnnnnnnn nnnnnnnnnn nnnnnnnnnn nnnnnnnnnn nnnnnnnnnn nnnnnnnnnn 
   128161 nnnnnnnnnn nnnnnnnnnn nnnnnnnnnn nnnnnnnnnn nnnnnnnnnn nnnnnnnnnn 
   128221 nnnnnnnnnn nnnnnnnnnn nnnnnnnnnn nnnnnnnnnn nnnnnnnnnn nnnnnnnnnn 
   128281 nnnnnnnnnn nnnnnnnnnn nnnnnnnnnn nnnnnnnnnn nnnnnnnnnn nnnnnnnnnn 
   128341 nnnnnnnnnn nnnnnnnnnn nnnnnnnnnn nnnnnnnnnn nnnnnnnnnn nnnnnnnnnn 
   128401 nnnnnnnnnn nnnnnnnnnn nnnnnnnnnn nnnnnnnnnn nnnnnnnnnn nnnnnnnnnn 
   128461 nnnnnnnnnn nnnnnnnnnn nnnnnnnnnn nnnnnnnnnn nnnnnnnnnn nnnnnnnnnn 
   128521 nnnnnnnnnn nnnnnnnnnn nnnnnnnnnn nnnnnnnnnn nnnnnnnnnn nnnnnnnnnn 
   128581 nnnnnnnnnn nnnnnnnnnn nnnnnnnnnn nnnnnnnnnn nnnnnnnnnn nnnnnnnnnn 
   128641 nnnnnnnnnn nnnnnnnnnn nnnnnnnnnn nnnnnnnnnn nnnnnnnnnn nnnnnnnnnn 
   128701 nnnnnnnnnn nnnnnnnnnn nnnnnnnnnn nnnnnnnnnn nnnnnnnnnn nnnnnnnnnn 
   128761 nnnnnnnnnn nnnnnnnnnn nnnnnnnnnn nnnnnnnnnn nnnnnnnnnn nnnnnnnnnn 
   128821 nnnnnnnnnn nnnnnnnnnn nnnnnnnnnn nnnnnnnnnn nnnnnnnnnn nnnnnnnnnn 
   128881 nnnnnnnnnn nnnnnnnnnn nnnnnnnnnn nnnnnnnnnn nnnnnnnnnn nnnnnnnnnn 
   128941 nnnnnnnnnn nnnnnnnnnn nnnnnnnnnn nnnnnnnnnn nnnnnnnnnn nnnnnnnnnn 
   129001 nnnnnnnnnn nnnnnnnnnn nnnnnnnnnn nnnnnnnnnn nnnnnnnnnn nnnnnnnnnn 
   129061 nnnnnnnnnn nnnnnnnnnn nnnnnnnnnn nnnnnnnnnn nnnnnnnnnn nnnnnnnnnn 
   129121 nnnnnnnnnn nnnnnnnnnn nnnnnnnnnn nnnnnnnnnn nnnnnnnnnn nnnnnnnnnn 
   129181 nnnnnnnnnn nnnnnnnnnn nnnnnnnnnn nnnnnnnnnn nnnnnnnnnn nnnnnnnnnn 
   129241 nnnnnnnnnn nnnnnnnnnn nnnnnnnnnn nnnnnnnnnn nnnnnnnnnn nnnnnnnnnn 
   129301 nnnnnnnnnn nnnnnnnnnn nnnnnnnnnn nnnnnnnnnn nnnnnnnnnn nnnnnnnnnn 
   129361 nnnnnnnnnn nnnnnnnnnn nnnnnnnnnn nnnnnnnnnn nnnnnnnnnn nnnnnnnnnn 
   129421 nnnnnnnnnn nnnnnnnnnn nnnnnnnnnn nnnnnnnnnn nnnnnnnnnn nnnnnnnnnn 
   129481 nnnnnnnnnn nnnnnnnnnn nnnnnnnnnn nnnnnnnnnn nnnnnnnnnn nnnnnnnnnn 
   129541 nnnnnnnnnn nnnnnnnnnn nnnnnnnnnn nnnnnnnnnn nnnnnnnnnn nnnnnnnnnn 
   129601 nnnnnnnnnn nnnnnnnnnn nnnnnnnnnn nnnnnnnnnn nnnnnnnnnn nnnnnnnnnn 
   129661 nnnnnnnnnn nnnnnnnnnn nnnnnnnnnn nnnnnnnnnn nnnnnnnnnn nnnnnnnnnn 
   129721 nnnnnnnnnn nnnnnnnnnn nnnnnnnnnn nnnnnnnnnn nnnnnnnnnn nnnnnnnnnn 
   129781 nnnnnnnnnn nnnnnnnnnn nnnnnnnnnn nnnnnnnnnn nnnnnnnnnn nnnnnnnnnn 
   129841 nnnnnnnnnn nnnnnnnnnn nnnnnnnnnn nnnnnnnnnn nnnnnnnnnn nnnnnnnnnn 
   129901 nnnnnnnnnn nnnnnnnnnn nnnnnnnnnn nnnnnnnnnn nnnnnnnnnn nnnnnnnnnn 
   129961 nnnnnnnnnn nnnnnnnnnn nnnnnnnnnn nnnnnnnnnn nnnnnnnnnn nnnnnnnnnn 
   130021 nnnnnnnnnn nnnnnnnnnn nnnnnnnnnn nnnnnnnnnn nnnnnnnnnn nnnnnnnnnn 
   130081 nnnnnnnnnn nnnnnnnnnn nnnnnnnnnn nnnnnnnnnn nnnnnnnnnn nnnnnnnnnn 
   130141 nnnnnnnnnn nnnnnnnnnn nnnnnnnnnn nnnnnnnnnn nnnnnnnnnn nnnnnnnnnn 
   130201 nnnnnnnnnn nnnnnnnnnn nnnnnnnnnn nnnnnnnnnn nnnnnnnnnn nnnnnnnnnn 
   130261 nnnnnnnnnn nnnnnnnnnn nnnnnnnnnn nnnnnnnnnn nnnnnnnnnn nnnnnnnnnn 
   130321 nnnnnnnnnn nnnnnnnnnn nnnnnnnnnn nnnnnnnnnn nnnnnnnnnn nnnnnnnnnn 
   130381 nnnnnnnnnn nnnnnnnnnn nnnnnnnnnn nnnnnnnnnn nnnnnnnnnn nnnnnnnnnn 
   130441 nnnnnnnnnn nnnnnnnnnn nnnnnnnnnn nnnnnnnnnn nnnnnnnnnn nnnnnnnnnn 
   130501 nnnnnnnnnn nnnnnnnnnn nnnnnnnnnn nnnnnnnnnn nnnnnnnnnn nnnnnnnnnn 
   130561 nnnnnnnnnn nnnnnnnnnn nnnnnnnnnn nnnnnnnnnn nnnnnnnnnn nnnnnnnnnn 
   130621 nnnnnnnnnn nnnnnnnnnn nnnnnnnnnn nnnnnnnnnn nnnnnnnnnn nnnnnnnnnn 
   130681 nnnnnnnnnn nnnnnnnnnn nnnnnnnnnn nnnnnnnnnn nnnnnnnnnn nnnnnnnnnn 
   130741 nnnnnnnnnn nnnnnnnnnn nnnnnnnnnn nnnnnnnnnn nnnnnnnnnn nnnnnnnnnn 
   130801 nnnnnnnnnn nnnnnnnnnn nnnnnnnnnn nnnnnnnnnn nnnnnnnnnn nnnnnnnnnn 
   130861 nnnnnnnnnn nnnnnnnnnn nnnnnnnnnn nnnnnnnnnn nnnnnnnnnn nnnnnnnnnn 
   130921 nnnnnnnnnn nnnnnnnnnn nnnnnnnnnn nnnnnnnnnn nnnnnnnnnn nnnnnnnnnn 
   130981 nnnnnnnnnn nnnnnnnnnn nnnnnnnnnn nnnnnnnnnn nnnnnnnnnn nnnnnnnnnn 
   131041 nnnnnnnnnn nnnnnnnnnn nnnnnnnnnn nnnnnnnnnn nnnnnnnnnn nnnnnnnnnn 
   131101 nnnnnnnnnn nnnnnnnnnn nnnnnnnnnn nnnnnnnnnn nnnnnnnnnn nnnnnnnnnn 
   131161 nnnnnnnnnn nnnnnnnnnn nnnnnnnnnn nnnnnnnnnn nnnnnnnnnn nnnnnnnnnn 
   131221 nnnnnnnnnn nnnnnnnnnn nnnnnnnnnn nnnnnnnnnn nnnnnnnnnn nnnnnnnnnn 
   131281 nnnnnnnnnn nnnnnnnnnn nnnnnnnnnn nnnnnnnnnn nnnnnnnnnn nnnnnnnnnn 
   131341 nnnnnnnnnn nnnnnnnnnn nnnnnnnnnn nnnnnnnnnn nnnnnnnnnn nnnnnnnnnn 
   131401 nnnnnnnnnn nnnnnnnnnn nnnnnnnnnn nnnnnnnnnn nnnnnnnnnn nnnnnnnnnn 
   131461 nnnnnnnnnn nnnnnnnnnn nnnnnnnnnn nnnnnnnnnn nnnnnnnnnn nnnnnnnnnn 
   131521 nnnnnnnnnn nnnnnnnnnn nnnnnnnnnn nnnnnnnnnn nnnnnnnnnn nnnnnnnnnn 
   131581 nnnnnnnnnn nnnnnnnnnn nnnnnnnnnn nnnnnnnnnn nnnnnnnnnn nnnnnnnnnn 
   131641 nnnnnnnnnn nnnnnnnnnn nnnnnnnnnn nnnnnnnnnn nnnnnnnnnn nnnnnnnnnn 
   131701 nnnnnnnnnn nnnnnnnnnn nnnnnnnnnn nnnnnnnnnn nnnnnnnnnn nnnnnnnnnn 
   131761 nnnnnnnnnn nnnnnnnnnn nnnnnnnnnn nnnnnnnnnn nnnnnnnnnn nnnnnnnnnn 
   131821 nnnnnnnnnn nnnnnnnnnn nnnnnnnnnn nnnnnnnnnn nnnnnnnnnn nnnnnnnnnn 
   131881 nnnnnnnnnn nnnnnnnnnn nnnnnnnnnn nnnnnnnnnn nnnnnnnnnn nnnnnnnnnn 
   131941 nnnnnnnnnn nnnnnnnnnn nnnnnnnnnn nnnnnnnnnn nnnnnnnnnn nnnnnnnnnn 
   132001 nnnnnnnnnn nnnnnnnnnn nnnnnnnnnn nnnnnnnnnn nnnnnnnnnn nnnnnnnnnn 
   132061 nnnnnnnnnn nnnnnnnnnn nnnnnnnnnn nnnnnnnnnn nnnnnnnnnn nnnnnnnnnn 
   132121 nnnnnnnnnn nnnnnnnnnn nnnnnnnnnn nnnnnnnnnn nnnnnnnnnn nnnnnnnnnn 
   132181 nnnnnnnnnn nnnnnnnnnn nnnnnnnnnn nnnnnnnnnn nnnnnnnnnn nnnnnnnnnn 
   132241 nnnnnnnnnn nnnnnnnnnn nnnnnnnnnn nnnnnnnnnn nnnnnnnnnn nnnnnnnnnn 
   132301 nnnnnnnnnn nnnnnnnnnn nnnnnnnnnn nnnnnnnnnn nnnnnnnnnn nnnnnnnnnn 
   132361 nnnnnnnnnn nnnnnnnnnn nnnnnnnnnn nnnnnnnnnn nnnnnnnnnn nnnnnnnnnn 
   132421 nnnnnnnnnn nnnnnnnnnn nnnnnnnnnn nnnnnnnnnn nnnnnnnnnn nnnnnnnnnn 
   132481 nnnnnnnnnn nnnnnnnnnn nnnnnnnnnn nnnnnnnnnn nnnnnnnnnn nnnnnnnnnn 
   132541 nnnnnnnnnn nnnnnnnnnn nnnnnnnnnn nnnnnnnnnn nnnnnnnnnn nnnnnnnnnn 
   132601 nnnnnnnnnn nnnnnnnnnn nnnnnnnnnn nnnnnnnnnn nnnnnnnnnn nnnnnnnnnn 
   132661 nnnnnnnnnn nnnnnnnnnn nnnnnnnnnn nnnnnnnnnn nnnnnnnnnn nnnnnnnnnn 
   132721 nnnnnnnnnn nnnnnnnnnn nnnnnnnnnn nnnnnnnnnn nnnnnnnnnn nnnnnnnnnn 
   132781 nnnnnnnnnn nnnnnnnnnn nnnnnnnnnn nnnnnnnnnn nnnnnnnnnn nnnnnnnnnn 
   132841 nnnnnnnnnn nnnnnnnnnn nnnnnnnnnn nnnnnnnnnn nnnnnnnnnn nnnnnnnnnn 
   132901 nnnnnnnnnn nnnnnnnnnn nnnnnnnnnn nnnnnnnnnn nnnnnnnnnn nnnnnnnnnn 
   132961 nnnnnnnnnn nnnnnnnnnn nnnnnnnnnn nnnnnnnnnn nnnnnnnnnn nnnnnnnnnn 
   133021 nnnnnnnnnn nnnnnnnnnn nnnnnnnnnn nnnnnnnnnn nnnnnnnnnn nnnnnnnnnn 
   133081 nnnnnnnnnn nnnnnnnnnn nnnnnnnnnn nnnnnnnnnn nnnnnnnnnn nnnnnnnnnn 
   133141 nnnnnnnnnn nnnnnnnnnn nnnnnnnnnn nnnnnnnnnn nnnnnnnnnn nnnnnnnnnn 
   133201 nnnnnnnnnn nnnnnnnnnn nnnnnnnnnn nnnnnnnnnn nnnnnnnnnn nnnnnnnnnn 
   133261 nnnnnnnnnn nnnnnnnnnn nnnnnnnnnn nnnnnnnnnn nnnnnnnnnn nnnnnnnnnn 
   133321 nnnnnnnnnn nnnnnnnnnn nnnnnnnnnn nnnnnnnnnn nnnnnnnnnn nnnnnnnnnn 
   133381 nnnnnnnnnn nnnnnnnnnn nnnnnnnnnn nnnnnnnnnn nnnnnnnnnn nnnnnnnnnn 
   133441 nnnnnnnnnn nnnnnnnnnn nnnnnnnnnn nnnnnnnnnn nnnnnnnnnn nnnnnnnnnn 
   133501 nnnnnnnnnn nnnnnnnnnn nnnnnnnnnn nnnnnnnnnn nnnnnnnnnn nnnnnnnnnn 
   133561 nnnnnnnnnn nnnnnnnnnn nnnnnnnnnn nnnnnnnnnn nnnnnnnnnn nnnnnnnnnn 
   133621 nnnnnnnnnn nnnnnnnnnn nnnnnnnnnn nnnnnnnnnn nnnnnnnnnn nnnnnnnnnn 
   133681 nnnnnnnnnn nnnnnnnnnn nnnnnnnnnn nnnnnnnnnn nnnnnnnnnn nnnnnnnnnn 
   133741 nnnnnnnnnn nnnnnnnnnn nnnnnnnnnn nnnnnnnnnn nnnnnnnnnn nnnnnnnnnn 
   133801 nnnnnnnnnn nnnnnnnnnn nnnnnnnnnn nnnnnnnnnn nnnnnnnnnn nnnnnnnnnn 
   133861 nnnnnnnnnn nnnnnnnnnn nnnnnnnnnn nnnnnnnnnn nnnnnnnnnn nnnnnnnnnn 
   133921 nnnnnnnnnn nnnnnnnnnn nnnnnnnnnn nnnnnnnnnn nnnnnnnnnn nnnnnnnnnn 
   133981 nnnnnnnnnn nnnnnnnnnn nnnnnnnnnn nnnnnnnnnn nnnnnnnnnn nnnnnnnnnn 
   134041 nnnnnnnnnn nnnnnnnnnn nnnnnnnnnn nnnnnnnnnn nnnnnnnnnn nnnnnnnnnn 
   134101 nnnnnnnnnn nnnnnnnnnn nnnnnnnnnn nnnnnnnnnn nnnnnnnnnn nnnnnnnnnn 
   134161 nnnnnnnnnn nnnnnnnnnn nnnnnnnnnn nnnnnnnnnn nnnnnnnnnn nnnnnnnnnn 
   134221 nnnnnnnnnn nnnnnnnnnn nnnnnnnnnn nnnnnnnnnn nnnnnnnnnn nnnnnnnnnn 
   134281 nnnnnnnnnn nnnnnnnnnn nnnnnnnnnn nnnnnnnnnn nnnnnnnnnn nnnnnnnnnn 
   134341 nnnnnnnnnn nnnnnnnnnn nnnnnnnnnn nnnnnnnnnn nnnnnnnnnn nnnnnnnnnn 
   134401 nnnnnnnnnn nnnnnnnnnn nnnnnnnnnn nnnnnnnnnn nnnnnnnnnn nnnnnnnnnn 
   134461 nnnnnnnnnn nnnnnnnnnn nnnnnnnnnn nnnnnnnnnn nnnnnnnnnn nnnnnnnnnn 
   134521 nnnnnnnnnn nnnnnnnnnn nnnnnnnnnn nnnnnnnnnn nnnnnnnnnn nnnnnnnnnn 
   134581 nnnnnnnnnn nnnnnnnnnn nnnnnnnnnn nnnnnnnnnn nnnnnnnnnn nnnnnnnnnn 
   134641 nnnnnnnnnn nnnnnnnnnn nnnnnnnnnn nnnnnnnnnn nnnnnnnnnn nnnnnnnnnn 
   134701 nnnnnnnnnn nnnnnnnnnn nnnnnnnnnn nnnnnnnnnn nnnnnnnnnn nnnnnnnnnn 
   134761 nnnnnnnnnn nnnnnnnnnn nnnnnnnnnn nnnnnnnnnn nnnnnnnnnn nnnnnnnnnn 
   134821 nnnnnnnnnn nnnnnnnnnn nnnnnnnnnn nnnnnnnnnn nnnnnnnnnn nnnnnnnnnn 
   134881 nnnnnnnnnn nnnnnnnnnn nnnnnnnnnn nnnnnnnnnn nnnnnnnnnn nnnnnnnnnn 
   134941 nnnnnnnnnn nnnnnnnnnn nnnnnnnnnn nnnnnnnnnn nnnnnnnnnn nnnnnnnnnn 
   135001 nnnnnnnnnn nnnnnnnnnn nnnnnnnnnn nnnnnnnnnn nnnnnnnnnn nnnnnnnnnn 
   135061 nnnnnnnnnn nnnnnnnnnn nnnnnnnnnn nnnnnnnnnn nnnnnnnnnn nnnnnnnnnn 
   135121 nnnnnnnnnn nnnnnnnnnn nnnnnnnnnn nnnnnnnnnn nnnnnnnnnn nnnnnnnnnn 
   135181 nnnnnnnnnn nnnnnnnnnn nnnnnnnnnn nnnnnnnnnn nnnnnnnnnn nnnnnnnnnn 
   135241 nnnnnnnnnn nnnnnnnnnn nnnnnnnnnn nnnnnnnnnn nnnnnnnnnn nnnnnnnnnn 
   135301 nnnnnnnnnn nnnnnnnnnn nnnnnnnnnn nnnnnnnnnn nnnnnnnnnn nnnnnnnnnn 
   135361 nnnnnnnnnn nnnnnnnnnn nnnnnnnnnn nnnnnnnnnn nnnnnnnnnn nnnnnnnnnn 
   135421 nnnnnnnnnn nnnnnnnnnn nnnnnnnnnn nnnnnnnnnn nnnnnnnnnn nnnnnnnnnn 
   135481 nnnnnnnnnn nnnnnnnnnn nnnnnnnnnn nnnnnnnnnn nnnnnnnnnn nnnnnnnnnn 
   135541 nnnnnnnnnn nnnnnnnnnn nnnnnnnnnn nnnnnnnnnn nnnnnnnnnn nnnnnnnnnn 
   135601 nnnnnnnnnn nnnnnnnnnn nnnnnnnnnn nnnnnnnnnn nnnnnnnnnn nnnnnnnnnn 
   135661 nnnnnnnnnn nnnnnnnnnn nnnnnnnnnn nnnnnnnnnn nnnnnnnnnn nnnnnnnnnn 
   135721 nnnnnnnnnn nnnnnnnnnn nnnnnnnnnn nnnnnnnnnn nnnnnnnnnn nnnnnnnnnn 
   135781 nnnnnnnnnn nnnnnnnnnn nnnnnnnnnn nnnnnnnnnn nnnnnnnnnn nnnnnnnnnn 
   135841 nnnnnnnnnn nnnnnnnnnn nnnnnnnnnn nnnnnnnnnn nnnnnnnnnn nnnnnnnnnn 
   135901 nnnnnnnnnn nnnnnnnnnn nnnnnnnnnn nnnnnnnnnn nnnnnnnnnn nnnnnnnnnn 
   135961 nnnnnnnnnn nnnnnnnnnn nnnnnnnnnn nnnnnnnnnn nnnnnnnnnn nnnnnnnnnn 
   136021 nnnnnnnnnn nnnnnnnnnn nnnnnnnnnn nnnnnnnnnn nnnnnnnnnn nnnnnnnnnn 
   136081 nnnnnnnnnn nnnnnnnnnn nnnnnnnnnn nnnnnnnnnn nnnnnnnnnn nnnnnnnnnn 
   136141 nnnnnnnnnn nnnnnnnnnn nnnnnnnnnn nnnnnnnnnn nnnnnnnnnn nnnnnnnnnn 
   136201 nnnnnnnnnn nnnnnnnnnn nnnnnnnnnn nnnnnnnnnn nnnnnnnnnn nnnnnnnnnn 
   136261 nnnnnnnnnn nnnnnnnnnn nnnnnnnnnn nnnnnnnnnn nnnnnnnnnn nnnnnnnnnn 
   136321 nnnnnnnnnn nnnnnnnnnn nnnnnnnnnn nnnnnnnnnn nnnnnnnnnn nnnnnnnnnn 
   136381 nnnnnnnnnn nnnnnnnnnn nnnnnnnnnn nnnnnnnnnn nnnnnnnnnn nnnnnnnnnn 
   136441 nnnnnnnnnn nnnnnnnnnn nnnnnnnnnn nnnnnnnnnn nnnnnnnnnn nnnnnnnnnn 
   136501 nnnnnnnnnn nnnnnnnnnn nnnnnnnnnn nnnnnnnnnn nnnnnnnnnn nnnnnnnnnn 
   136561 nnnnnnnnnn nnnnnnnnnn nnnnnnnnnn nnnnnnnnnn nnnnnnnnnn nnnnnnnnnn 
   136621 nnnnnnnnnn nnnnnnnnnn nnnnnnnnnn nnnnnnnnnn nnnnnnnnnn nnnnnnnnnn 
   136681 nnnnnnnnnn nnnnnnnnnn nnnnnnnnnn nnnnnnnnnn nnnnnnnnnn nnnnnnnnnn 
   136741 nnnnnnnnnn nnnnnnnnnn nnnnnnnnnn nnnnnnnnnn nnnnnnnnnn nnnnnnnnnn 
   136801 nnnnnnnnnn nnnnnnnnnn nnnnnnnnnn nnnnnnnnnn nnnnnnnnnn nnnnnnnnnn 
   136861 nnnnnnnnnn nnnnnnnnnn nnnnnnnnnn nnnnnnnnnn nnnnnnnnnn nnnnnnnnnn 
   136921 nnnnnnnnnn nnnnnnnnnn nnnnnnnnnn nnnnnnnnnn nnnnnnnnnn nnnnnnnnnn 
   136981 nnnnnnnnnn nnnnnnnnnn nnnnnnnnnn nnnnnnnnnn nnnnnnnnnn nnnnnnnnnn 
   137041 nnnnnnnnnn nnnnnnnnnn nnnnnnnnnn nnnnnnnnnn nnnnnnnnnn nnnnnnnnnn 
   137101 nnnnnnnnnn nnnnnnnnnn nnnnnnnnnn nnnnnnnnnn nnnnnnnnnn nnnnnnnnnn 
   137161 nnnnnnnnnn nnnnnnnnnn nnnnnnnnnn nnnnnnnnnn nnnnnnnnnn nnnnnnnnnn 
   137221 nnnnnnnnnn nnnnnnnnnn nnnnnnnnnn nnnnnnnnnn nnnnnnnnnn nnnnnnnnnn 
   137281 nnnnnnnnnn nnnnnnnnnn nnnnnnnnnn nnnnnnnnnn nnnnnnnnnn nnnnnnnnnn 
   137341 nnnnnnnnnn nnnnnnnnnn nnnnnnnnnn nnnnnnnnnn nnnnnnnnnn nnnnnnnnnn 
   137401 nnnnnnnnnn nnnnnnnnnn nnnnnnnnnn nnnnnnnnnn nnnnnnnnnn nnnnnnnnnn 
   137461 nnnnnnnnnn nnnnnnnnnn nnnnnnnnnn nnnnnnnnnn nnnnnnnnnn nnnnnnnnnn 
   137521 nnnnnnnnnn nnnnnnnnnn nnnnnnnnnn nnnnnnnnnn nnnnnnnnnn nnnnnnnnnn 
   137581 nnnnnnnnnn nnnnnnnnnn nnnnnnnnnn nnnnnnnnnn nnnnnnnnnn nnnnnnnnnn 
   137641 nnnnnnnnnn nnnnnnnnnn nnnnnnnnnn nnnnnnnnnn nnnnnnnnnn nnnnnnnnnn 
   137701 nnnnnnnnnn nnnnnnnnnn nnnnnnnnnn nnnnnnnnnn nnnnnnnnnn nnnnnnnnnn 
   137761 nnnnnnnnnn nnnnnnnnnn nnnnnnnnnn nnnnnnnnnn nnnnnnnnnn nnnnnnnnnn 
   137821 nnnnnnnnnn nnnnnnnnnn nnnnnnnnnn nnnnnnnnnn nnnnnnnnnn nnnnnnnnnn 
   137881 nnnnnnnnnn nnnnnnnnnn nnnnnnnnnn nnnnnnnnnn nnnnnnnnnn nnnnnnnnnn 
   137941 nnnnnnnnnn nnnnnnnnnn nnnnnnnnnn nnnnnnnnnn nnnnnnnnnn nnnnnnnnnn 
   138001 nnnnnnnnnn nnnnnnnnnn nnnnnnnnnn nnnnnnnnnn nnnnnnnnnn nnnnnnnnnn 
   138061 nnnnnnnnnn nnnnnnnnnn nnnnnnnnnn nnnnnnnnnn nnnnnnnnnn nnnnnnnnnn 
   138121 nnnnnnnnnn nnnnnnnnnn nnnnnnnnnn nnnnnnnnnn nnnnnnnnnn nnnnnnnnnn 
   138181 nnnnnnnnnn nnnnnnnnnn nnnnnnnnnn nnnnnnnnnn nnnnnnnnnn nnnnnnnnnn 
   138241 nnnnnnnnnn nnnnnnnnnn nnnnnnnnnn nnnnnnnnnn nnnnnnnnnn nnnnnnnnnn 
   138301 nnnnnnnnnn nnnnnnnnnn nnnnnnnnnn nnnnnnnnnn nnnnnnnnnn nnnnnnnnnn 
   138361 nnnnnnnnnn nnnnnnnnnn nnnnnnnnnn nnnnnnnnnn nnnnnnnnnn nnnnnnnnnn 
   138421 nnnnnnnnnn nnnnnnnnnn nnnnnnnnnn nnnnnnnnnn nnnnnnnnnn nnnnnnnnnn 
   138481 nnnnnnnnnn nnnnnnnnnn nnnnnnnnnn nnnnnnnnnn nnnnnnnnnn nnnnnnnnnn 
   138541 nnnnnnnnnn nnnnnnnnnn nnnnnnnnnn nnnnnnnnnn nnnnnnnnnn nnnnnnnnnn 
   138601 nnnnnnnnnn nnnnnnnnnn nnnnnnnnnn nnnnnnnnnn nnnnnnnnnn nnnnnnnnnn 
   138661 nnnnnnnnnn nnnnnnnnnn nnnnnnnnnn nnnnnnnnnn nnnnnnnnnn nnnnnnnnnn 
   138721 nnnnnnnnnn nnnnnnnnnn nnnnnnnnnn nnnnnnnnnn nnnnnnnnnn nnnnnnnnnn 
   138781 nnnnnnnnnn nnnnnnnnnn nnnnnnnnnn nnnnnnnnnn nnnnnnnnnn nnnnnnnnnn 
   138841 nnnnnnnnnn nnnnnnnnnn nnnnnnnnnn nnnnnnnnnn nnnnnnnnnn nnnnnnnnnn 
   138901 nnnnnnnnnn nnnnnnnnnn nnnnnnnnnn nnnnnnnnnn nnnnnnnnnn nnnnnnnnnn 
   138961 nnnnnnnnnn nnnnnnnnnn nnnnnnnnnn nnnnnnnnnn nnnnnnnnnn nnnnnnnnnn 
   139021 nnnnnnnnnn nnnnnnnnnn nnnnnnnnnn nnnnnnnnnn nnnnnnnnnn nnnnnnnnnn 
   139081 nnnnnnnnnn nnnnnnnnnn nnnnnnnnnn nnnnnnnnnn nnnnnnnnnn nnnnnnnnnn 
   139141 nnnnnnnnnn nnnnnnnnnn nnnnnnnnnn nnnnnnnnnn nnnnnnnnnn nnnnnnnnnn 
   139201 nnnnnnnnnn nnnnnnnnnn nnnnnnnnnn nnnnnnnnnn nnnnnnnnnn nnnnnnnnnn 
   139261 nnnnnnnnnn nnnnnnnnnn nnnnnnnnnn nnnnnnnnnn nnnnnnnnnn nnnnnnnnnn 
   139321 nnnnnnnnnn nnnnnnnnnn nnnnnnnnnn nnnnnnnnnn nnnnnnnnnn nnnnnnnnnn 
   139381 nnnnnnnnnn nnnnnnnnnn nnnnnnnnnn nnnnnnnnnn nnnnnnnnnn nnnnnnnnnn 
   139441 nnnnnnnnnn nnnnnnnnnn nnnnnnnnnn nnnnnnnnnn nnnnnnnnnn nnnnnnnnnn 
   139501 nnnnnnnnnn nnnnnnnnnn nnnnnnnnnn nnnnnnnnnn nnnnnnnnnn nnnnnnnnnn 
   139561 nnnnnnnnnn nnnnnnnnnn nnnnnnnnnn nnnnnnnnnn nnnnnnnnnn nnnnnnnnnn 
   139621 nnnnnnnnnn nnnnnnnnnn nnnnnnnnnn nnnnnnnnnn nnnnnnnnnn nnnnnnnnnn 
   139681 nnnnnnnnnn nnnnnnnnnn nnnnnnnnnn nnnnnnnnnn nnnnnnnnnn nnnnnnnnnn 
   139741 nnnnnnnnnn nnnnnnnnnn nnnnnnnnnn nnnnnnnnnn nnnnnnnnnn nnnnnnnnnn 
   139801 nnnnnnnnnn nnnnnnnnnn nnnnnnnnnn nnnnnnnnnn nnnnnnnnnn nnnnnnnnnn 
   139861 nnnnnnnnnn nnnnnnnnnn nnnnnnnnnn nnnnnnnnnn nnnnnnnnnn nnnnnnnnnn 
   139921 nnnnnnnnnn nnnnnnnnnn nnnnnnnnnn nnnnnnnnnn nnnnnnnnnn nnnnnnnnnn 
   139981 nnnnnnnnnn nnnnnnnnnn nnnnnnnnnn nnnnnnnnnn nnnnnnnnnn nnnnnnnnnn 
   140041 nnnnnnnnnn nnnnnnnnnn nnnnnnnnnn nnnnnnnnnn nnnnnnnnnn nnnnnnnnnn 
   140101 nnnnnnnnnn nnnnnnnnnn nnnnnnnnnn nnnnnnnnnn nnnnnnnnnn nnnnnnnnnn 
   140161 nnnnnnnnnn nnnnnnnnnn nnnnnnnnnn nnnnnnnnnn nnnnnnnnnn nnnnnnnnnn 
   140221 nnnnnnnnnn nnnnnnnnnn nnnnnnnnnn nnnnnnnnnn nnnnnnnnnn nnnnnnnnnn 
   140281 nnnnnnnnnn nnnnnnnnnn nnnnnnnnnn nnnnnnnnnn nnnnnnnnnn nnnnnnnnnn 
   140341 nnnnnnnnnn nnnnnnnnnn nnnnnnnnnn nnnnnnnnnn nnnnnnnnnn nnnnnnnnnn 
   140401 nnnnnnnnnn nnnnnnnnnn nnnnnnnnnn nnnnnnnnnn nnnnnnnnnn nnnnnnnnnn 
   140461 nnnnnnnnnn nnnnnnnnnn nnnnnnnnnn nnnnnnnnnn nnnnnnnnnn nnnnnnnnnn 
   140521 nnnnnnnnnn nnnnnnnnnn nnnnnnnnnn nnnnnnnnnn nnnnnnnnnn nnnnnnnnnn 
   140581 nnnnnnnnnn nnnnnnnnnn nnnnnnnnnn nnnnnnnnnn nnnnnnnnnn nnnnnnnnnn 
   140641 nnnnnnnnnn nnnnnnnnnn nnnnnnnnnn nnnnnnnnnn nnnnnnnnnn nnnnnnnnnn 
   140701 nnnnnnnnnn nnnnnnnnnn nnnnnnnnnn nnnnnnnnnn nnnnnnnnnn nnnnnnnnnn 
   140761 nnnnnnnnnn nnnnnnnnnn nnnnnnnnnn nnnnnnnnnn nnnnnnnnnn nnnnnnnnnn 
   140821 nnnnnnnnnn nnnnnnnnnn nnnnnnnnnn nnnnnnnnnn nnnnnnnnnn nnnnnnnnnn 
   140881 nnnnnnnnnn nnnnnnnnnn nnnnnnnnnn nnnnnnnnnn nnnnnnnnnn nnnnnnnnnn 
   140941 nnnnnnnnnn nnnnnnnnnn nnnnnnnnnn nnnnnnnnnn nnnnnnnnnn nnnnnnnnnn 
   141001 nnnnnnnnnn nnnnnnnnnn nnnnnnnnnn nnnnnnnnnn nnnnnnnnnn nnnnnnnnnn 
   141061 nnnnnnnnnn nnnnnnnnnn nnnnnnnnnn nnnnnnnnnn nnnnnnnnnn nnnnnnnnnn 
   141121 nnnnnnnnnn nnnnnnnnnn nnnnnnnnnn nnnnnnnnnn nnnnnnnnnn nnnnnnnnnn 
   141181 nnnnnnnnnn nnnnnnnnnn nnnnnnnnnn nnnnnnnnnn nnnnnnnnnn nnnnnnnnnn 
   141241 nnnnnnnnnn nnnnnnnnnn nnnnnnnnnn nnnnnnnnnn nnnnnnnnnn nnnnnnnnnn 
   141301 nnnnnnnnnn nnnnnnnnnn nnnnnnnnnn nnnnnnnnnn nnnnnnnnnn nnnnnnnnnn 
   141361 nnnnnnnnnn nnnnnnnnnn nnnnnnnnnn nnnnnnnnnn nnnnnnnnnn nnnnnnnnnn 
   141421 nnnnnnnnnn nnnnnnnnnn nnnnnnnnnn nnnnnnnnnn nnnnnnnnnn nnnnnnnnnn 
   141481 nnnnnnnnnn nnnnnnnnnn nnnnnnnnnn nnnnnnnnnn nnnnnnnnnn nnnnnnnnnn 
   141541 nnnnnnnnnn nnnnnnnnnn nnnnnnnnnn nnnnnnnnnn nnnnnnnnnn nnnnnnnnnn 
   141601 nnnnnnnnnn nnnnnnnnnn nnnnnnnnnn nnnnnnnnnn nnnnnnnnnn nnnnnnnnnn 
   141661 nnnnnnnnnn nnnnnnnnnn nnnnnnnnnn nnnnnnnnnn nnnnnnnnnn nnnnnnnnnn 
   141721 nnnnnnnnnn nnnnnnnnnn nnnnnnnnnn nnnnnnnnnn nnnnnnnnnn nnnnnnnnnn 
   141781 nnnnnnnnnn nnnnnnnnnn nnnnnnnnnn nnnnnnnnnn nnnnnnnnnn nnnnnnnnnn 
   141841 nnnnnnnnnn nnnnnnnnnn nnnnnnnnnn nnnnnnnnnn nnnnnnnnnn nnnnnnnnnn 
   141901 nnnnnnnnnn nnnnnnnnnn nnnnnnnnnn nnnnnnnnnn nnnnnnnnnn nnnnnnnnnn 
   141961 nnnnnnnnnn nnnnnnnnnn nnnnnnnnnn nnnnnnnnnn nnnnnnnnnn nnnnnnnnnn 
   142021 nnnnnnnnnn nnnnnnnnnn nnnnnnnnnn nnnnnnnnnn nnnnnnnnnn nnnnnnnnnn 
   142081 nnnnnnnnnn nnnnnnnnnn nnnnnnnnnn nnnnnnnnnn nnnnnnnnnn nnnnnnnnnn 
   142141 nnnnnnnnnn nnnnnnnnnn nnnnnnnnnn nnnnnnnnnn nnnnnnnnnn nnnnnnnnnn 
   142201 nnnnnnnnnn nnnnnnnnnn nnnnnnnnnn nnnnnnnnnn nnnnnnnnnn nnnnnnnnnn 
   142261 nnnnnnnnnn nnnnnnnnnn nnnnnnnnnn nnnnnnnnnn nnnnnnnnnn nnnnnnnnnn 
   142321 nnnnnnnnnn nnnnnnnnnn nnnnnnnnnn nnnnnnnnnn nnnnnnnnnn nnnnnnnnnn 
   142381 nnnnnnnnnn nnnnnnnnnn nnnnnnnnnn nnnnnnnnnn nnnnnnnnnn nnnnnnnnnn 
   142441 nnnnnnnnnn nnnnnnnnnn nnnnnnnnnn nnnnnnnnnn nnnnnnnnnn nnnnnnnnnn 
   142501 nnnnnnnnnn nnnnnnnnnn nnnnnnnnnn nnnnnnnnnn nnnnnnnnnn nnnnnnnnnn 
   142561 nnnnnnnnnn nnnnnnnnnn nnnnnnnnnn nnnnnnnnnn nnnnnnnnnn nnnnnnnnnn 
   142621 nnnnnnnnnn nnnnnnnnnn nnnnnnnnnn nnnnnnnnnn nnnnnnnnnn nnnnnnnnnn 
   142681 nnnnnnnnnn nnnnnnnnnn nnnnnnnnnn nnnnnnnnnn nnnnnnnnnn nnnnnnnnnn 
   142741 nnnnnnnnnn nnnnnnnnnn nnnnnnnnnn nnnnnnnnnn nnnnnnnnnn nnnnnnnnnn 
   142801 nnnnnnnnnn nnnnnnnnnn nnnnnnnnnn nnnnnnnnnn nnnnnnnnnn nnnnnnnnnn 
   142861 nnnnnnnnnn nnnnnnnnnn nnnnnnnnnn nnnnnnnnnn nnnnnnnnnn nnnnnnnnnn 
   142921 nnnnnnnnnn nnnnnnnnnn nnnnnnnnnn nnnnnnnnnn nnnnnnnnnn nnnnnnnnnn 
   142981 nnnnnnnnnn nnnnnnnnnn nnnnnnnnnn nnnnnnnnnn nnnnnnnnnn nnnnnnnnnn 
   143041 nnnnnnnnnn nnnnnnnnnn nnnnnnnnnn nnnnnnnnnn nnnnnnnnnn nnnnnnnnnn 
   143101 nnnnnnnnnn nnnnnnnnnn nnnnnnnnnn nnnnnnnnnn nnnnnnnnnn nnnnnnnnnn 
   143161 nnnnnnnnnn nnnnnnnnnn nnnnnnnnnn nnnnnnnnnn nnnnnnnnnn nnnnnnnnnn 
   143221 nnnnnnnnnn nnnnnnnnnn nnnnnnnnnn nnnnnnnnnn nnnnnnnnnn nnnnnnnnnn 
   143281 nnnnnnnnnn nnnnnnnnnn nnnnnnnnnn nnnnnnnnnn nnnnnnnnnn nnnnnnnnnn 
   143341 nnnnctctat atatatatat atatatatga atgaattcca ttaacttgtc atttttcatt 
   143401 attcagaatt ttagttgttg actattttct cttcttttta ctgttctgtc tgtcaacaag 
   143461 tttgcttaca ttctttttac aatttactca aaaaggaaat tttaaaaaca aatatttttc 
   143521 aagaaatttt cagggtaatt tatattaaaa acaggaaaat acaccaataa tcatatcaaa 
   143581 tatttaaata atcctgttta catgtccact tagagtcagt ctatcgttgg aagagtttat 
   143641 atcaatgctg aacttgtttt tcagtgaaat ttgtagtaaa aagctccagt gtaaactcac 
   143701 tggccacttt attgggtcca actgctcgtt aaagcaaatt tgtcatcatg tagatatgtt 
   143761 caagaagatc tgctgcagtt cagatcgagc accagaatgg ggaaaaactg taattttaga 
   143821 gactttgaac atgacagtac agtggttagt gctctcacct cactgtgaga aggccctgat 
   143881 tcaaatcctg acagggagct ttctgcgtgg agttttcata ttttcccttt gttttttgca 
   143941 ggcactctgg ctttctctca tgttccaaga acgtgcttca ttggttgatt ggtaactcta 
   144001 aaatgtccct aggtgtgaat gtgtgagtgt gggagttatt gtttgaccct acgacagact 
   144061 ggtgatctgt ccaacaggtg ccaggacagg attcagtgcc agatgggctg ttctgagtat 
   144121 ttcagaaaat gtcgatctac tggcgttttc tctcacaacc atctctaggg tttacagaga 
   144181 aaggtctgaa aaagagaaca tttccagtga ccagcagttg gattgaaatg tgttgttaaa 
   144241 gccagaggtc gaaggagaat ggccaggctg ggtccagatg atagaaaggc aacagtaact 
   144301 caaatagcca gtggttacaa aagaggtctg caaaacagca tctctgaccg gacaacacat 
   144361 ccaaccttaa ggcagatggg ccacatcagc agaagaccac actctgtgcc actcatgtca 
   144421 gcttactaca ggaaactgag gctacaattt acacaaagtt acaaaatatg gacaaaagaa 
   144481 gattggaaaa atgtttcttg gtctgataag tctcgatttc tgctgtgaca ttcgaatggt 
   144541 agcgtcagaa gtttgcacca catttaggca aaacagttgc aactttccgc tttttctgcc 
   144601 tcaattatta caaaaaagtg tattcaagat cacggagaga ctgtatatca atacagacta 
   144661 tggagcttct ttttgtgtta catttataga tgctggtgtg ccggaagatt tttgtcaaga 
   144721 aaaaagtgct gaaaacaatg ctctaatggc atccacagtc accagatctt aatttagcac 
   144781 agcacctttg ggataatgga acgggagatt ggcatcatgg atgtgtagcc ggcaaatctg 
   144841 cagcaactgc gtgatgcttt catgtcaata tggaccaaac tctctgagga aagtttccag 
   144901 taccttgttg caactatgtc atcaaggatc aaggcagttc taaagacaaa agacggtcca 
   144961 acctggtact agaaaggtgt acctaagaaa gtagccagtg agtgtatatc atcccaatcc 
   145021 agtgcagtcc ttttgctgca aactgcctga aacttgaatg tcatgacata gtcacatagg 
   145081 tttctgtttg agaggaagag gaggagctga ggcaaacaca atctgcctcc ttgtgtatta 
   145141 aagaggataa gaaactgaaa atcactgaca gactctctag actggacaca gagaaatgac 
   145201 tgcagctaca atgaataaac ttcactttgt ggttactttt ctcttcctgg tctttaattg 
   145261 gacaggtagg aaaaatattt ttttagactg atggaaatag aaatgattag actgcattaa 
   145321 ataatgagtt ttgtgtctgc aggtatcagg ggtcaaacac tgactgaatc tgaatcagtg 
   145381 gttagaagac ctggagaacc ccacaaactg acttgtacat attcagggtt tagtggtgat 
   145441 tactggaacg cttggatcag acagcctgca ggaaaaggac tggaatggat tgctactatc 
   145501 agccctgaca gcagtggcat ctactattca gagtcaatga aaaaccgctt caccatctcc 
   145561 agagacaaca gcagaaagca ggtgtatctg cagatgaaca gtctgagagc tgaagattct 
   145621 gctgtttatt actgtgctag agacacagtg actcaagaga cagaaactct gtacaaaaac 
   145681 accaaacaga aacaaaacag ataaccttgt cagtaaaata agaaatggtt tgatttgaaa 
   145741 tggtttattt caagcaatca aataggaata atacacaaaa acaatacaat catcagttat 
   145801 acattcatac aataactaat caaacttaga ataattagac ataaaattaa atattgctcg 
   145861 aaagggagtg gaaggaaacg aatttattta atcccacccc tgttttactg taaccatttt 
   145921 attacatgat ttatcaatat ccggttccta gaaagcacat gacaaagatg aattacttaa 
   145981 attattttgt aaaaaataat ttttagaaat caacatggca aagaagtatc caaaatattt 
   146041 gcagattatg ttacttataa aagtcattga tatgattaag aaataatatt ctataagtaa 
   146101 aatagacatt accctgtttc aggacttttc atagcaaaat tatgtcaagt atcaaaagtt 
   146161 aataatatgt gtaaaattat gttacattag gaaaaaatca tgaatcagct tatcaatttt 
   146221 ttggagcaaa tgaagttata tcattaaaag tcaatcaatt tgacaatttt caataattga 
   146281 ttaatcattt gttttattat ttttttgcat ttttatttat ctttttttct tcttttttta 
   146341 tgataaagta atgctatgaa gtaaaataaa aataaaaatg ggtccatgtt tgttgaaaga 
   146401 ccaaggctgg tatttcttct tcttctgctg attaacagcc gttcttctcg gtttaaaaca 
   146461 aagcttatag ttctcttcgc tgttgagtct gcagacatta gacagaggtc catatccttc 
   146521 ttcagttgat atcaccttcg ctttgtaaag tgtccttggg tttcatgaaa ggcgatttaa 
   146581 ataaaatgta ttattattat tattaaattc acaaaaattt accagttatg ccatgactaa 
   146641 tccaggtaca tttctttaaa aaaatcctaa tctgatcatg tcttgttttt cacttaaata 
   146701 aatatttcca gtactgtatt gcctaagaag atttagaagt tcagtgaaaa atataaagtt 
   146761 aagattttct atgtttatga agaacacttc agtagtcttg aacagtgagt ttttcagtca 
   146821 cttcagctgt ttccaatgat gcaggaatta cacagagccc cctaattagc agtgctttca 
   146881 atcaaaatct aatgtgaaac gcttcataaa aatgttttaa atttgtcatt tttggtttga 
   146941 aactaacata aaaagagtta tgacatataa ttgtgatttt ccttggaaga aatccttgga 
   147001 aatctgtatt tcagtggagc gttgtgtttt ttcttagaca ttattcacct tgttttgacc 
   147061 ttggctttgc tttgttttta gatttactca ttcgtgtttt gtctctgcat aaatgacttt 
   147121 tctttatgaa tcatgaaaac tgatctcgac ggttatgatt tttgcagtaa aaaaatgaca 
   147181 aactttacca ctccgaatag agatttttgg gcagtttcag gttcattttg tgtaatatat 
   147241 tcaaatctat atatataaaa gaagaagatg gatattaagc attgccacaa aaactatttt 
   147301 aaaaataaat taatagatta atttccaaag cagtaaaatg agctcttcta aaggttaaaa 
   147361 caacaaagaa atattcatga aaaataataa aaggaaagac tgttgcagat tttcaacaga 
   147421 tgaagtcaac aactgcagtt gtcattccag aaacaatact gacaaacatg aaatgagttt 
   147481 tttttctaat aaatatctat taaaaaatgg aatgatttta ttgtatcaga aaaaggtctt 
   147541 ttctgattca catgtgaatt ctgatggagc tgaatgtctt ctgtgaggtg gagtcaatgc 
   147601 aaacatggac gtcttcctcc tctatttatc tgacagcaga gatgacagca gagacactga 
   147661 actcagttga acatgatgga ctgtaggaca ggactgctgc ttttaactct ctgttatgca 
   147721 ggtgaacatc atcatgcaga tattgtagat ttatgatgtt ttcctttttc taaatccaga 
   147781 tatctgattt cccttcccag ttgttgatgg acagactctg actgagtctg aatctgtggt 
   147841 taaaagacct ggagaatccc acagactgac ctgttcagcc tctggattca ctttcagcag 
   147901 ctatggcatg aactgggtca gacaggctcc tggaaaagga ctggagtgga tcgcttatat 
   147961 ttgcacctcc agttctccaa tttattactc ccagtcagtc cagggacggt tttccatttc 
   148021 cagagatgat tccagcagta aactttatct acagatgaac agtttaagga tggaggacac 
   148081 agcagtttat tactgtgcca gaagagacac agtgagagac attttaggga cggacgtaca 
   148141 aaaagtactt cctgttttat ctgtttaaat catcttatca atgtcagaca gatgttgttt 
   148201 ttctgcacaa ttctgctgag acatatttgg tctttgtatt tataaaagta attaaatccc 
   148261 tgttttttaa ctgtcagcta aaaacaccag aataacatga agtaaagtta ataaatcatt 
   148321 gaatttcttg ccacttttgg ttaaaaggta ttataaagat ggagaaatta taattttaac 
   148381 aatcatattt catggtaatt tctgttcata aaaaaatgtg atcaaattta atcaaatata 
   148441 aaataaaata cccacgactc atttggtcga taaattccat tgaattactt gttcagcttt 
   148501 acacatgata aaagaagtac atcagattgt tttgatttta aattatatgt tctagttaaa 
   148561 ttcttcttca tcttattgac ggtttctcag atttacagag atgacagaaa gcaacatatt 
   148621 tgtttacgtt gattatattt acttattaca gtaatcctcc acattttgtt actatataag 
   148681 aatactgtaa ctgatttatt tgatcaaaac cagcactctt tgttaacctc tactaactaa 
   148741 tcatgtttat tttttgtcaa atgcaaacaa gataaatgtg tttttaatgt aagtatttca 
   148801 cattgtaaag taaaagtaaa ggcttgagga aagaacttaa actttagtaa ataaccttaa 
   148861 atatgagtaa accgtgaaac aaggaagata aaaatcgaca tatagttaag atttaaataa 
   148921 ttattctaca taaaatatat atgatggagg ttacattttt tgtcctaaaa ctatttgttt 
   148981 ttcaatataa aataaattat gagagaacag acagctgatc tgcaaataca tggtttattc 
   149041 accaaaatat agatatttgt tcttctgccc cacatgtaaa tgttgatctg atctgtcatt 
   149101 ttactaaaat atcatttcct gacagcccac atatgctgta aggaaatcag gctcttacat 
   149161 caccattcat cttaaaaaga ccagatgtca tgttgtcagc caagtagaag ctccaatcag 
   149221 tcatcttcat cctcatcatc ctcatcatgt tctctgtagt tctgctactg cttctggctg 
   149281 ctggatcctg tgagtttgac tgaggcaaag acactgttca ctgttgttac accattaacc 
   149341 attaaactgt ttgtcctctt caggtgtaaa gtgtgaacag ctgacacagc cagactctgt 
   149401 gagtctgcag ccaggtcaga ggctgaccat cacctgtcag gtctcttatt ctgtgagcag 
   149461 ctactggaca ggttggatca gacagcctgc agggaaagga ttggaatgga ttggtagcga 
   149521 acgtgttgga tatgctaaat actacaaaga ttcactgaag aacaagttca gcattgattt 
   149581 ggactcttcc aacaacagag tgactctaaa gggacagaac atgcaggctg aagactctgc 
   149641 tgtgtatttc tgtgccagac atccacagtg acacaaacca tcagcagacc tgaacaaaaa 
   149701 cccctcagag cctgaaaact tgtaacatga atccaccaga ggaggcgctc taacactact 
   149761 ggataattgg tttgtaaagt agaagatagt tactcctaaa cttttatttg tgcttgaaca 
   149821 atgatttaaa cgaaatgtag tttgacaatt gtaaacattt aaacaaaatg cgttttgtta 
   149881 tcatccattt aacatttgag ttgacattaa aattgatttt tggttaacaa tgactatcct 
   149941 ttgaattatc aaggcaaatg catgagaggt ggtttttgga actaaaacct aaaaaataaa 
   150001 attagactga cttgactaaa aatcactaca catgaacata acaaaacaaa actgaactgt 
   150061 aaaaacctga attgtggaaa aaaaaagact ggtaactttt attccaagta ttttattgca 
   150121 ttacataaaa cccctcagac acccctaata ttttctgttt ttgagaatca aaacaagatt 
   150181 attctgtctg tactaaataa tatctaattt attttatttt gtaagttggc cttgaaactc 
   150241 aatttttagt ctttaatggt atttaaactg gaagatgccc attaatagca tgttgacaat 
   150301 aaaatttaac aaaaaggttt cctgtgaatt acttttttca aagcttccag ttatgctcta 
   150361 actatcttct tcttccactt tcggcttctc ccatcagggg tcgccacagc gaacaagtcg 
   150421 catggtaaat ttggcaatgt tttacgccgg atgcccttcc tgacgcaacc ttctcaaacc 
   150481 gggcttggaa ccggcagagg tagagaaggg aacagggagc agcccggagt cgaacccagg 
   150541 tttcacggat ggaaggcggc gcaaaccagc acgagctaaa ctggcgctac ttgtggtaaa 
   150601 tgtgtcatgg tcttttgttt taagtcagca tcaaagattt gcagcttctc atgaaagagt 
   150661 catttcctcc ctgtctgtgc ctttgggaca ccagctgagg ccaaatcact aaaagaaaga 
   150721 ctaacatttg cagatgaaaa agatcagttt cactgctcag tttgcatgtc agcagatgct 
   150781 catgtctgtt caaattttct gcatatgtgc atcaactgaa acaaggtttt aacatcatgc 
   150841 attaaaagaa aagagtgatt gctgccgatt tgtagatttg actgtgatgt ttgagttcca 
   150901 cctcaaaaaa acctataata gaaattttaa accgggttgt tgtagtaggt ttaggggctg 
   150961 tcatctggac ttagttttaa agttagaaga cgtttcacct cttatccaag aggccttgtc 
   151021 aattctaaat agctggtcgc agagctggta tatatagtat atatatatat atatatatat 
   151081 atatatatat atatatatat atatatatat atatatatat atatatatat atatatatat 
   151141 atatatatat atatatatat atatatatat atatannnnn nnnnntatat atatatatat 
   151201 atatatgcgc tcatgtggga tgagtcagac ctgaaactgg atggtattgt caacttagcc 
   151261 ttcatggttt cgggtcgtta agtgtccttt gtcctcagct gggggttggg gagccagtga 
   151321 ctccctcccc aagctggtca tctctttcag ctgttaacga ccctggtgga actggttcgg 
   151381 tttgtttggg tttcagaaca ctgccataga tggatggaag aataaacctg agaccaccat 
   151441 tcttattaag agaaggctta tccttcttga caaagatggc tttttttcac tcctccctca 
   151501 aaccatcctt tctctctggc tagaattcag acttcactgt cctccaatga gtggtttgtg 
   151561 gccttcaggt ggaggtgcac tgcagactca ggtccacttg ggttggctct gcgatgttgg 
   151621 taaagccgct tgtgtagtgg ttgtttggtt tcccctatat actgttcatt gcagttctct 
   151681 ttggagtgga tagagtacac aacattactc tgtttgtagc taggaatttt gtcctttgga 
   151741 tgaaccagtt tttgtctgag agtattaact ggtttgagat gaactgggat gttatgttat 
   151801 ctgaaaatcc tttttagttt ttcagacagg cctgagatat agggaattga aatactgttc 
   151861 cctttcgtct cttgttccgt cttgtcttgt tttcctgtat gttgggatct ggtgaatgcc 
   151921 tagttggaat atcaacaggt ttggagggct tgacggatat gctgctcttc tttcttcttt 
   151981 ccgtcagagc ttgtggggac ctcctgggct ctgtcttgta atgttctgat aacgcttagt 
   152041 ttgtgctgta aagggtggtt tgaattaaat agaaggtatt gatctgtgtg agtaggcttc 
   152101 ctgtacacat caacctggag ctgtctgtca atggaaccaa actggatgaa tgagagtctt 
   152161 catagactta gttatacagt ttaaaactaa cacaccaaga acaggttgat gatgctacaa 
   152221 tgctctactt atctttgcta atgctttact aatgtttttg ccaaagcgat aatactgaaa 
   152281 caaatttnnn nnnnnnnnnn nnnnnnnnnn nnnnnnnnnn nnnnnnnnnn nnnnnnnnnn 
   152341 nnnnnnnnnn nnnnnnnnnn nnnnnnnnnn nnnnnnnnnn nnnnnnnnnn nnnnnnnnnn 
   152401 nnnnnnnnnn nnnnnnnnnn nnnnnnnnnn nnnnnnnnnn nnnnnnnnnn nnnnnnnnnn 
   152461 nnnnnnnnnn nnnnnnnnnn nnnnnnnnnn nnnnnnnnnn nnnnnnnnnn nnnnnnnnnn 
   152521 nnnnnnnnnn nnnnnnnnnn nnnnnnnnnn nnnnnnnnnn nnnnnnnnnn nnnnnnnnnn 
   152581 nnnnnnnnnn nnnnnnnnnn nnnnnnnnnn nnnnnnnnnn nnnnnnnnnn nnnnnnnnnn 
   152641 nnnnnnnnnn nnnnnnnnnn nnnnnnnnnn nnnnnnnnnn nnnnnnnnnn nnnnnnnnnn 
   152701 nnnnnnnnnn nnnnnnnnnn nnnnnnnnnn nnnnnnnnnn nnnnnnnnnn nnnnnnnnnn 
   152761 nnnnnnnnnn nnnnnnnnnn nnnnnnnnnn nnnnnnnnnn nnnnnnnnnn nnnnnnnnnn 
   152821 nnnnnnnnnn nnnnnnnnnn nnnnnnnagt acagacatct ggaaggtggt gtgacaatca 
   152881 acaccacctt ccagatgtgt cagcagctct cccccttctg ttaatatccc tgtcatcatc 
   152941 aggcctcgct accattacca acctatttcc agaggattcc atcttgcctg cctcatcacc 
   153001 ctccccctgc agaccctctc tgtgcaaagt actcaggatg tgttctgttg ccccacctgg 
   153061 ttgccactga acagcagaaa ccttcaaccc tttgcaaagg tttgcgcttc tgaatgcacg 
   153121 ctcaatctcg aacaaagctt ataattttgg tgacttgttc tcatctgaaa atcttgactt 
   153181 cttgaatttt tatccactct tatcaaaatt aagaaggttt taattcttgg tgattattat 
   153241 ttgcatgtgg atgacccacc ttctaaagag gctttggaat ttttaacact caacttagcc 
   153301 ttcatggttt cgggtcgtta agtttgcact gactcccgat caagtggtgt attagtttta 
   153361 acctatatag agctttaaat aaacagaccc ccaaatactt atcagacttt gctttgtccc 
   153421 aaaggtgaac ggtcatacca ggcaatagcc cgcagactct ggaatgcctt ccctctgtcc 
   153481 ctttgtatgg ccgacactgt cgattctttc aaaagttaac taaagaaact tttattcaat 
   153541 taggctttta gctgactggt tttattgtta tttctattct atgtttattt tattctattg 
   153601 agttttgttt gacatcattt ttaataggat tgtttctatg ttttttttat tgtattgtat 
   153661 tgtgttgttt tattgttaag tgctttggga ttttatctgt gaaaggcgct atattaataa 
   153721 aacgtaccta cttaaaacat tggaagacta aacaataatt caatataatt aaaaaaaata 
   153781 ggtaaaactc agagaaataa aaatgtgtgt ggacaatgtc aaaagtatat ttttgtatca 
   153841 gttgtcatta gaactgtaaa aaagttattc ttgctgcttg attctaaatt taaaaaaaaa 
   153901 atacgtaata tgcataattg ttttttaaaa tgcaacaaaa cgatgagctt attttatagt 
   153961 aatataacat ttattccatg aggtcaataa aaatgaaacc tattggttga ttttactgta 
   154021 ttttattttt aaaaatgaga acattttgga tctctatact tgtacagttg ataacctgaa 
   154081 ctgctgtttt catgcattga gagtttttga ttttcatcgt aaagctttta tagcctaaag 
   154141 aaaaacaatt aaaattctat catataaaat aaaactttat ttatgaggca cttttcataa 
   154201 atacatgaag gttcaacaaa ataaaaacat cttttaaact aaaaaaacaa tataaagaca 
   154261 ttcacacata tgatgcgctt aaatccacaa accacttccc acattgttaa agataaaatg 
   154321 tcacatgact aagaaaagga tcagaaatct ggcttgatgc tgagtgatga taccatggta 
   154381 tgaggatctg tccaaacctc ttccattcaa agcaaccagc cagattccac tgcaacaaca 
   154441 ctgattactg aaaaggctga gtcactggtg tggagtaaaa aattgaagta aaaaaacaaa 
   154501 aaaagaaagt aaaagaataa ataaataaaa gcacactaca catagaataa caataagtga 
   154561 ataccaaata atctaaaaaa aatatcggta acgcttcctt ttacagtaca gtacttacag 
   154621 tgtacttaag tggtatttac atggtactta tagtgtaact actgggtact ttcagggtac 
   154681 ttacatggta ctttttatgg aatttactgg gtacttacag tgtgtttaca tggtactttc 
   154741 tatgggactt tactgggtac ttacatggta ctttttgtgt ctactctgta cttacatggt 
   154801 atttttgtgt ctactctgta cttaccgtgt atttatatgg tactatttgg ttcataccta 
   154861 tgtggtacat actgggtatt gttggaaaat ataatctgtc gctttgagat tactttcctt 
   154921 tgttgcatgt tcaataaagt cgagaagaag aaaaccacgg gattcgtccg gattaaagat 
   154981 taacaaattt attccctaac aatatttcta aaaaacagag taaaaacaga gtaaaataaa 
   155041 aacagatcga tctgggtgtc caaaatcaag gcctgcaata cgcaagaggt tacattccga 
   155101 attcacatgc agcttgtctg gagacacagg aaaattcctt gagttcagac ttttaagcat 
   155161 gtgggcagaa catcctcccc cgggagcaag atggccgccg aatctccgcc tctggtcgct 
   155221 agagattggc tggcagggag cctgcccact tctgtcagtc catgttagga gtcagcatcc 
   155281 gttttcccgc gtctgaagtc acctcccaga ctgacatggt cccgcaacca aatggctccc 
   155341 taggtggccc ccacgtgtgg ccggatcttc ttaacataca gtagacaata cacctttgtt 
   155401 ccccacacgg gagcagatgc ctgtggcggt tcccagggat tgagatgatt gatttatgat 
   155461 ccaagtcaga cctacaacca aatggcccca gaagatcaaa gaccgttttc tcctgaaggg 
   155521 gttggaggtt ggagctgcat tcctgaaacc tctttacata tgcaattatc aggaagtccc 
   155581 ttttaattga aatgactgaa acccacacac agtaaacctg aaagaaaacc ttcaaagaaa 
   155641 taaagataag ataaaaacct aggagaaata agaaccacaa aaataaattc cttcagtttt 
   155701 tataatattc ttactgggta tttacatgtt gtgcaaaggt gtcttttatg gtacttacca 
   155761 catgtaagaa caaggtaagt acaaataaag tactttgacc tttaggtctg cactcgctgc 
   155821 atgtttcatg gtatttacca tgaatttacc acagaaacta ccccttaagt acactgaaac 
   155881 tgtaactgta aaagaaagtc agccctattt ccactcaact acatggactt tcatcacgaa 
   155941 atactgggta tgttcacttg aatattactt ggtacttacc ccttaagtac aatgaaactg 
   156001 taactgtaaa agaaagtcag ccctatttcc actctattac atggtacttt cagtagtaaa 
   156061 tgctgggtat gtacacgtat taccttcctg tgcagtgtac atacacactt ggtcttctga 
   156121 cctcaccaaa tgagacaatg ctaacttgtt ggtaaaggtc aaataactac attgtaaaaa 
   156181 catattctgg cctgattact tcttgtaaca tgaggcaagt ttaaaaagaa acaagacagc 
   156241 agtgaaaaga acaatcttta atatgataca tgtctgcagc atacaaagtg tcatcacaat 
   156301 gaaataggtt ttaagtacaa aacagtacaa aggagcattc caaaaaacac attattggcc 
   156361 tgagggtcgt gctttttgtc cgtcaaaatt ctttcagcag agtttggtaa cggtgcagga 
   156421 cttcttcaag gtttgtaact gcaagaaaat tcacaatatg agatcaagtg aacataaaaa 
   156481 gcataacgac tttgatgaaa tacaaaataa attttactta tttaatcatt tctgtaatga 
   156541 gtttgataca tttctgtgaa ttctttttcg ctttgactgt aatgcttgaa attaatcaat 
   156601 tatcctcatt tatgaacatg atagattatt cacaacttta tattttagtt acataaacaa 
   156661 gaacaacaaa aaagaaatca aagaaaaaaa atcaaaattg ccataaaaaa tctaatttgt 
   156721 ttagacaaag aatgacaaaa gcaatgtttt aattggcaat tgctgtgtgt atttcttctt 
   156781 tataaatatt attcgcacct acaatttgca ttagcatgaa aaacnnnnnn nnnnnnnnnn 
   156841 nnnnnnnnnn nnnnnnnnnn nnnnnnnnnn nnnnnnnnnn nnnnnnnnnn nnnnnnnnnn 
   156901 nnnnnnnnnn nnnnnnnnnn nnnnnnnnnn nnnnnnnnnn nnnnnnnnnn nnnnnnnnnn 
   156961 nnnnnnnnnn nnnnnnnnnn nnnnnnnnnn nnnnnnnnnn nnnnnnnnnn nnnnnnnnnn 
   157021 nnnnnnnnnn nnnnnnnnnn nnnnnnnnnn nnnnnnnnnn nnnnnnnnnn nnnnnnnnnn 
   157081 nnnnnnnnnn nnnnnnnnnn nnnnnnnnnn nnnnnnnnnn nnnnnnnnnn nnnnnnnnnn 
   157141 nnnnnnnnnn nnnnnnnnnn nnnnnnnnnn nnnnnnnnnn nnnnnnnnnn nnnnnnnnnn 
   157201 nnnnnnnnnn nnnnnnnnnn nnnnnnnnnn nnnnnnnnnn nnnnnnnnnn nnnnnnnnnn 
   157261 nnnnnnnnnn nnnnnnnnnn nnnnnnnnnn nnnnnnnnnn nnnnnnnnnn nnnnnnnnnn 
   157321 nnnnnnnnnn nnnnnnnnnn nnnnnnnnnn nnnnnnnnnn nnnnnnnnnn nnnnnnnnnn 
   157381 nnnnnnnnnn nnnnnnnnnn nnnnnnnnnn nnnnnnnnnn nnnnnnnnnn nnnnnnnnnn 
   157441 nnnnnnnnnn nnnnnnnnnn nnnnnnnnnn nnnnnnnnnn nnnnnnnnnn nnnnnnnnnn 
   157501 nnnnnnnnnn nnnnnnnnnn nnnnnnnnnn nnnnnnnnnn nnnnnnnnnn nnnnnnnnnn 
   157561 nnnnnnnnnn nnnnnnnnnn nnnnnnnnnn nnnnnnnnnn nnnnnnnnnn nnnnnnnnnn 
   157621 nnnnnnnnnn nnnnnnnnnn nnnnnnnnnn nnnnnnnnnn nnnnnnnnnn nnnnnnnnnn 
   157681 nnnnnnnnnn nnnnnnnnnn nnnnnnnnnn nnnnnnnnnn nnnnnnnnnn nnnnnnnnnn 
   157741 nnnnnnnnnn nnnnnnnnnn nnnnnnnnnn nnnnnnnnnn nnnnnnnnnn nnnnnnnnnn 
   157801 nnnnnnnnnn nnnnnnnnnn nnnnnnnnnn nnnnnnnnnn nnnnnnnnnn nnnnnnnnnn 
   157861 nnnnnnnnnn nnnnnnnnnn nnnnnnnnnn nnnnnnnnnn nnnnnnnnnn nnnnnnnnnn 
   157921 nnnnnnnnnn nnnnnnnnnn nnnnnnnnnn nnnnnnnnnn nnnnnnnnnn nnnnnnnnnn 
   157981 nnnnnnnnnn nnnnnnnnnn nnnnnnnnnn nnnnnnnnnn nnnnnnnnnn nnnnnnnnnn 
   158041 nnnnnnnnnn nnnnnnnnnn nnnnnnnnnn nnnnnnnnnn nnnnnnnnnn nnnnnnnnnn 
   158101 nnnnnnnnnn nnnnnnnnnn nnnnnnnnnn nnnnnnnnnn nnnnnnnnnn nnnnnnnnnn 
   158161 nnnnnnnnnn nnnnnnnnnn nnnnnnnnnn nnnnnnnnnn nnnnnnnnnn nnnnnnnnnn 
   158221 nnnnnnnnnn nnnnnnnnnn nnnnnnnnnn nnnnnnnnnn nnnnnnnnnn nnnnnnnnnn 
   158281 nnnnnnnnnn nnnnnnnnnn nnnnnnnnnn nnnnnnnnnn nnnnnnnnnn nnnnnnnnnn 
   158341 nnnnnnnnnn nnnnnnnnnn nnnnnnnnnn nnnnnnnnnn nnnnnnnnnn nnnnnnnnnn 
   158401 nnnnnnnnnn nnnnnnnnnn nnnnnnnnnn nnnnnnnnnn nnnnnnnnnn nnnnnnnnnn 
   158461 nnnnnnnnnn nnnnnnnnnn nnnnnnnnnn nnnnnnnnnn nnnnnnnnnn nnnnnnnnnn 
   158521 nnnnnnnnnn nnnnnnnnnn nnnnnnnnnn nnnnnnnnnn nnnnnnnnnn nnnnnnnnnn 
   158581 nnnnnnnnnn nnnnnnnnnn nnnnnnnnnn nnnnnnnnnn nnnnnnnnnn nnnnnnnnnn 
   158641 nnnnnnnnnn nnnnnnnnnn nnnnnnnnnn nnnnnnnnnn nnnnnnnnnn nnnnnnnnnn 
   158701 nnnnnnnnnn nnnnnnnnnn nnnnnnnnnn nnnnnnnnnn nnnnnnnnnn nnnnnnnnnn 
   158761 nnnnnnnnnn nnnnnnnnnn nnnnnnnnnn nnnnnnnnnn nnnnnnnnnn nnnnnnnnnn 
   158821 nnnnnnnnnn nnnnnnnnnn nnnnnnnnnn nnnnnnnnnn nnnnnnnnnn nnnnnnnnnn 
   158881 nnnnnnnnnn nnnnnnnnnn nnnnnnnnnn nnnnnnnnnn nnnnnnnnnn nnnnnnnnnn 
   158941 nnnnnnnnnn nnnnnnnnnn nnnnnnnnnn nnnnnnnnnn nnnnnnnnnn nnnnnnnnnn 
   159001 nnnnnnnnnn nnnnnnnnnn nnnnnnnnnn nnnnnnnnnn nnnnnnnnnn nnnnnnnnnn 
   159061 nnnnnnnnnn nnnnnnnnnn nnnnnnnnnn nnnnnnnnnn nnnnnnnnnn nnnnnnnnnn 
   159121 nnnnnnnnnn nnnnnnnnnn nnnnnnnnnn nnnnnnnnnn nnnnnnnnnn nnnnnnnnnn 
   159181 nnnnnnnnnn nnnnnnnnnn nnnnnnnnnn nnnnnnnnnn nnnnnnnnnn nnnnnnnnnn 
   159241 nnnnnnnnnn nnnnnnnnnn nnnnnnnnnn nnnnnnnnnn nnnnnnnnnn nnnnnnnnnn 
   159301 nnnnnnnnnn nnnnnnnnnn nnnnnnnnnn nnnnnnnnnn nnnnnnnnnn nnnnnnnnnn 
   159361 nnnnnnnnnn nnnnnnnnnn nnnnnnnnnn nnnnnnnnnn nnnnnnnnnn nnnnnnnnnn 
   159421 nnnnnnnnnn nnnnnnnnnn nnnnnnnnnn nnnnnnnnnn nnnnnnnnnn nnnnnnnnnn 
   159481 nnnnnnnnnn nnnnnnnnnn nnnnnnnnnn nnnnnnnnnn nnnnnnnnnn nnnnnnnnnn 
   159541 nnnnnnnnnn nnnnnnnnnn nnnnnnnnnn nnnnnnnnnn nnnnnnnnnn nnnnnnnnnn 
   159601 nnnnnnnnnn nnnnnnnnnn nnnnnnnnnn nnnnnnnnnn nnnnnnnnnn nnnnnnnnnn 
   159661 nnnnnnnnnn nnnnnnnnnn nnnnnnnnnn nnnnnnnnnn nnnnnnnnnn nnnnnnnnnn 
   159721 nnnnnnnnnn nnnnnnnnnn nnnnnnnnnn nnnnnnnnnn nnnnnnnnnn nnnnnnnnnn 
   159781 nnnnnnnnnn nnnnnnnnnn nnnnnnnnnn nnnnnnnnnn nnnnnnnnnn nnnnnnnnnn 
   159841 nnnnnnnnnn nnnnnnnnnn nnnnnnnnnn nnnnnnnnnn nnnnnnnnnn nnnnnnnnnn 
   159901 nnnnnnnnnn nnnnnnnnnn nnnnnnnnnn nnnnnnnnnn nnnnnnnnnn nnnnnnnnnn 
   159961 nnnnnnnnnn nnnnnnnnnn nnnnnnnnnn nnnnnnnnnn nnnnnnnnnn nnnnnnnnnn 
   160021 nnnnnnnnnn nnnnnnnnnn nnnnnnnnnn nnnnnnnnnn nnnnnnnnnn nnnnnnnnnn 
   160081 nnnnnnnnnn nnnnnnnnnn nnnnnnnnnn nnnnnnnnnn nnnnnnnnnn nnnnnnnnnn 
   160141 nnnnnnnnnn nnnnnnnnnn nnnnnnnnnn nnnnnnnnnn nnnnnnnnnn nnnnnnnnnn 
   160201 nnnnnnnnnn nnnnnnnnnn nnnnnnnnnn nnnnnnnnnn nnnnnnnnnn nnnnnnnnnn 
   160261 nnnnnnnnnn nnnnnnnnnn nnnnnnnnnn nnnnnnnnnn nnnnnnnnnn nnnnnnnnnn 
   160321 nnnnnnnnnn nnnnnnnnnn nnnnnnnnnn nnnnnnnnnn nnnnnnnnnn nnnnnnnnnn 
   160381 nnnnnnnnnn nnnnnnnnnn nnnnnnnnnn nnnnnnnnnn nnnnnnnnnn nnnnnnnnnn 
   160441 nnnnnnnnnn nnnnnnnnnn nnnnnnnnnn nnnnnnnnnn nnnnnnnnnn nnnnnnnnnn 
   160501 nnnnnnnnnn nnnnnnnnnn nnnnnnnnnn nnnnnnnnnn nnnnnnnnnn nnnnnnnnnn 
   160561 nnnnnnnnnn nnnnnnnnnn nnnnnnnnnn nnnnnnnnnn nnnnnnnnnn nnnnnnnnnn 
   160621 nnnnnnnnnn nnnnnnnnnn nnnnnnnnnn nnnnnnnnnn nnnnnnnnnn nnnnnnnnnn 
   160681 nnnnnnnnnn nnnnnnnnnn nnnnnnnnnn nnnnnnnnnn nnnnnnnnnn nnnnnnnnnn 
   160741 nnnnnnnnnn nnnnnnnnnn nnnnnnnnnn nnnnnnnnnn nnnnnnnnnn nnnnnnnnnn 
   160801 nnnnnnnnnn nnnnnnnnnn nnnnnnnnnn nnnnnnnnnn nnnnnnnnnn nnnnnnnnnn 
   160861 nnnnnnnnnn nnnnnnnnnn nnnnnnnnnn nnnnnnnnnn nnnnnnnnnn nnnnnnnnnn 
   160921 nnnnnnnnnn nnnnnnnnnn nnnnnnnnnn nnnnnnnnnn nnnnnnnnnn nnnnnnnnnn 
   160981 nnnnnnnnnn nnnnnnnnnn nnnnnnnnnn nnnnnnnnnn nnnnnnnnnn nnnnnnnnnn 
   161041 nnnnnnnnnn nnnnnnnnnn nnnnnnnnnn nnnnnnnnnn nnnnnnnnnn nnnnnnnnnn 
   161101 nnnnnnnnnn nnnnnnnnnn nnnnnnnnnn nnnnnnnnnn nnnnnnnnnn nnnnnnnnnn 
   161161 nnnnnnnnnn nnnnnnnnnn nnnnnnnnnn nnnnnnnnnn nnnnnnnnnn nnnnnnnnnn 
   161221 nnnnnnnnnn nnnnnnnnnn nnnnnnnnnn nnnnnnnnnn nnnnnnnnnn nnnnnnnnnn 
   161281 nnnnnnnnnn nnnnnnnnnn nnnnnnnnnn nnnnnnnnnn nnnnnnnnnn nnnnnnnnnn 
   161341 nnnnnnnnnn nnnnnnnnnn nnnnnnnnnn nnnnnnnnnn nnnnnnnnnn nnnnnnnnnn 
   161401 nnnnnnnnnn nnnnnnnnnn nnnnnnnnnn nnnnnnnnnn nnnnnnnnnn nnnnnnnnnn 
   161461 nnnnnnnnnn nnnnnnnnnn nnnnnnnnnn nnnnnnnnnn nnnnnnnnnn nnnnnnnnnn 
   161521 nnnnnnnnnn nnnnnnnnnn nnnnnnnnnn nnnnnnnnnn nnnnnnnnnn nnnnnnnnnn 
   161581 nnnnnnnnnn nnnnnnnnnn nnnnnnnnnn nnnnnnnnnn nnnnnnnnnn nnnnnnnnnn 
   161641 nnnnnnnnnn nnnnnnnnnn nnnnnnnnnn nnnnnnnnnn nnnnnnnnnn nnnnnnnnnn 
   161701 nnnnnnnnnn nnnnnnnnnn nnnnnnnnnn nnnnnnnnnn nnnnnnnnnn nnnnnnnnnn 
   161761 nnnnnnnnnn nnnnnnnnnn nnnnnnnnnn nnnnnnnnnn nnnnnnnnnn nnnnnnnnnn 
   161821 nnnnnnnnnn nnnnnnnnnn nnnnnnnnnn nnnnnnnnnn nnnnnnnnnn nnnnnnnnnn 
   161881 nnnnnnnnnn nnnnnnnnnn nnnnnnnnnn nnnnnnnnnn nnnnnnnnnn nnnnnnnnnn 
   161941 nnnnnnnnnn nnnnnnnnnn nnnnnnnnnn nnnnnnnnnn nnnnnnnnnn nnnnnnnnnn 
   162001 nnnnnnnnnn nnnnnnnnnn nnnnnnnnnn nnnnnnnnnn nnnnnnnnnn nnnnnnnnnn 
   162061 nnnnnnnnnn nnnnnnnnnn nnnnnnnnnn nnnnnnnnnn nnnnnnnnnn nnnnnnnnnn 
   162121 nnnnnnnnnn nnnnnnnnnn nnnnnnnnnn nnnnnnnnnn nnnnnnnnnn nnnnnnnnnn 
   162181 nnnnnnnnnn nnnnnnnnnn nnnnnnnnnn nnnnnnnnnn nnnnnnnnnn nnnnnnnnnn 
   162241 nnnnnnnnnn nnnnnnnnnn nnnnnnnnnn nnnnnnnnnn nnnnnnnnnn nnnnnnnnnn 
   162301 nnnnnnnnnn nnnnnnnnnn nnnnnnnnnn nnnnnnnnnn nnnnnnnnnn nnnnnnnnnn 
   162361 nnnnnnnnnn nnnnnnnnnn nnnnnnnnnn nnnnnnnnnn nnnnnnnnnn nnnnnnnnnn 
   162421 nnnnnnnnnn nnnnnnnnnn nnnnnnnnnn nnnnnntttt acatgtagtt atttgacctt 
   162481 taccaacagg ttagcattgt ctcatttggt gaggtcagaa gaccaagtgt gtatgtacac 
   162541 tgcacaggaa ggtaatatgt gtacataccc agcatttact actgaaagta ccatgtaata 
   162601 gagtggaaat agggctgact ttcttttaca gttacagttt cattgtactt aaggggtaag 
   162661 taccaagtaa tattcaagtg aacataccca gtatttagtg atgaaagtac catgtagttg 
   162721 agtggaaata gggctgactt tcttttacag ttacagtttc agtgtaatta aggggtagtt 
   162781 tctgtggtaa attcatggta aataccatga aacatgaagc gagtgcagac ctaaaggtca 
   162841 aggtacttta tttgtactta ccttgttctt acatgtggta agtaccataa aagacacctt 
   162901 tgcacaacat gtaaataccc agtaagaata ttataaatac ccagtatgta acacataggt 
   162961 atgaaccaaa tagtaccata taaatacaca gtatgtacca tgtaagtaca gagtagacac 
   163021 aaaaagtacc atgtaagtac ctagtaaagt cccatagaaa gtaccatgta aacacactgt 
   163081 aagtacccag taaattccat aaaaagtacc atgtaagtac ccagtagtta cactataagt 
   163141 accatgtaaa taccacttaa gtacactgta agtactatac tgtaaaagag agcgttacca 
   163201 acatatccta gaaaaatatg ccatcaaatt aaaataatga attacatcga attatattaa 
   163261 cagtcaagac actttttttc aaagctttta aaattgttta taacatttat taaagtcaca 
   163321 tcctcttgct gtggctcaat ttcctatttt tactttcact gttcataaat taaagaaaat 
   163381 gttaacaagt tgaggaaaag agtatttgtt tttttattta ttgggtttat atttgcattt 
   163441 tcctaaaatc tactaagatt ttaaatatac aaaagcttta ttcttttatg ctgttacaca 
   163501 ttctggtgga ttatctgaaa aaaaannnnn nnnnntttgg aaaaaaaaaa aaaaaactta 
   163561 aatctgatca tcgattgtct tttactcagt tcaatattta ctgtattatg ttgactgaaa 
   163621 aagtttttaa aaaaagtaaa ataagtaaaa aaaatattac ataaagaatt tctatgttta 
   163681 tgagtaatac cttttgagac aacaaagaca cttaataaag aaatataaaa agaaaatggt 
   163741 gcaggaattc aacataggaa gccacctaca gaataattgt gaacatttat ttttaactaa 
   163801 acttaaagat aaaaagaaag agaaaacaaa agtggaatga ttttattaga tcagaaaaaa 
   163861 agtattttct gattcaaatg tgaattctga tggagctgaa tgtcttctgt gaggtggagt 
   163921 caatgcaaac atggacgtct tcctcctcta tttatctgac agcagagatg acagcagaga 
   163981 cactgaactc agttgaacat gatggactgt aggacaggac tgctgctttt aactctctgt 
   164041 tatgcaggtg aacatcatca ggcagatatt gtagatttat catgttttcc tttttttaaa 
   164101 tccagatttt taattttcct tcccagttgt tgatggacag actctgactg agtctgaatc 
   164161 tgtggttaaa agacctggag agtcccacag actgacctgt tcagcctctg gattcacttt 
   164221 cagcagctat caaatgagct ggatcagaca ggctcctgga gaaggactag aatggatcgc 
   164281 ttttatcgac gtcaccagca tctactactc agagtcagtg aaaaaccgct tcaccatctc 
   164341 cagagacaac agcagacagc agctgtattt gcagatgaac agtctgagag ttgaggattc 
   164401 tgctgtttat tactgcgcca gaagagacac agtgactcaa gagacagaaa ctctgtacaa 
   164461 aaacaacaca tgaagcaaaa agctgtccaa tctttcttta aaatattatt ctacagaaca 
   164521 gtgaatgcaa aaaaggggaa aacggatatt tgcaaaaacc cttttaaaga agtaaaataa 
   164581 aaacagcttc agagaaaatg agatgtgttt tttcttgtct tgtcaatatt ttacttcatt 
   164641 gttgctattt ttgttgtgta ggttttcagg atgaagaagc tcagataata cttttttcac 
   164701 cgtgagagga tgataagatc acatatggat gttggaaaat taaacttttt tactttgatc 
   164761 taacttaatt atttgcttca gttaagataa atcatttgtt tgttaagtca gtttaaaaat 
   164821 aacacacagt tttcagacag ttattttact ttcattcaaa ttaattaaat taagtaggtg 
   164881 taactttggt gctgctgtta gatcggcacc gcaaaggatt gtgggatacc atttcctttg 
   164941 cctgtctgga cggatttttg tttaagtgtg ggtttttgac caaatgtgtt tagttgttta 
   165001 gctgttttat tgtgttgtgc catgttttgc tgaattgttt attcctactg tgcttatgtc 
   165061 tctgcaccat gagtaagagt gaaggagagg atgattagtt tatatcgcac ccctaccggt 
   165121 gcttattgta atgatattat ggaaaattct ttaatgaagt tttgcgcaac gtgctttttt 
   165181 ttccccccgt ccttttttat tgttataaaa atgagcatat ctgccggctc atacttagac 
   165241 atatgagaga tcaagaaata taaataatta agatggaaaa gatcttaatt gaattggagt 
   165301 aatatgacat ttagttagat aaatacataa atttgagttg tatgaacaat tatttagttt 
   165361 tatagacgta agaaattagg ttgattaaat tttactcaat taattgttac caatagaggt 
   165421 aattcattta aggtggcaaa attggataag ttatatattt atgcgtcaca aggaaaatgg 
   165481 aaataagatc agaaacttgt gcgtttactt tgtctgttct tactacaagc agaaactctt 
   165541 tcttttgatg atgcagccat attacttttt ttatggacgt ataatcttca tacgccatca 
   165601 ttaaaacctc agactccgtc tcaccgaagt atagcgcttt cttttttcca cgtgtttcca 
   165661 tggtgactcc agaaatcggc gatccattga gaatgtcttt atgtacttga catgcacgtg 
   165721 cattaaccca gggttaccaa gtcgagcgta attacgccaa ctcatatccg gtcttttgga 
   165781 accgacatac ccagagtaag caagttcagg cggatttcag ccagagttca ggcttaaagt 
   165841 caggctagtt taaacatgct tcctggaata ccccactggt ctgtgggttg agtttgattg 
   165901 ttctcaccat ccttagcttc tacctatctg agatttttct gggccggcca ctccgggcct 
   165961 ttgcttgaac tgtgcctgtg gtcttccatt ttctcactat attcctcaaa gtggaaattg 
   166021 acagctgaag tctctcagca aactttttgt atccttcacc taaacaatga tgttgaaaaa 
   166081 tctttgtttt caggtcatct gacagctgtt ttgaggttcc catgttgacg ttcttcagag 
   166141 aagatgcaaa gaggagaaaa acttgctctt ggccacctta aacacctctt ctcatgattg 
   166201 gctttacatg tgtgtgtaag tcaagggtca atgagcttat aaaataaatt ttgtgttcca 
   166261 ccaattattg ctaaaggtag tcaaatcaat aaaacaacaa gggtgctcaa atttacgcac 
   166321 ctgcctattt ttgtttaagt aactatagca cagtttcttt aaacccaata aacttaattt 
   166381 cacttctcaa atatcattgt gttcatctgc tatatgatat atttaactga aattgatgat 
   166441 tcaaacaacc aatgatttat gaagaaaatc ttgaaaatta tcaggggtgc ccaaattttc 
   166501 tcataccact gtattctaaa caagaacaaa gttttataac atccatatat aatttactaa 
   166561 aacttactcc actttagtat tttatcatat tgtgttagat tttacagtct ttaaggtttg 
   166621 tgtgtgattt tatctacaca aaatatttta ttttagcagc atgtaatttt gttagaaatg 
   166681 tttttatgat gacgtttgaa tttaactggc aaaatgaaaa ggtttttttt caatcagttc 
   166741 tttaaatcta aaacctctta tgtgtttaga cattgaaaca tctctaagtt tagagaagca 
   166801 aaaaaaatat tagacaattt ttatgttatt tttctttatc aaccttattt ttagtaaact 
   166861 attgaaacaa aaagtaatga ttctaaacat atttgatgcc tctcaaacag aggctggggt 
   166921 ttgatcagcc tcggttccct gtagggtttc tgttgaaaga tccgcagctc cctgtgtgat 
   166981 caggaaacaa caatgatgat gtgttcaagg tcaaacaatg gctgcgtaat aagtctcacc 
   167041 tgaaacatta aatgttccat gatctgcatg cccaaaacat tctacaatac cccttgtgct 
   167101 atcttagatg accccactct tacattgacg tgttttccct accatgataa aggtggaaag 
   167161 atttcatgta atccatggac accagtgaag atcacaaatc attgaagaaa aaaggttcag 
   167221 agcactgtct agtgggtcta gatgacccaa ctcccaacgt taaagtgcct aggatagcac 
   167281 aagggttaca gctgcatcca gactggttat tgaaaatatt tacttttctc ttttaaaatt 
   167341 aattgaatca aaagttcatt aaaataaaat acttaaaaat ggttattcac attatttaaa 
   167401 tattattttc atgtaacatt atgcaaatgt gtttttgatt ataaggaagt gaagtgtgag 
   167461 tgtgtgagtc agaaagacct cagtgagttc atcttcagca tcaaccatgt tctctgcagc 
   167521 tctgatgctg ctgctgacag ctggatcctg tgaggagatt tcagtggatt cacagcaata 
   167581 atcagatcag aaccatttca gattcagatg aatgatggag atgatgttgg tttgtgtttc 
   167641 cacaggtgtg gacagtattg atctcatcca gccagactca aaggttgttc agcctggaca 
   167701 gtctttgacc atcagctgtc aggtttctgg atattcactg actgatggca gctatggaac 
   167761 aggctggata aagacagcga gaaggaaaac caatggactg gatttttcat cagtggggag 
   167821 gtggaacttt aagacaaaat aatgctcttg gtcagactgt aggaaaatga ctggaatgta 
   167881 ttactttgat cagcactgaa agcagcatca tctactactc agagtcagtg aaaaaccgct 
   167941 tcatcatctc cagagacaac agcagacagc agctgtatct gcagatgaac agtctgagag 
   168001 ctgaggattc tgctgtttat tactgagcta gagtcaagag acagaaactc tgacaaatcc 
   168061 tgacaaaaaa atgtctggat ttttttttct ttagctcatc ttactattta gagtacattt 
   168121 ttatcatcaa aaaaatgaga aaaagtccta catcaaataa agtttactca tggaacactt 
   168181 ttatttaatt attttttatt ttttaacttg tcatgtccaa cagctgagga aacagatcag 
   168241 agctgaaagc ctctcgtgtc agacatattt tactgctaca acagggatta tgagtctttt 
   168301 gacacactga atttgaattt acccttttgt aattttggct aaaccttttt catcttaatt 
   168361 tgttttgata caatgtacac aatacaactc atgttcacac acacatactt atgccttcag 
   168421 accaacacat gtgaaacatt tcattcagtc acacaaacta tttgtgcaaa ggtgtatgag 
   168481 gttccatttg tgccaaaaat atcaaaatgt gtttttgcgt atactgttat gtctttggtc 
   168541 cattgtctat gtctactgat cgtgtttttg cgtccactgt ctatgctttg ggctcattgt 
   168601 ctatgtctat tgaacgagtt cattttacat tggttcatgt ctatgtatta ctaagcaata 
   168661 tcttctgcat gcccatgatt ctttgattat tactttgtat taactttgtg atgtatatgc 
   168721 ttgctttatc cttaaacttt atctttgtca ttgtccttat cccatgtcgt ctaactacga 
   168781 cgtcaggaag atccttagca accgttgcta gtgtcgtttg ctatgtcgtc tcatcatgtc 
   168841 gtcaggaaga tccttagcaa ccgttgctag tgtcgtttgc caagtcgttt cacgtgtcgt 
   168901 caggaagatc cttagcaacc gttgctagtg tcgtatgcta cgttctctca ccatgtcgtg 
   168961 tccttacatc ttgtgtattt caaatttgca aaggtcgtca gnnnnnnnnn nnnnnnnnnn 
   169021 nnnnnnnnnn nnnnnnnnnn nnnnnnnnnn nnnnnnnnnn nnnnnnnnnn nnnnnnnnnn 
   169081 nnnnnnnnnn nnnnnnnnnn nnnnnnnnnn nnnnnnnnnn nnnnnnnnnn nnnnnnnnnn 
   169141 nnnnnnnnnn nnnnnnnnnn nnnnnnnnnn nnnnnnnnnn nnnnnnnnnn nnnnnnnnnn 
   169201 nnnnnnnnnn nnnnnnnnnn nnnnnnnnnn nnnnnnnnnn nnnnnnnnnn nnnnnnnnnn 
   169261 nnnnnnnnnn nnnnnnnnnn nnnnnnnnnn nnnnnnnnnn nnnnnnnnnn nnnnncagga 
   169321 aaaaatttac cggccgtaca aggacttttc tgacgacttt ggcaaaattt gaaaaacgag 
   169381 aacatctaac gacaaaacac ggggaaacgt cgtagctaac gacagtagca aacaccgtag 
   169441 ctaacgacag tagctatcga cagtagcaaa caccgtagct atcgacagta gctaacgacc 
   169501 ggagctatcg acagtagcaa cggttgctaa gtcctgacga caaagtgaga cgaccaaaga 
   169561 catagacagt ggacacaaaa acagattttt ggcacaaatg gaacctcata aaggtgtgct 
   169621 cgatgagtgt ttatgttctt ccttactgcc cgacaatgtt cccagtcgaa gtcaacagct 
   169681 ccccacctgc actgaaaacg gtgcctgtag aaaactgctt tcccctcctg aagcgccgga 
   169741 tggttagcca gaatctcttc gaggccaact gatagtcttt ctccatggac tcactgaact 
   169801 cctcccagga tatagttttt gcctccacaa cagtccaggc cacagctggc ttagactgct 
   169861 ggtattgaat tccattgaat tcaatttaat ttatttgaat tcaattcagt tttattttta 
   169921 tttctcaagt tataaaatta taaagttata acatacaaca gctgattgct aaaaaaaaca 
   169981 aacagacaaa gctaacctgg gcatccctgc ccttagaccc tattcttggt tagaaaagac 
   170041 tcctaagaaa aacagatttc acaaaacaaa aagaaaaagc atcagggatg tccaaatgaa 
   170101 ggagggatcc tcttccagga cggacaggca acataacagg actgttaaag aaaaattacc 
   170161 ttatctgatg ttaccaagag atggtaacat taggaagaag aaacatgaga aactggagaa 
   170221 aacaagggcc tcagggaaga actggagaag acctgtaagg tgaaggtgac agtggtgcct 
   170281 gtggtgatca gaacaccgca ggtcagtaaa ttgtacaact acagcagatc tctggaaaaa 
   170341 cgtcaaacat ctctttccag aaaagcacag ttcagggaac agctaggata ttgaacagga 
   170401 ccctgaatct cccagacctt tggtattagg atccaagctt gggtgagaaa ctacgggtgg 
   170461 gtagaagtca tgaaataccc attacagtat tttaaaactg tattgaattt tttaaattaa 
   170521 gtttacaaga aaagtgttaa attgtgtctt tcttccatta aaagcagcaa ttgttttaaa 
   170581 aatagttatt tttacatgtc tttatacttt aaaaaataat taatttggct tcatccagcc 
   170641 aactaataag cagtgttgtg ggaaatgaat tacaaagcaa tgaatcactg taatttaatg 
   170701 acttttgtca gttagggatt aatgatctac agttcaaatt taagtaataa attaaataac 
   170761 tacactacaa agaccctcat tacttcattt ctcatatttt ggtccagtaa accattgggg 
   170821 actaaaaaaa caaagtaatt tgtgtaacct ccttcttttt tttttcaacc aaatattaaa 
   170881 tgtgcagtga aatatcttta atatttaaaa aaaagcatag taaacattta tatatgattt 
   170941 ataaaaacat gtgggtgtta acaataccag acaaattcct aaaataactt tttaatatga 
   171001 attttgtttt tcagaagttt gtgatctgaa ataagagaaa tcatttgagc tcatcagaat 
   171061 attttaagga ggagtttatg caaaatggac tttttcagtt tcttcttata tgaagcaaag 
   171121 ttcagtgatt caatctgaca aagaagctgc agacagaaca aagacaaatg acttcaaaaa 
   171181 tgatcagacc tgtttgtttg cttgtttttc tctttttctt ttgtgtctta cctggtaaga 
   171241 aattgtgctg aacaaacaaa atggtagaaa gttcttctaa ctgcattaat atgctgcttg 
   171301 ttgttctgca ggtatcaggg gtcaaacact gactgaatct gaatcagtgg ttaaaagtcc 
   171361 tggagaaccc cacaaactga cttgtacata ttcagggttt agtagtgatc cctatatagc 
   171421 ctggatcaga caggctgcag gaaaaggact ggaatggatc gcttatatca gctctggcag 
   171481 cagcagcatc tactactcag agtcagtgaa aaaccgcttc accatctcca gagacaacag 
   171541 cagacagcag gtgtatctgc agatgaacag tctgagagct gaggattctg ctgtttatta 
   171601 ctgcgctcaa caacagtgac agaagaaacc tgagcagctt tacaatatcc ctctggacca 
   171661 actccatttt tttgccacat tcttttcatt acattttcaa tgcaataaaa aattagaaac 
   171721 agtttttaca tttcactcga ttcagccatt acaaaaattg caacttttat taacagtatg 
   171781 taggtaatgc tttttcttat tcacagtctt attttaacaa ccccccaccc caagaacaag 
   171841 agtgcctctc cttagacatt gacaaaatta agaatataaa tataacaaac tacaaattaa 
   171901 gaaagtaaaa aagtaataac agaggtctaa tataccatcc aaaaataaca atcaacattc 
   171961 tattctacag gatccatatt cttcacaaaa tgtatgaaag gttgccatat attttcaaat 
   172021 tattttactt tgtcttttaa aatataagta attcttttaa ttctttcctg acagcatttg 
   172081 ttggaaccat tgggttatgc ttggactgta agtgtttttc cagctggatc agacagtgtt 
   172141 taatttataa acgccctctc acctttgttg tagatatgta cttttggaaa tatacctaat 
   172201 aatttttttt ggctcaagtg ggatctgttt taaagcaatt ttctctattg tgactttcaa 
   172261 atctaatttt ttttcttttt tatcttttca gtgtttgaaa aattaggtaa atcaacaaat 
   172321 tttcaaaaaa tatgaagtca catttgattt tttatctgta taaccctcag cagatctgag 
   172381 caaaaacact cagaactgat gacttgacaa cagatcacag ggggcgctct cacatcaaaa 
   172441 atcactttct tataaaactg aaaaaaagag tcagtgcaaa ttattcatct tttcaaaagt 
   172501 gaaagttcag aattgagatt cagtttagct tgtggtcaca aactgtcagt cagatcatct 
   172561 gcagtaatga agaaacttct gtctctgttt cactgatttg ctttagttaa ccaacagctc 
   172621 aacactgtgc tcaaagttgt taagactcat ttagaaaatg ttaaatcaac taaaaacatt 
   172681 ttatgaaact ttaataaaac caattcaaga aaatcagaga ataacaagtg ctgcaatgtt 
   172741 ttacttatta aatgaatgaa gaggactcca gcaagcactg ggacttaaga aaatctagaa 
   172801 agaggaactt gtaaaataaa caaaagcata aaaaaataaa aactgtgaca ttaatcaaat 
   172861 aatcgatagt gtcttttcaa aatgtcaaag aaaagcaatt ttattttatt ttcggagtga 
   172921 gaatgagtta atctatatga tgtaaatact tatgtcattg tgtttagcaa aacctgaaaa 
   172981 taaaaattta tcaaaaaaaa ttgtaactga cactttatgc ttgtgacttt gtaacacatt 
   173041 tgaagtattt gctttttttt tttaaataaa gaaggaggtt aaatacaaga catgacgttt 
   173101 aaaatgatct tattttcctt agttttgttc tgtttctaca ctaaattaaa acttttcaat 
   173161 ctaatatttg cacaaaagac ttgaatgaaa tattcaaagc tctttctaaa aatgttcgtt 
   173221 gtaactgatt attcacagat tcaagtaaaa caatttgatt catagtgttg tagattctat 
   173281 gcaaatacag catttataac gttcataaag ctgcatgtaa aaacatcaga tgatcatcat 
   173341 caggttgtct gtagttttgt tgctgctgga tcctgtgagt ctcattaaag aaaatataat 
   173401 tgctgtattc tgaactcact ttaccttagc tagatttaga ttaattctaa taagaacgta 
   173461 gtcatgtttc tacatcgact ctctggcctt gtggttaggg tgactgccct gtaactggaa 
   173521 tgttgtgatt tcaagtccag gctgactcat accgaatact ttaaaattag gacccaatgg 
   173581 actcttgtct tttactcaac ccaatattta ttgtgaaata ttgactaaaa aagcataaaa 
   173641 agttcattaa aaaatattac ctaaagaatt tctactataa tgaataatac ctattgaaac 
   173701 aacaaagaaa tattgataaa gatatgatga aaaaaatgtg acaagaattc aacaaaggaa 
   173761 gtcacctaca gcatgatcat cttcatctac ttcttatgtt ttcggggtct tggggctgct 
   173821 ggagcctatc ccggccactt atgggcgaag gcaggggaca tcctggacag gtcgccagtc 
   173881 tgtcgcaggg tagcatgatc atgaaacgat ttgaactaaa cttaaagtaa aaaaaaaaaa 
   173941 agaaaaggaa aaagaaaagt caaatcattt aattagatct gaagaaagta ttttctgatt 
   174001 caaatgtgaa ttctgatgga gctgaatgtc ttctgtgagg tggagtcaat gcaaacatgg 
   174061 acgtcttcct cctctattta tctgacagca gagatgacag cagagacact gaactcagtt 
   174121 gaacatgatg gactgtagga caggactgct gcttttaact ctctgttatg caggtgaaca 
   174181 tcatcatgca gatattgtag atttctgatg ttttcctttt tttaaatcca gttttctgat 
   174241 tttctttccc agttattgat ggacagactc tgattcagtc tgaatctgtg gttaaaagac 
   174301 ctggagaatc caacagactg acctgttcac cctctggaat tgatttcagc agctatgcca 
   174361 tgagctggat cagacaggct cctggaaaag gactggaatg gatcgcttat atcagctctg 
   174421 gcagcggcag catctactac tcagagtcag tgaaaaaccg cttcaccatc tccagagaca 
   174481 acagcagaca gcagctgtat ctgcagatga acagtctgag agctgaggat tctgctgttt 
   174541 attactgcgc tagacacaca cagtgactca agagacagaa actctgtaca aaaacacaac 
   174601 atgaacaaaa tagagctcac ccgttctttt aaatattatc cagtgaatgc aaaaaaggga 
   174661 aaattgatat tttccaaaaa ccctttcaaa ggagtaaaat aacaacagct ttaggaaaaa 
   174721 tgagatgtgt tttttttctg tctctgtcaa tattttattt aattgttgtt gtttttttgt 
   174781 tttaagtttt ttatttaata cttgatactt tttgtgggct tgttaaagag aggcgctgat 
   174841 tctgacattt agtttgggtg gatttgtcat tttcctactt tagtcaattt attttggcca 
   174901 ggccttttgt tgggctatac ctattctaaa caagaacaaa gttttataac atccatatat 
   174961 tatttactct aacttactct agcagtattt tatcatattg tgtaagatct aagccagaca 
   175021 ttgataatta cagtgtatat gttttgtgtg tgattttatc tgtatgaaat atttcatctt 
   175081 agcagcaaca aagtaatttg gttggaattt ttattttcct tactctttga atttaattgg 
   175141 caaaaaaact gtattttttt tcactcagtt ctttaaatct aaaacctctt ctgtgtttgg 
   175201 acattaaaac atctctaact ttagagaagc aaaataaccc taaagcaatc ttttttttct 
   175261 ttctctacct tttttcagta aactagttaa gcaaaaagta atgattctaa acatatttga 
   175321 ttcctctctg acacagactg ggttttgatc agcctcggtt ccctgtaggg tttctgttta 
   175381 gagatccata gcaccctgat ctgttcaagg tcaaacaatg gctgcgtaat aagtctcacc 
   175441 tgaaacatta aatattctgc atgcccaaaa cattttgtct tttataacta caatagagct 
   175501 gtgtccagac tggttcttga aattattttc ttttcctttt tttacattca ttgaatctaa 
   175561 ggttcactaa aataaaagac ctcaaaatgg ccattcacat tatttaaata caattttcat 
   175621 taaacactat gcaaatcaaa tacagtgttc atataaggaa gtgaagtgtg agtgtgtgag 
   175681 ttggaaagcc ctcagtgagt tcatcttcag catcaaccat gttctctgca gctctgatgc 
   175741 tgctgctgac agctggatcc tgtgaggaga tttcagtgga ttcacagcaa taatcagatc 
   175801 agaaacattt cagattcaga tgaatgatgg agatgatgtt ggtttgtgtt tccacaggtg 
   175861 tggacagtat tgatctcatc cagccagact caaaggttgt tcagcctgga cagtctttga 
   175921 ccatcagctg tcaggtttct ggatattcac tgactgatag cacctatggc tatgcaacag 
   175981 gctggatcag acagcgagaa ggaaaaccaa tggactggat ttttcatatt tactatgatg 
   176041 ggagctcaaa tcaaaatgat gctctgaaaa acaaaatcag ccacagcaga gacacttctg 
   176101 caggaacagt gacaataaca ggacagaatc tgcagcctga agacacagct gtgtattact 
   176161 gtgtgaggat gcaccacagt gatacaaaca aacacaaacc tggacaaaaa ctcagcagct 
   176221 ataaaaacca aacaagttgt ctttgtaaaa aatacataga agtaatttta ataatgtcaa 
   176281 cgggataatt ttttttgtac agtacatcat aattggctaa aaaggtttat tcaccatcag 
   176341 tttcattttc tgtaaaaagt ttttgcattg aagcttctaa acggaggtaa agataagatt 
   176401 agcaagtagt taatttatac atgaaaatta ataaacttaa aacagaaaca aagattaaat 
   176461 taattcaaat aaatagaaca aagttattca aagaataaat tgatctcgac acactcttta 
   176521 atccccagag gtgggtaaac attacacagg taaacataat attatacctg cagaaatatt 
   176581 ttaatcggtc ctaccaacag ctaaagggct tgtctacagg acagcacaga aacactcatc 
   176641 ctgtcaacac aggagggaag cctgagcacc agaggaatag agatcctgat ctaccacacc 
   176701 agataagacc caaaagtgta ggctgtgtga agagagaact aaatcaatcc aacacaaaac 
   176761 tgcagggtgt aagatgctgg cagagaaagc atatggagca tctcaaccaa gtgactggaa 
   176821 tagtatacag gaacatgtgt gcagaatatg aactgaaaac cccaagatca aagtgggaaa 
   176881 cacctcctaa agtggtggag aatgagagag caaagatcct tccagtcaca gactgcatgg 
   176941 taatggtgaa ccagcagaca ttgtagcggt ggataaagaa cagaggaaag ccgttgtgga 
   177001 tgatgtggta ataccaattc aattcaattc atttacattt ttattgtcca atatgacaac 
   177061 acagttgtct caacatgctt cagttataaa atacaacagc tgactgccta accaatctaa 
   177121 acagacaaag acaaactggg catcgctgcc cttagaccct ccttcttggt aagaaaaaac 
   177181 tcctaaaaaa aacagataaa aaaaaaagaa gaaacctcag ggatgtcgac aggaaggagg 
   177241 gatcctcttc caggatggac aggcgatgtt accaagagat gttaaaatca ggaagaagga 
   177301 acatgagaaa ctgcaagaaa aaaggacctc agggaagaac tggtggcaaa tgttgtcttt 
   177361 cttccattaa aagcaacaat tgtttttaaa aaaaaagata tttttacatg tctttaaatt 
   177421 tcataaaata attaatttgg cttcctgcat gcagccaact aataaacagt gttgtgggta 
   177481 atgaattaca aagcaatgaa tcacagtaat tgaattactt ttgtcagtaa cggattacag 
   177541 ttcagattaa aaaaacaaac aaaggaattt gtgtaatata tggaatattg aatgtttcga 
   177601 gttcagtgaa atatctttta aaatgacaaa tgtgtaaaaa aataaataaa taaaataacg 
   177661 tttatacatg atttataaaa acatgttgtg ggtgttaaca ataccataca aactcctaga 
   177721 ataaccttta aacatgacgt ttatttttca caaagttgtg atctgaaata agagaaatca 
   177781 tttgagttca tctgaatatt ttaaggagga gtttatgcaa aatggacatt ttcagtttct 
   177841 tcttatataa agcaaagttc agtgattcaa tctgacaaag aagctacaga cagaacaaag 
   177901 acaaatgact tcaacaatga tcaaacctgc ttgtttgctt gtttttctct ttttcttttg 
   177961 tgtcttacct ggtaagaaat tgtgctgaac aaacaaaatg gtagaaagtt cttctaactg 
   178021 cattaatatg ctgcttgttg ttctgcaggt atcaggggtc aaacactgac tgaatctgaa 
   178081 tcagtggtta aaagacctgg agaaccccac aaactgactt gtacatattc agggtttagt 
   178141 ggtgatccct ctatagcttg gatcagacag cctgcaggaa aaggactgga atggattgct 
   178201 tatatcaact ctggcagcaa ctacatctac tactcagagt cagtgaaaaa ccgcttcacc 
   178261 atctccagag acaacggcag aaagcaggtg tatctgcaga tgaacagtct gagagctgag 
   178321 gattctgctg tttattactg cgctagacac acagtgactc aagagacaga aactctgtac 
   178381 aaaaacacaa caagaagttc agttgaattg gctttgtcat tttccttttt tttggagtga 
   178441 tatcagttct aaacgagagc aaacttttat atttcatttt attattcacc atgatatgta 
   178501 ttttattata ttatattata tacaatttta cttcacaata tactttctgt gtggatttat 
   178561 ttacatgaaa cattttacag caaaaactgg agagttgaaa tttcgggttt aaacaaacca 
   178621 aagtttatta ccactcttaa agtgttattt taacacattg tgattcaaat ggtgtttagg 
   178681 tggaatcatg tatcagagtt tgccaaacca agctcattaa cactgcagag agttcctgtt 
   178741 tgcacctcaa caccattaag gcccctgggc ttccgtctag taaaccctgt gcaaataaag 
   178801 tacaaggtgc tgagaatttt ccatgtgaag acaaagtaat tattgttgtt aacaagggtt 
   178861 ttaacgtctt caaagaatgg taatgccgca ggggacattg atgcattttg gatttgcgac 
   178921 cagtacagac tggataccta cacctgtctt tcattgcaac tgtgatcaga tttgttgaag 
   178981 aatagagaaa tgcatgaata atggatgtaa tgcctccgcg tcccctccag ggaggcgcgc 
   179041 cccacagttt gagaacatac aaagtgaatg ttcctttatt taattgattt atacttttta 
   179101 taaaggatca ttcacccttt ctgcctcgct gtacagcacg gcctctcagc tgtcctccgg 
   179161 gcccgcctca ccaggcagcg cggtctcttg gacgccctct cgcctcgatg gacttcgctg 
   179221 catcctaacc gtcctccaaa cggttcttat ctgccccgcc agtgtgccag cctccatgga 
   179281 ctccgttacc catagaaggt tttcctctgg gtccccttct ctcttccttg ggttgacttt 
   179341 atggaatctc agagtggttc ctttaggtgg gctactgtca tggtttgggt ttttgcctta 
   179401 gtttttgctt ccattttgtt tctgtcatta tgagttctgc ttcctgtttt ttttaaagct 
   179461 tttcttcatg tcatggcttt gagttttact tccctggtcc ctgaccattt tgacctgtgt 
   179521 ctggtcagtt ctgtttgaat ataagtcttg tctctgcctt cctctgtgct ggtccatact 
   179581 gtcttctgcc ccctttgcct gtttccacag tttgttttgt tttgtttccc tgctcagcag 
   179641 cgctttttat ttatgagaaa tgaaaccctt tgcctttgaa ccgtgtgact cccgtctctg 
   179701 cattttgggt tcttcatcaa atcttgtagc tgatagtagg gcttaaatct atttcgactt 
   179761 taatctcgac atttcaactt tttttcctgt gaggaacaaa aaacaaaaaa attctgtcgt 
   179821 acatctgtgc tgtgctgctg aaggaatttt tcagtgttgt cagtgtcact ttgcaacaaa 
   179881 taactacata gtaaaaacac atttttacat ctgggacatc attcattttt acatgtggga 
   179941 cacaatttta agtctaaaga ctccattttc tgcttgtaat agttggaagg cacatgatct 
   180001 agatgacccg tgaaactaaa ccggtgaaca ctgttttttt accagactag gtgtttacat 
   180061 agttgaatgt gtatgttaca tggctcacac actacattct ggaatccacg acatgcgttt 
   180121 taaatgtagt gtatagtgta tggttgatgt tggtttattg tgttcaaatg aatttttaat 
   180181 tttccattta attgtttaag ttgtatccta ttaaatgctt attaccagta ctgatatggt 
   180241 tcctctgtca gactcctccc cctctcctct ccgtttggct gctgattctc cccacctgcg 
   180301 accacttacc tcatcatctc atccgccttc ataaggagcc acaggatcat cagtcttcgc 
   180361 cagtccgttg cccctgatgg aatccagtac cacgagtggt cgccagaatc agtttccagc 
   180421 cggtctcacc aatctgtcct ctcctgctga cccaccacga gcctctgcct cttcaagtct 
   180481 cccatcctcc accaacatct gcctacggag aaatccacca gtgacgccgc taacttctgc 
   180541 ctctagtttg gaaccgacat ccagtcctgc tcacgctctg tttcctgctc cacgtattaa 
   180601 acctcttacc tgccacgctt gcctcccgct gtgttccttc tgggtttnnn nnnnnnnnnn 
   180661 nnnnnnnnnn nnnnnnnnnn nnnnnnnnnn nnnnnnnnnn nnnnnnnnnn nnnnnnnnnn 
   180721 nnnnnnnnnn nnnnnnnnnn nnnnnnnnnn nnnnnnnnnn nnnnnnnnnn nnnnnnnnnn 
   180781 nnnnnnnnnn nnnnnnnnnn nnnnnnnnnn nnnnnnnnnn nnnnnnnnnn nnnnnnnnnn 
   180841 nnnnnnnnnn nnnnnnnnnn nnnnnnnnnn nnnnnnnnnn nnnnnnnnnn nnnnnnnnnn 
   180901 nnnnnnnnnn nnnnnnnnnn nnnnnnnnnn nnnnnnnnnn nnnnnnnnnn nnnnnnnnnn 
   180961 nnnnnnnnnn nnnnnnnnnn nnnnnnnnnn nnnnnnnnnn nnnnnnnnnn nnnnnnnnnn 
   181021 nnnnnnnnnn nnngctgctt gcactcaaac agcggagccg tcctattagc gatcacgtca 
   181081 tcgatttccg cattctagcg gttgaagctg gctggcccga tctggccctc aaaggtgttt 
   181141 tctaccagtc cttgaatgaa caaattaaag accacctttg ttctcaaccg gaagcacgat 
   181201 cctttgagga gttagtttcc gccgctctca ggtcggacgt taggatacgg gaacgccaaa 
   181261 aagaacgaag tcatccaccc tcacgtctcc cgactaagtc agtccacgct ccaccgatcg 
   181321 atccaggccc gtatgctgag tgtcctgtcc cctccaagac tatggatgaa cccatgcaga 
   181381 tcggtcactc aaggctgtca gaagaggagc ggcgcaaaag acgcgaagct ggtgcctgtt 
   181441 tcttggcggg gctaaaggcc atttagtctc agggtgccca gtacgtttaa actcccaagc 
   181501 ccctcgcttt tgcctgtcaa gttatgcctc gatctccaag ttcatgatct tagggccctc 
   181561 gtagattctg gggcggaaca gagccttatt gactttcatg tagttaacca cttgtctatc 
   181621 cccacagagc ccctagagac cctcattgaa gcctctggcc tcgggggaca acacctgtct 
   181681 ggtatcaccc accgtaccaa gcccattcta ctcgtcacgt cagctaatca tagggaatca 
   181741 gttcagtttt acctgatctt gctaagttag aagccgtcac caactgggcg cctccagaca 
   181801 ctcggaaaaa actccaacag tttctaggct tcgccaattt ttacaggcgc tttatccgta 
   181861 attacagcag catagcttct cccctcacgc gccttatttc tacttctcac ccctttgtct 
   181921 ggtccactga agcccaacaa gcctttgaca aattgaaaga actgttcgta tccgcaccca 
   181981 tcctcatcca acctgaccca tctcgccaat tcatcgtcga ggtcgacgct tctgataccg 
   182041 gtgtgggggc cgtcctctcc caaaaggaag actcaacagg caaaatgaaa ccttgtgcct 
   182101 ttttttctcg caaattatca ccggcagaac agaactacga tgtcggcaac cgggaactac 
   182161 ttgccatcaa gctggcattg gaggaatggc gtcactggtt ggagggagca gaacagccat 
   182221 tcatcgtatg gaccgatcac aagaagatca cactcatcat caattctcta cgaagtaaag 
   182281 ctctccagtg ggcccaagcc tttctctctg ccaatcccat ctctcacctg tcttatgagc 
   182341 gtttcctcgg cgaattccgc ctgataatcg accaacctcg taaacaggaa gaggcgaccc 
   182401 ggcggctgct tgcactcaaa cagcggagcc gtcctgttag cgatcacgtt atcgatttcc 
   182461 gcattctagc ggttgaagct ggctggcccg atctggccct caaaggtgtt ttctaccagt 
   182521 cctttaatga acaaattaaa gaccaccttt gttctcaacc ggaagcacga tcctttgagg 
   182581 agttagtttc cgccgctctc aggtcggacg ttaggatacg ggaacgccaa aaagaacgaa 
   182641 gtcatccgcc tccacgtctc cagactaagt cagtccacgc tccaccgatc gatccagacc 
   182701 cgtatgctga gtgtcctnnn nnnnnnnctg gtcgactggg tgggctacgg tccggaggag 
   182761 cgctcctgga ttccccgctc gtttattttg gacccctcgc tcattgagga tttcttccgt 
   182821 gcccaccctg atcgccgccc ttgaccgcct ggaggcggtc gttgaggggg gggtactgat 
   182881 atggtgcctc tgtcagactc ctccccctct cctctccgct tggctgctga ttctccccac 
   182941 ctgcgaccac ttacctcatc atctcatccg ccttcataag gagccacagg atcatcagtc 
   183001 ttcgccagtc cgttgcccct gatggaatcc agtaccacga gtggtcgcca gaatcagttt 
   183061 ccagccggtc tcaccaatct gtcctctcct gcggacccac cacgagcttc tgcctcttca 
   183121 agtctcccat cctccatcaa catctgccta cggagaaatc caccagtgac gccgctaact 
   183181 tctgcctcta gtttggaacc gacatccagt cctgctcacg ctctgtttcc tgctccacgt 
   183241 attaaacctc ttacctgcca cgcttgcctc ccgctgtgtt ccttctggat ttcagcatct 
   183301 gggttcgaaa agtgttctgt agccatgaca agtactgtca ttatgtttcc tcttttttgt 
   183361 acggctcagt aaattactgg ttcaagttgt ctaccgtcaa cagcagaaat atgtaaaggt 
   183421 ggatgatgtt gaaggacagt ttggtttcaa tgcaatttca tgaaaaaaat gtttttaaac 
   183481 tttcgattga ttgaatttat tttgtgtaag tggtttaatc caaatgagtt taatcatttg 
   183541 tgaagtgaga ataatgctgg cttaaaaagg tgatctccga tatgtcatct tttccagtca 
   183601 tggagaggtt ttgcctgcca cctgacacaa aggtagtata aaaagatgca acagggacaa 
   183661 aagttgacag agacattttc catgaccttg tcagctaagg cagcatagtt ttaacagttt 
   183721 ccccaagtgc tggtgagaaa tgtaaaaggg tcagtcagga agcaattcag tgtcaaatgg 
   183781 tggaacctgt actttttccc ctcacattta tcagtctaaa gtacggagcc tgtgtcctga 
   183841 cattaagata tcaaaatatg tcttgttccc acagattaat atcttgttcc cgcagattat 
   183901 tatctcgttc gcacgaaata ctattccgtt cccacaagat actattccgt tcccacaaga 
   183961 tactattgcg ttccttcaaa atactattcc gttccctcaa aatgattaac tcgtgcgaac 
   184021 gcaataatta tgtcgtttga acgcaataat taatctgttc gaacgcaata attattcacg 
   184081 tcataagtca ttcacgcaga gatgctctct ctgtaccgtg tctctgtgac ccatattcgt 
   184141 tcaaaaaagg aacatgaaaa acaaaaatga tcactttatt actgtctcaa tgaatataag 
   184201 aaaatatcaa aagatttatg ataactaggc tgctttgtca tacgatagct cctgctaggc 
   184261 tactactagc gccgccgcag agctctttaa tctatgccgg tatttgggca actggctggt 
   184321 cggttgacag acagcttata ttgtagttta gggtcgaata ggaattataa taatcaggac 
   184381 ttgtctttta ttaactttag cagtcagtcg ctttacattc gaaggctatt aggctacatc 
   184441 acgctaactg actagccgat catatcctgt tattaattta cgtagattta cagcagatac 
   184501 cttcacatta ctgtctgtgt gtgtctcatt acattgcatt gaagacacgg aggatgttta 
   184561 gagaacagat ttatttattt taaaaagcac aaaagcatcc atcatattca cgttcattca 
   184621 catgatgatg atctggtacc ccctcagtca tcttgctgca aaagccgctt cctgccgcta 
   184681 ttcccgtgtc tctgtgagca ttcaataggg gtaaaaataa aagcaagaat ggtcgatctg 
   184741 ttattgtctc gatgaaaatc tggaaaatat cataattagc tggcctcatt cgcttaaagc 
   184801 acttaccttt agctcgtagc ataacaacaa tagcagtacg tcacgtttcc cagaatgctt 
   184861 tgcggccaat cattggtctt gttgttacac cttggttaca gggacacggt gattggtcac 
   184921 atgcattttg ggaaatggcc tccgttcttg cgcacgcaat gtggacccgc aacgtggaca 
   184981 ggtacatgtg aaagcaaagc tctacagtaa gtaatggcat ccttcgctca ttgactgtat 
   185041 aggctaaatg tatggtgtat aggcaacaat ttgagattca ctcacatttt aagtgatagt 
   185101 ccaaaacttc ctcaggaagt tcctgttacc cgggagaggg aaaaaaataa aagaagagga 
   185161 ggaaagactc aacaaagaca gagatatatc aagtaaatat gatttaacag tcaatcatat 
   185221 cgttgctgtt gcagaactaa tgctagcatc gttagcttaa cgtcaattag ctagcgcgag 
   185281 tgcnnnnnnn nnnnnnnnnn nnnnnnnnnn nnnnnnnnnn nnnnnnnnnn nnnnnnnnnn 
   185341 nnnnnnnnnn nnnnnnnnnn nnnnnnnnnn nnnnnnnnnn nnnnnnnnnn nnnnnnnnnn 
   185401 nnnnnnnnnn nnnnnnnnnn nnnnnnnnnn nnnnnnnnnn nnnnnnnnnn nnnnnnnnnn 
   185461 nnnnnnnnnn nnnnnnnnnn nnnnnnnnnn nnnnnnnnnn nnnnnnnnnn nnnnnnnnnn 
   185521 nnnnnnnnnn nnnnnnnnnn nnnnnnnnnn nnnnnnncat aaaattcaca catgctatat 
   185581 tttactgtta ttgcattcct tattgcaatt actgtaatga cggcatcatt gaaattacat 
   185641 atgaatgact aatataattt gcaaattaga gaaaattcat tgaatatgat agtctagtca 
   185701 acatagcaca tgcatctcca tgttattttt aaatttatac tatttcattt aatttgattc 
   185761 ttagaccatt atgtcttata aattgtgttt cacataatcc tcttctgtcc tcagatgcgc 
   185821 tcctgtgatt tctcagtcct tcctctccaa ttccttgtcg cctacacatc agcatcacat 
   185881 ctcagcattg atgctgtagc atcaaacgct gctcctccaa tagacctagc ttactggctt 
   185941 atttcatgtg ccatgtattt acagaaactt tttattttta tgtgacctat tttgagattg 
   186001 tttctgtgtt ttcatcataa tttgaacgtt tttttcttct tcttaaaact ccagaagaat 
   186061 tacatgtttc caaatgttaa tatattaatg aattaacatt tttaccaaaa catataataa 
   186121 atcatagcaa aaaactattt ccctgatatc tcataagtat tacatgcttg ctggcccacc 
   186181 ttccctcaag tggcttcttt tggttagacc ttaacctcag agagaaaatt tgatcgagac 
   186241 aagaacagct acactggaat agtaatacaa aaatgaatac tgtaaaactg aacctcgaat 
   186301 tgagctttga cactttaatg aagcattgaa aataattacc agtatttaca ttttattatt 
   186361 taacttgatg agtatttatt catcaaatta tctcataaat ctcttttaaa agctactttt 
   186421 ataagtattc attgtgtgtg gggtcatgtg tcgtatttgt taacggaggg gagtgggaaa 
   186481 ggtgaacggt ggattggttt cttattgtaa tattgtgttg tttttttgta tgaatgtttt 
   186541 atcgtttcta gttgcgcatg gtatgacgag tgcttttttc aacaaaaaaa taaatatata 
   186601 tatgttgatt tgatcacact tcaaagacta atattatgcc agtttgtggc atataaggtt 
   186661 gaaagctaca gtgttagacc ttgagtctgg cacattgact tttcatcaaa gtctgaaatt 
   186721 ttatttcagg caatacactc tgaaaaaaag ctaaatgcat acaaaagtaa tatttggaga 
   186781 ggtacattca tgtgctatgt ttcaagcctg ctattcattt gaatgttctt tgtagaaatc 
   186841 aacccaaaat ggagacacag ctgcgggaat tcctgatgga gcgcaacata gctgacgaac 
   186901 tgattaagaa acttgaaaat gaaaacgtaa attactattt tatgtatttg tgaaatcaag 
   186961 ctcttatatt gacctaccgg tacactgctt taaatatggc acaaaatgtg ttagaaggaa 
   187021 atcattttcc aagtactata ggttttttcc caccaacact gtagcctttt tttgagccgg 
   187081 gaatcaattt aataaaaaaa caaaaggaca aattagctgg atatctgaaa atttaattgc 
   187141 gatgatttgc tattacaaaa atatataaca ataactcaat tcaactcagt catgtaaaca 
   187201 taataaccca aacaatcatt taattgagtt acaccaacac atttcagaaa ttaggaggct 
   187261 ttatcaaatc gcatctagat tgcactccaa accaaaaata attccaagtt ttgtaagtat 
   187321 gagctaacca tgatgcttgt tgctaatgct acgataaatt aaaaatgaag gaaaaacagt 
   187381 gttttaccac accagtatat cataaaattt tgggcaaatt aaaatgtaat caaggaaata 
   187441 gcataacatg taaaatacac gcacatttca tgaacatggt ggggctaatt atgtaaaggt 
   187501 tgtgactttc cagaatattt tgcaaaagct taaactaaca tataccatca caatatacag 
   187561 tgatcccttg tttttcgcgg gggttacgtt ccaaatagaa cccgtgataa gcaaaacccg 
   187621 tgaagtagaa acctttattt tttttacaat tattatacaa tgaaattcac tattatacat 
   187681 tgaaaagaaa gaacaaacca tttaacaggc taaatcaatt gtttttttaa agaataaaag 
   187741 tactttagaa acgttttttc aacaaataac ttctgtagtg tgctgtcaag taataatttc 
   187801 aatcatcgat aagaacagaa ggctttaaat tgcggagatt agccccgccc accgcgaccc 
   187861 gagtggatta aacggaagaa aatttaaaat gattatgaaa aaaataaaaa agtacagtgg 
   187921 gacagatagt gactccggtc ttctttttca ctgctcttca tactgagccg ctgcatcctc 
   187981 tgcagcgttt ttttcctttt gaagcccgcg gtgcagctgc aggtgtgttt gttcgggaga 
   188041 ggaacatagt gataggcagt tgttgtcgct cttttttctt ctttgctaaa gatccttata 
   188101 caccgacatg cccccatcga ttatgttgga gaacnnnnnn nnnngaatgt tctttgtaga 
   188161 aatcaaccca aaatggagac acagctgcgg gaattcctga tggagcgcaa catagctgac 
   188221 gaactgatta agaaacttga aaatgaaaac gtaaattact attttatgta tttgtgaaat 
   188281 caagctctta tattgaccta ccggtacact gctttaaata tggcacaaaa tgtgttagaa 
   188341 ggaaatcatt ttccaagtac tataggtttt ttcccaccaa cactgtagcc tttttttgag 
   188401 ccgggaatca atttaataaa aaaacaaaag gacaaattag ctggatatct gaaaatttaa 
   188461 ttgcgatgat ttgctattac aaaaatatat aacaataact caattcaact cagtcatgta 
   188521 aacataataa cccaaacaat catttaattg agttacacca acacatttca gaaattagga 
   188581 ggctttatca aatcgcatct agattgcact ccaaaccaaa aataattcca agttttgtaa 
   188641 gtatgagcta accatgatgc ttgttgctaa tgctacgata aattaaaaat gaaggaaaaa 
   188701 cagtgtttta ccacaccagt atatcataaa attttgggca aattaaaatg taatcaagga 
   188761 aatagcataa catgtaaaat acacgcacat ttcatgaaca tggtggggct aattatgtaa 
   188821 aggttgtgac tgtccagaat attttgcaaa agcttaaact aacatatacc atcacaatat 
   188881 aactcaatgc aataactatt gatgtgatgc acaccagtct caataaccca gataaaccat 
   188941 gtgactctct gatttnnnnn nnnnnaccgc ctttaggaac tttttttttt ttttaattgt 
   189001 tgtgtatttc agctcagttc acacacaact caagtagtgc acagtctctg ttggctctcc 
   189061 agcaacggtt gtctctcttg ctgctcggga atatctttaa tttacaaaca tccttgattt 
   189121 ctgtgcaaaa tgcttcacag tcgcttctaa taaaaaaatt aaaaaaacaa aagtttccct 
   189181 cagttccatg actcttgtaa ctcataaggg aaccattttg gagctctttc agaatttcct 
   189241 tctgttccct tttattacct tcagaccatc aggcagggaa tatcttcctt gaaacgacag 
   189301 aaaaaacaca catgacattt gaaaatacga aattgttttg gaaaagcgag caataatcac 
   189361 aataaaataa ttcattacac aaaaaaaacc gacagcaaaa aaagtcaagg accacctaaa 
   189421 ctttccagag gaaatgacag cagaccaatc agtgattgct cgttatctga aaaggttcat 
   189481 aggggaaacc gattccaaca ttcttcctct cgttttacgt ttctgcactg gatcagatgt 
   189541 tttggacaac tcaataactg ttcagtttgt agaaacctct gagttcctcc ggaggccaca 
   189601 gtctcacaca tgtggatgta ttttaaaact accgatgggt taccacagct atcctgattt 
   189661 ccgcagcgac ttcaacagca tacttaccag tgccatgtgg gtaatggatg ttattaagca 
   189721 gaaacaaatt ctaagaacat ccagctgtta tattagtgtt taaagtttga taatgttttt 
   189781 gtttgccttt tggaaagcag acaattcagt taatgtttga agtacagttt tttcctacag 
   189841 ctcttctaag gattgtttaa ggtggctgta ttttttcccc agaaaagcca aaacctaatt 
   189901 gtggtttgca cgaatgtgnn nnnnnnnntg gactttgatg agattgcaga aagatacaaa 
   189961 caggtgaagt cagttaatgg tggtggcaca aggcatctgt caattgaaaa agaaaaaact 
   190021 gtggcagatg tcaaagtact ggctgaaagt ctgttttttc ctgaaggctt ttcaaaaaaa 
   190081 aacatgcgtc tttcaaatta ttccactcat attgagagct cccagatgaa catttgtgtt 
   190141 tctgatacaa ttgagcagtt gtatagtctt tgcaaagtca aactactgag actttatctc 
   190201 tgcaccaaaa agaaaatgga atggaaccag gcagtagaag aagataatga cccaaaaagc 
   190261 cagtcttcca tgatagatct cactgaaaac gaccaaagtc agattgttga gaatttggca 
   190321 acatcaaatc aacatgcagt tggtggaata tccacaagtg aagatttgga gttagatgac 
   190381 acacttgtat gggatggaca ttttactgta agtgaagatg aagaatcaga cacagttgtt 
   190441 atcttgcatg ctcgtgagac ggtggaactg agagtagatg agccaaacaa tcaggctatc 
   190501 gtttccgaag gcactgaaga ttttctaaca gtggaacatt cagcatctgc tccaaacatt 
   190561 gcagaacaga ctagcacaga cgcagaggca atgcctgaac agcagttttc tcctgtgaca 
   190621 gtgattgtga gaagaggtca ttgtcttaca gatttaatgt gtgcctttaa ggacccaaag 
   190681 gttttgacat cagagattac catcaaaatg cgtttaccaa atggggagct tgaacaagga 
   190741 gaaggggcag gtgtttttcg agacagcctg actgaatttt ggacagaatt ctnnnnnnnn 
   190801 nncacaataa aataattcat tacacaaaaa aaaccgacag caaaaaaagt caaggaccac 
   190861 ctaaactttc cagaggaaat gacagcagac caatcagtga ttgctcgtta tctgaaaagg 
   190921 ttcatagggg aaaccgattc caacattctt cctctcgttt tacgtttctg cactggatca 
   190981 gatgttttgg acaactcaat aactgttcag tttgtagaaa cctctgagtt cctccggagg 
   191041 ccacagtctc acacatgtgg atgtatttta aaactaccga tgggttacca cagctatcct 
   191101 gatttccgca gcgacttcaa cagcatactt accagtgcca tgtgggtaat ggatgttatt 
   191161 taagcagaaa caaattctaa gaacatccag ctgttatatt agtgtttaaa gtttgataat 
   191221 gtttttgttt gccttttgga aagcagacaa ttcagttaat gtttgaagta cagttttttc 
   191281 ctacagctct tctaaggatt gtttaaggtg gctgtatttt ttccccagaa aagccaaaac 
   191341 ctaattgtgg tttgcacgaa tgtgtaaagg aaaatttgtt attaatttaa taattgtaat 
   191401 aattttatta ttttgatgag cacttatgtt tacattttga atgtaggcaa ttcttttaaa 
   191461 cattattttg cagatttctt tgattattta caatctcaat aagtgttgtg cttgtttttt 
   191521 ttgtattttg caaacaaaaa gacaataaac acttatgcta tggtttgcac aaaggtgtga 
   191581 ttattttttt aatttatttt tttataacac attttaatat tgagtaaaca cttaagtttt 
   191641 ggtatttgaa acacacaatt ttgattaatt aaatgtagct gcatttgttt ttgcagaaat 
   191701 tacatttaca ctgttaccta caacggattt ttagtgccac ccacccgtaa cgtggtctgt 
   191761 tcactctcct tccctcggga tgaaggtaca gtagttaaag tgcaggacca ccatgtttgg 
   191821 tatgaatgtt tcagatatcc tgtatacatc ctactccatc tttagttttt tatttaacaa 
   191881 aaagtcagtc agctttattg tcaagtattc tgcatacaca agacaaacag cacatatgaa 
   191941 attactttct tcttgagcca tagtgcaagc agcatataaa ataataaaaa taatagcaat 
   192001 ctaaattgag caaaaagagc aatgagatcg tgaagcgaca attctcagca caagtttgca 
   192061 acatggagtg gagggggaag agggggtatg gcagggagag agtcgagttt ccttattgcc 
   192121 tgatggagga aactgtcctt gagtctgctg gttctggcct ggagacttgg cagtctcctg 
   192181 atggcagcag gctgaagtgg ttctgggatg gattacggta cctgcagtcc tgatggcttt 
   192241 gcaggtgaga cgagaatgat aaatgtaggc caatgagagg gacaccgatg atcttctcag 
   192301 ctgtttttac aacctttacc ctttaggcat ttagagcaga cggcaaagta agcatctcat 
   192361 tgtacaggga aaactgtttc cttactttgc atatgnnnnn nnnnnttcac tattatacat 
   192421 tgaaaagaaa gaacaaacca tttaacaggc taaatcaatt gtttttttaa agaataaaag 
   192481 tactttagaa acgttttttc aacaaataac ttctgtagtg tgctgtcaag taataatttc 
   192541 aatcatcgat aagaacagaa ggctttaaat tgcggagatt agccccgccc accgcgaccc 
   192601 gagtggatta aacggaagaa aatttaaaat gattatgaaa aaaataaaaa agtacagtgg 
   192661 gacagatagt gactccggtc ttctttttca ctgctcttca tactgagccg ctgcatcctc 
   192721 tgcagcgttt ttttcctttt gaagcccgcg gtgcagctgc aggtgtgttt gttcgggaga 
   192781 ggaacatagt gataggcagt tgttgtcgct cttttttctt ctttgctaaa gatccttata 
   192841 caccgacatg cccccatcga ttatgttgga gaactgtaat gaacggctca tcaaagatca 
   192901 tcttgagcta ctcgccgaag gactttttag ccaatcagaa tgcagaacac aatgcacaat 
   192961 ccaaatccgt gaagtagcga aaccgtgaaa agtaaaccgt gatatagcaa gggatcactg 
   193021 taactcaatg caataaccat tgatgtgatg cacaccagtc tcaatagccc agataaacca 
   193081 tgtgactctc tgatttctgc aactacccct ggctgcggcc tggtgaatgc ttaacgtcgt 
   193141 ggaatgctcg atcactgtgg aatgctaacc ccgcccacgt tgagcccgtc tttttcttcg 
   193201 cattttaaaa gtttccatgt gctatgttag ggagttaata aaattaagac tccaaagcgc 
   193261 tgcttttttg cttggcctca ctgagcctga ggaagtatgt gtgtccgact tttatccttg 
   193321 aacgcactta aaatgcatgc aggcaatgga gcaatgtgca tcttggctgc atgtgttgcg 
   193381 tgcgaccaat gtggatttcc attggtgttt gatcgcatgt acataaatgc aattaaccgc 
   193441 ctttaggaac ttnnnnnnnn nnggcaacca attttgcact ccattagtag ttcacttcca 
   193501 cgacacgatc tggaagactt cattacacaa aaaaaaccga cagcaaaaaa agtcaaggac 
   193561 cacctaaact ttccagagga aatgacagca gaccaatcag tgattgctcg ttatctgaaa 
   193621 aggttcatag gggaaaccga ttccaacatt cttcctctct ttttacgttt ctgcactgga 
   193681 tcagatgttt tggacaactc aataactgtt cagtttgtag aaacctctga gttcctccgg 
   193741 aggccacagt ctcacacatg tggatgtatt ttaaaactac cgatgggtta ccacagctat 
   193801 cctgatttcc gcagcgaatt caacagcata cttaccagtg ccatgtgggt aatggatgtt 
   193861 atttaagcag aaacaaattc taagaacatc cagctgttat attagtgttt aaagtttgat 
   193921 attgtttttg tttgcctttt ggaaagcaga caattcagtt aatgtttgaa gtacagtttt 
   193981 tttcttacag ctcttctaag gattgtttaa ggtggctgta ttttttcccc agaaaagcca 
   194041 aaacctaatt gtggtttgca cgaatgtgta aaggaaaatt tgttattaat tcagaaattg 
   194101 taataatttt aattatttta ttattttgat gagcacttat gtttaccttt tgaatgtagg 
   194161 caattctttt aaacattatt ttgcaaattt ctttgattat ttacaatctc aataagtgtt 
   194221 gttcttgttt tttttgtatt ttgcaaacaa aaagacaata aacacttatg ctatggtttg 
   194281 cacaaaggta tgattatttt ttttaattta tttttttata acacatttta atattgagta 
   194341 aacacttaag ttttggtatt tgaaacacac aattttgatt aattaaatgt agctgcaatt 
   194401 gtttttgcag aaattacatt tacacagtta cctacaaagg atttttagtg ccacccaccc 
   194461 gtggtctgtt cactctcctt ccctcgggat gaaggtacag gagttgaagt gcagaaccgt 
   194521 gttttgtatg aatgtttcag atatcctgta tacatcctac tccatcttta gttttttatt 
   194581 taacaaaaag tcagtcagct ttattgtcaa gtattctgca tacacatgac aaacagcaca 
   194641 tgtgaaatta ctttcttctt gacccatagt gcaagcagca tataaaataa taaaaataac 
   194701 agcaatctaa attgtgaaaa agagcaagga gattgtgaag cgacaattct cagcacaagt 
   194761 ttgcaacatg gagtggaggg ggaagagggg gtatggcagg gagatagttg agtttcctta 
   194821 ttgcctgatg gaggaaactg tccttgagtc tgctggttct ggcctggaga cttggcagtc 
   194881 tcctgatggc agcaggctga agtggttctg ggatggatgt gatggattac ctgcagtcct 
   194941 gatggctttg caggtgagac gagaatgata aatgtaggcc aatgagaggg acaccgatga 
   195001 tcttctcagc tgtttttaca acctttaccc tttaggcatt tagagcagac ggcaaagtaa 
   195061 gcatctcatt gtacagggaa aactgtttcc ttactttgca tatgacaata aacccctttg 
   195121 aatcctttaa gtttagtctg tctgctttgc tgctgcgtgg cattcacttg ctgcacttaa 
   195181 tggtcacttc aactctaatc ttgtaaatgt atgtagaaac agtaggaaat gtaaaacttt 
   195241 aaatcttgta atgtttattc attcattcat cttctaaacc tattatgtcc ctttcagggt 
   195301 tgtggggcta ccagagtcta tcccggccac tcgtgagcga gggcagcaga catcatggac 
   195361 gtgttgtcac tgtcgcaggg ccacaatcat actaataaat accctcactt tcagaccagg 
   195421 gaccatttag agtaaccaat taatctataa agaatgtttt tagatctcgt aatataactt 
   195481 ttttggagtg gccctaaagt ctgttgtagt taccaaacac aaaacttatg cattaaaaag 
   195541 aacaactaca gatatatttt ctacaattaa acaacaccat tgccagtctt caatgtgatg 
   195601 ctgatttgtt ttaattttag ttgtaagcaa aacatgtttc aatacaaaat cttagtatgt 
   195661 tatccagtcc ttaaacaccc tcagccaact ctgaacgaat attttccctc agattaagat 
   195721 ataaatcaag cgactgagac atggtggatg ggaactctaa gtgtgactct tgcattgtta 
   195781 ttgtaaaaag ttcgaacaaa tccatttcac atgggacgga acttaaaaac gtgcagctgc 
   195841 ttttgcagat ggtcagatcg tcgttcagtg gaacaaggaa gtcttctgcg tcccagaggt 
   195901 gtggagccat gtacatgata tttggtatcc cacagggcac atgctggttc ttagagggcc 
   195961 ttacgcggtg tgcattccag acattcttga tgtcatttag cacctcctgt tgtaaaaaat 
   196021 gaatacaaaa tttaggaaca tggggtacat attataacca atgatcatct ttggttttca 
   196081 aatttatctt agataaaaga gtgcagatga aaataaaaga gatacgaaaa ttacatcaaa 
   196141 ttatattgtt gtgatgtgtt tgagaaacag tcacaaattt attagaaaat cattaaaatt 
   196201 catttttctt ttctttcttt ttgtttacct gaatgactgg catgaagcaa aactgagaca 
   196261 aagccttatc caacaagtct ccagagaagg agccctcatc cttcagctcg gacagcatca 
   196321 cgatccactg ttcgattcct tcatttctca tcaatcccca ccaactttca atcctctggt 
   196381 tggctgtact cgcccctgtg atgtgacttc tctctactgc tctatcaccc tcgttgtttc 
   196441 ttctgagata ctgctgaatg tctctcacca caacattttc ttttcccaag tctgttcgtg 
   196501 tgatcctagg gcatccctca atgcactcca ctgcctccag gaagtatccc ccgatgactt 
   196561 tgggatcgct attggtgaag gcagcccaca gccagaatat tttacgggag aaaccgtcaa 
   196621 tgcagccatt aatgcatatt ccatatggct ttaacttgtc atatgagtct atgtgccaca 
   196681 catagtttgg acctttagca aaatattgtc ttcttctgag ccgtcttctc tggcgaacat 
   196741 gacagccaac cgggtcaaga agataaagaa gaatcctcac gtcttctttt cggactcgga 
   196801 taccccgttg tttacacttc gtatacatcc acctgtatcc gtgatcctgt ccatcgcctt 
   196861 ggagttgctc agctatgaaa tcgatggctt catccaagtc ataactccgc ctttctaatc 
   196921 ccattcctct caaaagtcgg tataaatgtc tctccgaaat gatgattcct tgtattgcca 
   196981 ggctctgcaa aatgccttta taatgcattc ccatttggaa atacacctta attagattat 
   197041 ccctgtccat cgtgtgacgg ggtcccgccg agaaaggatg cagaggagcc aaggtgagga 
   197101 ggatctgtgt ttatttcaga tcacgagcac cacaattgct ccatgcaggg ccacaacagg 
   197161 ttgtcacctc cgtctcactc cttcattctc actacctgtg atgcaccctt ttaaatgatg 
   197221 agcccctccc attgggcgtg gctcttcatc atcttccagg tgggaccaca ggtagatatt 
   197281 tcattcataa aatatacaca aatacacaaa ataaaaacag tgtgggcccc ctcgccatct 
   197341 gacggtgcca caccaaaagg aaaattgtgg gcaaagtggg atgtgaggtg aaaaagggta 
   197401 atatgctaaa tgctacgtat cccatgcacc acacatatcc cagaatgcat ctgaccaatc 
   197461 accgtgtccc tgtaactgaa gtgtaacaac aagaccaata attggctggt cgaagtgtat 
   197521 gctgggtatt cgtgatgcat gacgggttat tctatgtgtg ttatgctagg acctaaaagc 
   197581 taagtgcggt aagtaatttt catcgagaca ataatagatc gaccgttctt gcttttattt 
   197641 ttaaccctat tgaatgttca cagagacaca gaagtagtgg caggaagcgg cttttgcagt 
   197701 aagatggacg ggtaccagag gatgatcatc atcatcgtgt gcatgaacgt gaatcatacc 
   197761 aatggatgct tttgtgcttt ttaaaataaa taaatctgat ctctaaacat cctccgtgtg 
   197821 ttcatttcaa tgtaatgaga cacacacaga cagaaatgtg aagttatctg atgtaaatct 
   197881 atgacgtgaa taacaggtta aatgatcggc tagttagcat gtagcctact agccttcgaa 
   197941 tgtaaagcga ctgactgcta aagagtatgt aaataaaaga caagtcctga ataataaaag 
   198001 acaagtcctg aatattatta ttcctattcg accctaaaat gcaatatctg ctggctgtct 
   198061 gtctacgatc ggccagccag ttgcccaaat gccggcatac atcgaagagc tctgcggcgg 
   198121 agctagtagt agcctagcag aagctatcgt atgacaaagc agcctagtta tcataaatct 
   198181 tttgatattt ttcttatatt cattgagaca gtaataaagt gatcattttt gtttttcatg 
   198241 ttcctttttt gaacgaatgt gggtcacaga gacacggaag ttaccactga aagtggcttt 
   198301 tgcggccgga cggagatcat atcgtgtgaa tgacttatga cgtgaataat tattgcattc 
   198361 gaacggatta attattgcgt tcgcacaagt taattattgc gttcgcacaa ggtaattatt 
   198421 tccagggaac gggatagtat ttcgagggaa cacaatagta tcttgtggga acggaatagt 
   198481 atttcgtacg aacgagatat taatctgtgg gaacaagata tattttaata tcttaatgtc 
   198541 aggacacggg ctcagtacta aagaacaaca catttgtaat ataatgtgga atgactttta 
   198601 gaatacaaca gcaatgcaaa taattttgct gattgtgaac aatggtatct acatttttta 
   198661 tttctggaat tcattttttt gtcctagagt ttactgatat ctccttgtcc tctccatcta 
   198721 aatggtctga ctctggcttt agttcaagtg caattgcatc aactactcct ctaaatgaga 
   198781 tcccgaggat aaaaatcaag agttgaagga aaaatcaatg cagtttctgc aaaaaaggtt 
   198841 gcaacaaagc tcaatcattg ttaacatttg ttatttctcg cctaattaca atatttctct 
   198901 tccctaagtt gatcgaagct gtacttggaa tcagttcagg tggtgaagag gtccatgaag 
   198961 aatatgacac atcacagact cttaaatatt ctaccagatg ataactggtc aacataatag 
   199021 tggcccacat tattgataaa cacgggtgcc cagtttgtgt acactacaaa aaaataataa 
   199081 ttgaaattgt ttagctatta tattagtaat cctgattgaa tctcttccca agacctcttg 
   199141 ttgttgcaat acattgagtc atcaggaagt ggaaacggga gttggcaggc agatcagcca 
   199201 ggctttcaat gctcagatcg ggacagactc gttcccagtt ccctgtaaac acgcagtcgg 
   199261 ctgggttttt gcgcatgtgc ggcatggcga ctaaggatgt taaaaaaatc gattcagcaa 
   199321 tctcaatagt acatttgccg atacttgtat cgattcaaaa tgctatcagg acaatattta 
   199381 tttaattatt tctgagcatc cttcagtgtc tgtctcttgt tttccacttc aacctccgtc 
   199441 cactggttgg cagcagagca cacagagcct ctttgagcag ctctcattgt cggcatgccc 
   199501 gtctcgagag actatggtgt agctccttgt tgaatctacc tgcaccgctg ggaattgctg 
   199561 tgcatttgga ttctggaatg gcagtccctg ccacacttgg tacaggtgaa ggatgatggc 
   199621 tcttgcagct gctgctgccg ctgctgaact gaaactctga gctatattgc tgctagattg 
   199681 cagtgctttt tagcaggctc agataagaac gaatgaaaca ctgcagctgc acagtggcca 
   199741 aaatgctatc ggcaaagcag gccaaaattc tgcagaacct ccaagcaata gattccagtt 
   199801 taaaagtact ggagaagcta cattaagcaa aattgaaaat aaacagcact ttgttaactt 
   199861 aatcatactt ttagaacctt attggataag gcacattcat tccatttttt ttcttatatt 
   199921 gaaatatatt ttgttgtgga aatcagacaa tgttgactgt tccctttcta tattttaatt 
   199981 taccaaaata aaagtactat gaatttgcct gggtaaaagc aacatatata tgaaatacag 
   200041 ttgcagagct tcacactgtg atcattaaat aactaaaagt gacaattcta ttacaacgga 
   200101 agacatattg aaattcagga ctagtttttt ctaagtcgta ctttttaaaa aaaagaaaga 
   200161 aaatgtgttc cggtacaata tcgggatacg gattgtatcg tgcgacgcat atctggatac 
   200221 ctattgtatt gccagactat tgccgataca cacccctagt ggctgcaagt gtgtcgtgga 
   200281 ctgttgcatc tagatccggg cagctggctg gccgacagac ggacaaccgc tgtggtatag 
   200341 ggcgttttac tttacggtcg aacaggaata ataatattcg gggcgtactg acctaactag 
   200401 tctttaatta acatactcgt tggtagtcac ttttaccaac atgcatcaca catatcccat 
   200461 aatgcagctt gaccaatccg cgtgtcactg taaccaggat gcattcaaat acaacacgat 
   200521 aagtgtattt caaaaatatt tttttttggg gaaagaatta ttattattat tttttaccaa 
   200581 cgtaatgtca caggctctgt atcatcatgt gtttgaaaac aaacaaaagc tcaatttttt 
   200641 taatattact tttctttact gtaatataat caactgcgtt ttgcgtaaat tatcgtaaca 
   200701 aaaagtaggg attctaaaca catgagaaag cagtaaaagc atactgggat actatggagt 
   200761 cccaaactgt tcacaaataa ataaataaat atgaccctct gcaaatacac aattatccaa 
   200821 taaatctctc ataaatatat aaaaagatca ggaaattgtg aaaaacctgc acacagattt 
   200881 taaattatgt ttaattttgc tttaaaaacc tgtccatcat tttaacacat ctttttaaaa 
   200941 tattaatttt aaacatgttg tatattatta taattctata gcttttttca gaacctcgga 
   201001 ttttaaaatc aatattatcc aaagtaggtt tgttttgtat ttcacattgc tgattttcac 
   201061 aatgacttgt ttatttcatg atgagctgtt tcagcagaat aagtctgtct gtcaatcagt 
   201121 gaaagtgggt gggatctaaa cgcacattgg ctaatcccct gaaatcgact tgtggtctta 
   201181 gatacccgct ctgtggtgtg ctagttaaaa aaaagatgac atgtttctgc aacatcctca 
   201241 cggctttgct gacattagag gatcaaatag agacaaacga tctgtgtgct gcggaagatg 
   201301 caaacataga cgactttttt tgtaatttga gggttcgtgt ggaccacaga gcagctttct 
   201361 ttaagcgcgt catccacatc ttaaagttcc cgttgaaata ctccagactc gcgttctcta 
   201421 tgcaggattg ctagatagtt ttgcaggcca aaagtcatct gaaatcgtca gacccaacaa 
   201481 aaaaaatgcc cgatccttct atgaccgcgg accataggga gtcataaatg aaaaagcaaa 
   201541 atggtttttt gcattggaaa atgcagggat tatcccaaaa tcctttgaaa aaatgctaaa 
   201601 tttctccttc ccataacttc attctgtgac tcatccgttt tattcttctg tagttttctc 
   201661 aactcttcat gtctaccttc tgtttaaaaa tgggcaccag aacacttctc ctctattgat 
   201721 tagacatcct ctgatagtca aaaatcatgt ttaacagtcc agtcagaaat tctgctgcca 
   201781 cttctcttat tactttcata ccttttcagg tatgtttttc aggagcaact gtattcgttg 
   201841 caattttgtt gtgctgttgt accaactgtg actgtacaat gacaataaag ctttatctta 
   201901 tcttatctta tcttatctta tcttatctta tcttatctta tcttatctta tcttatctta 
   201961 tcttatctta tcttatctta tcttatttat tcccattctt tatcattttc caccacaagg 
   202021 gggcacaatc caatgctttt tctgtgcttt ttcccatgca gaggggtgtg tctgacttta 
   202081 aaccaaagcc aaatcagtta tgtcaatcac aaatttattt ctaatttaat tttaggaaaa 
   202141 aaggagaaac cgaggaagct gatgagtcaa acaatgaagt tatgggaaag actagaagaa 
   202201 gagaggctga tccatccatg gttcacgttt catttctcca ctaatagact ttcttagttc 
   202261 aatgagaggg tggttggtgt taatgaggag gacaaaggat tannnnnnnn nngttgtgtc 
   202321 accgtgtggt atagcggcca cagtgaaaaa cgccatgaca aaaacctcct gcctttgtaa 
   202381 gtcatgtgta acatttaaat ctattattta aaaaagcaca aacaaaaaca aacatgtaaa 
   202441 caaaatcctg cattgaaaaa gaaacatttt acaggtaaaa atgtatttat cagatagaca 
   202501 taaaataaac agcagtgatg tcaggaatat aacaccaagt gttatattaa gtaaatatta 
   202561 aaaagtaaac attttagtgt caaaacataa tttattagca ttttaagacg tagagttttc 
   202621 tcatttattt taaaataaaa ctgtctaata tttgcatctg ttttgcttaa gttcgttctt 
   202681 ttataaattt tctttaaaat acattttctt gtttaagtac aaatgtgttt tatttgcagt 
   202741 cactcgctta aaaaataatt aagtataaaa tatattaatt cattaaaggc agattaaccc 
   202801 aaaaagtcca aaggtcccat cacgttttgt gggcaggttt ttgtaggact gtttctcaca 
   202861 gtgtatctgg gggggccaca gtgataaatg gcaatacaaa aacctcctct gctttcaact 
   202921 gaagtctaaa gcctttttaa atttcaaaca aatataaaaa taaaaagatt tcatatttct 
   202981 ggaactccac agaaattcac tatttaacct ttttgtttta ctttatttct cagttttttc 
   203041 tttcactata ataaaaaaaa aaacatttaa gagaacctag tcttattctc tgttattagt 
   203101 ttacagtata ccacatttat ttctcattct atttcaatta taccataaca ttgtagcaga 
   203161 aaaatactga gggatttgtt acagacagaa caaaagaaac aatttcatgt aaacattttc 
   203221 ttaaaagcgc taaagataaa aattatgttt tttttatgtg ccatatttgt gagacacttt 
   203281 ggggaaaaac atttgatgaa tgtttaaaga tcaaaatgta aaagtaaagg tatccaagat 
   203341 gtgttataat tctaataaaa aagaatcatg cagcgatcaa cagcgtgagg tttttgtaag 
   203401 gggctgagtc acagtggata ctatgggaac cacagtgatc catgcaatga caaaaaccta 
   203461 cattttctga aaaacgacnn nnnnnnnncc tggacagaaa aacagtgaag aaaatttttt 
   203521 atatgattga aatccgggtc atgtataaag agggtaaagt tttaaatggt aagaaagatt 
   203581 agaaacattt actaaaaaat acttttattt tacacatttc ctgacatact aacattaaca 
   203641 ttccctaact gcagttacag caaacataaa aaacatgttt gaacagaatc aacagaatca 
   203701 aaagatgtat tacagtttag aaaagaggac atttcagtga cttgcagggt ggagtttttg 
   203761 ttcagggttg tgtcaccgtg tggtatagcg gccacagtga aaaacgccat gacaaaaacc 
   203821 tcctgccttt gtaagtcatg tgtaacattt aaatctatta tttaaaaaag cacaaacaaa 
   203881 aacaaacatg taaacaaaat cctgcattga aaaagaaaca ttttacaggt aaaaatgtat 
   203941 ttatcagata gacataaaat aaacagcagt gatgtcagga atataacacc aagtgttata 
   204001 ttaagtaaat attaaaaagt aaacatttta gtgtcaaaac ataatttatt agcattttaa 
   204061 gacgtagagt tttctcattt attttaaaat aaaactgtct aatatttgca tctgttttgc 
   204121 ttaagttcgt tcttttataa attttcttta aaatacattt tcttgtttaa gtacaaatgt 
   204181 gttttatttg cagtcactcg cttaaaaaat aattaagtat aaaatatatt aattcattaa 
   204241 aggcagatta acccaaaaag tccaaaggtc ccatcacgtt ttgtgggcag gtttttgtag 
   204301 gactgtttct cacagtgtat ctgggggggc cacagtgata aatggcaata caaaaacctc 
   204361 ctctgctttc aactgaagtc taaagccttt ttaaatttca aacaaatata aaaataaaaa 
   204421 gatttcatat ttctggaact ccacagaaat tcactattta acctttttgt tttactttat 
   204481 ttctcagttt tttctttcac tataataaaa aaaaaaacat ttaagagaac ctagtcttat 
   204541 tctctgttat tagtttacag tataccacat ttatttctca ttctatttca attataccat 
   204601 aacattgtag cagaaaaata ctgagggatt tgttacagac agaacaaaag aaacaatttc 
   204661 atgtaaacat tttcttaaaa gcgctaaaga taaaaattat gtttttttta tgtgccatat 
   204721 ttgtgagaca ctttggggaa aaacatttga tgaatgttta aagatcaaaa tgtaaaagta 
   204781 aaggtatcca agatgtgtta taattctaat aaaaaagaat catgcagcga tcaacagcgt 
   204841 gaggtttttg taaggggctg agtcacagtg gatactatgg gaaccacagt gatccatgca 
   204901 atgacaaaaa cctacattcc ccaaaaaagg acattctttg tataaaacta cacataatga 
   204961 cactaatagg attcacaaaa atgtttatca taaagaagaa gaaacctgtg taataatatc 
   205021 aaatagataa ataaaataaa aataaataat atttttggaa gtattaagaa aatcagctgt 
   205081 atgtgtttgt atttttaaat aaactataga tgattttttt taccaaagtt ttacagtaaa 
   205141 aattttaaca attttatagt gaaaacaaag aacaaatatt agaaaaaaaa ctaaaaatgt 
   205201 aaatgtttgc ctgttctgct tatcagaaaa cctggatgag gtttttgtta gagcatgtgt 
   205261 cactgtggat gggatggcaa ccacagtgtg aaatggtaat acaaaaacct aagctgagct 
   205321 gaaaacccaa acacttattc tgaaaaacag aaccagttag agaattacct gaacattgaa 
   205381 atagaatgac atttgtgcag atcacatgtt taaatgatta ctaaaagtcg caggtttaag 
   205441 atttttgttt agttttgatg gaaaagctca cataaaataa aaactcaatg ccaactattt 
   205501 ccttcaatag tagataaata aaatagcttc actttagatg tactgttcag cttttattac 
   205561 aaagggacca caggttcaga tgttgaagag cacaattgta catttttgta agtattctgc 
   205621 tgtaatttca aacagaagca acatccaaga aaatatcaat tttacttttt attcaactat 
   205681 tgacgtaaaa ctattttaaa ataattttac tgacttttat ttttttatgt ctatcagata 
   205741 taaataatat ttcagtttat tccaatttac tgacaattta ctttaggtcc ctttggaaga 
   205801 ggtaaaaaat aattggaaat taaaaatact gaataatatg tttcaagaaa cagttttata 
   205861 ggaataatat tttgaaaaag aaataaacaa acaattaaca aaagaaaaaa aaatacagat 
   205921 atgtttttgt atgaccatta atgactgtgt tgggtctgcc ctaagattaa atcaaacatc 
   205981 aaggccatgt cttcaaaaaa accaggagcc caaactcatc acaggctttc ggaaagattt 
   206041 ttaaatgact aaaacattat gcaatgtgtt aaaaaaaaag tctggtcatg tttatatcct 
   206101 ctggacaaac agttgactaa cttatctttg ttattttttt ctctattgtc ccaaaaacat 
   206161 gtatttggtt taatattgtg agggaaaatg tcactttttt cttaccctca tacaaatgtg 
   206221 acaaaaatat tatacgacaa ataaactttc aaagtctttt cataaaatgt atgtacagtt 
   206281 tttcaaatat taccttatag atctcaactc tgtataacat aaataatgta acaaacagga 
   206341 agaccacaaa aacagatgtt tcctcatcct gttaagaaac tgaatttttg gactgaaaga 
   206401 cagaagctca aaaagaaacg agtgacaata ttgcacatca atatatacat aacatacttt 
   206461 ttaatgggtt taaccaattt caactacaac aaaacttgtt gtagtttagc ttagtagcat 
   206521 tttttaacac agcaagatga atacacaaaa aagaacaaca ccagattaaa aatgtaataa 
   206581 taataataat aaattggatt tatcagcact tgttcagatg cttaaagcgc ttacaatgta 
   206641 tctccattat tcacactcat tcatacttgg tgatggtaaa ctgctgatgt agccacagct 
   206701 gccctgggac agactgacag gagggtggct gccattatgc gcctatggcc cctctgacca 
   206761 tcactagcca cggttacatg ggcagaatat cttgatcgga tcaatggtcg ggttaaaatt 
   206821 cacctgtgca catgggatca gaaaaccttt ttccgattag aacaaacgtt cccatggctc 
   206881 acactttcgg tcggaatgaa tcatttgggc atgcgcagta gtattaaaac tcccggataa 
   206941 ggaaataggt cccgttcaaa acaaacagct gccacagaaa tttattttat gcagcagctc 
   207001 ggtaatatac gagacgatct tccaaacatg cttttaataa tgtcatgaat agtatgaagc 
   207061 gcctgttcgc ttatcgtttt atttcatccg tgtggacagt gctttttatt gtggaagaac 
   207121 agagctggaa gcagctggtc ggtcccgtat gcgctccaaa gcgttctctc aacgtaacac 
   207181 catctatgca tgatgtaaac cagagcagta gtgacacacg atcggaatga ccgtttacat 
   207241 gctccacgat cggataaacg atcggtataa cccacctatc tcgattggaa agaaattttg 
   207301 atccgaacga gtctgaccgg ggcagagtat gccgaatggc gcatttacat gacgcatttt 
   207361 ctttccgatc aggcgttctt tccgattact tttgcccatg gaaacgcggc tactgggaca 
   207421 ttcatacaca tttacacacc agtggagcaa cgctggaggc aggagggtga agtgtcttgt 
   207481 taaaaaaaaa aatgaaaatt gactgggaat agcgaggatc gaaccaccga tcctttgatc 
   207541 attgacgagc ctgctcaacc acatgaggaa ctgcctcccc ctactacaat gtactaatag 
   207601 taacagcatt ggtaaaggaa ataatatcta tacatttctg tgtccattgc ctaacaagtt 
   207661 attgtagtaa cacaaaaaga gaaaacattt aactttatgt aaaagtacat gcttagattt 
   207721 ccaacatata attaaagctg tcaaatgtgt gtttaactcc tagacaacca ggtgaatcta 
   207781 ttgagtgcca cactgtggtt tggaagtcag acgaggaagt cagacgtgga agtcagacac 
   207841 atcacgagtt caaaaatcgg accttttgca gtcagcaatc tcgctatgct tgaccccggt 
   207901 ggtggaactc attacactgg gcagcagagc ttacacatct ccttattttt tagaaaagtc 
   207961 atgctcagtg gtaacatgac cagacccaaa cgctgaaacc caaaacgaca gacactggaa 
   208021 gtggtgagaa tggatttaat ctttgacaag acttaactag cttggagcct agtggcgaag 
   208081 aagtcaccag agcagtagag gacagatgca gaggaggatt ttcggagccg agctggagcg 
   208141 gcgtctagga ggtaacagga gcttgatttg cgaggaacgg gcttaatggc agaatgcagt 
   208201 tagagcactg gaatttcaag gagacttgag gttgatggac ttgtggctgg acacaggtcg 
   208261 gcgtgaatgg atgggagaat tctctaggca gattgaaagc ttggatcagg caagagcagg 
   208321 gaataaacaa gagcgtgaat aatcaaaacg agagcttagg gaagaccaag taagcaccat 
   208381 agagggcaaa cgaactggct aagagtactg gtccagagtc atcttaaata taggtgcagg 
   208441 tgatgaggtg aatgccgaca gctgggtcca atcaaggatg aagtggagaa gggcgggggg 
   208501 gcaggagagg tttcccgggg gtagtatgac accctaattt tattcttgtt gttatttttc 
   208561 tctcgagtta atgcgggtca cagcccttca aacagggtca cagagaggga aacaaaacag 
   208621 aaggggccat cattcagaca cagccccccc tgcaggagta aacctcactc agacatggag 
   208681 acgtgattac caacgctttt atagaactct tcaaaaggaa taaatttgat atctaaatat 
   208741 catccatgtc tttcatgcaa tgtgaatgaa tcacacagac accgttccat atagccatca 
   208801 ggctgaaaac atttgacact agctcctccc acacgtgtct ggggcgtcaa gctattatca 
   208861 cagttttgga ctggcgttga gtagtgaata tgtcgcgcgg taaaagagag gcgggtgacg 
   208921 tgaacgtgaa cgtaacatta gagtatattt tagagcagaa tccaaattct tccactaccc 
   208981 ctatggcttc accttacccc tagacatagc ccaccaaaca gagagttata gaaaaagagt 
   209041 gtctttaaat ctggacgtta ctcccactcg atgacgtcaa cgatagttgc tggtcgacta 
   209101 tgctagatcg gagctgcttg cactcagaaa tacataatta aatccttcct tcactttcgg 
   209161 cttgtcgcat caggggtcgc cacagcgaat aagccactac accgcagaag attcgcatgg 
   209221 taatcttggc aatgttttac gccggatgcc attcccgacg caaccctctc aaatcaaccg 
   209281 ggcttgggac cggcacgagc taaaccggct cccagaaata ctgttatatc ccacccagag 
   209341 ggagggagaa aataggtaac ataaggaaat aatattaagc cggtaagggt tgaatggctg 
   209401 tcagtgcggc cgtttatttt aaatgagagc tgcaaaagta aagaaggtaa caaacttaaa 
   209461 ggctcaggca ctaatgcatt aaatagccaa aagaaaactt aactagatgg acatcactaa 
   209521 catacaaaac atagtccaaa aacacagatc acaaccagag ggagggagaa aataggtaac 
   209581 ataaggaaat aatattaagc cggtaagggt tgaatggctg tcagtgcggc cgtttatttt 
   209641 aaatgagagc tgcaaaagta aagaaggtaa caaacttaaa ggctcaggca ctaatgcatt 
   209701 aaatagccaa aagaaaactt aactagatgg acatcactaa catacaaaac atagtccaaa 
   209761 aacacagatc acaaccagag ggagggagaa aataggtaac ataaggaaat aatattaagc 
   209821 cggtaagggt tgaatggctg tcagtgcggc cgtttatttt aaatgagagc tgcaaaagta 
   209881 aagaaggtaa caaacttaaa ggctcaggca ctaatgcatt aaatagccaa aagaaaactt 
   209941 aactagatgg acatcactaa catacaaaac atagtccaaa aacacagatc acaaccagag 
   210001 gggaaaacca ggccgtttcc aacagtctct aaccccaagt ccaacaacag ggatcagctg 
   210061 atcaaacaga ttcctccaat gaattcagct gcccagtgga tcataggctt ctccaggctt 
   210121 ttatgcttcc cgcccagcct ggtgattgga ggagggaaaa agctgcaatc atctcctgca 
   210181 ggaggtgaag tcaactgatg tggtggaggc ttctgcaaaa gacacacaac cacacacaca 
   210241 acacacacat acacacaaca cacacataca cacaccaaaa ggcctggggc cgtaacaaat 
   210301 acataactaa ataagtttta taattgtaaa aagccatgct aaaactggcc caaatcatga 
   210361 ctccaccacc tccttgctgt cttagcagca tcgttgggac atagtggcca tcccccaacc 
   210421 acccaatact tcatccatct ggaccatcca gggttccaca gcactcatca gttagcaaga 
   210481 ctgtttgaga atgagtcttc atttacgtct gggtccactc cagctgtttc tgcttgtaac 
   210541 tgttgtttag ggaaggcaaa tagaaggttt atgtataact gcaagccttt ggaggatcct 
   210601 aaaccttgat gttggtggga ctccagagac accagcagct tcaaatatgt gcttgctgtt 
   210661 ttgtaatggt attgtagcat ctgctctctt aatgggatgc atttgtctga ctgaaacctt 
   210721 cctcagcctt cctttatctg catcaacttg tatcaaatcc acttcttgtg aaaaattatt 
   210781 aacgtaaaaa atagcaagat ttaagtattg ggctgcacgg tggagcagtg gtttgcgctc 
   210841 ttccctcaca gcaagaaggc ccccggttca agtcccggct gggggacatg aaacatcaat 
   210901 gggggacctt tctgtgtgga gtttgcatgt tctccccatg tatgcgtggg ttttctccgg 
   210961 gatctccagc ttcctcccac cgtccaaaac atgctcatag gttgattgac aactctaaat 
   211021 tgtccatagg tgtgagcatg agagtgaatg gatgtgtgat tgaggatatt ctaccctgcg 
   211081 acagactggc gaccagtcca gggcatccct tgcctacgcc caagtggccg ggataggctc 
   211141 tggcaacccc gtgaccctga aagggaaaaa caataaagaa gatgaatgaa aaaaaannnn 
   211201 nnnnnngggg aaaaccatta agggggggga aggaaaaaaa aaaaaaagga tttaagtact 
   211261 attaatttgg acttcatgaa gcaatggtcc tctagtctat agttcatgtc tccatattgt 
   211321 ctatcaattt ctgatatccc aatggtatgg tatcccaatt atggatacca taattgggca 
   211381 ttgttactta taccatggtc caggtaaata ctcaattctg attggctgct gggtgtggat 
   211441 taaaaagtga tacaccacag ggataataca cacctaaaag agaagttccg gtcacatagc 
   211501 ttaaattttc aatatcactg tgctggattc tttaaaacaa accttgacac acctcacagc 
   211561 ctaacaagaa gtctgccttg tgtgaaaaaa gcaatcattc aaaacattct gaagagaaca 
   211621 atttgaaagg ttctgaaaaa aagttctgaa aagcccaata actcataaaa cccagacgca 
   211681 aaattgattt gattgaatat tttaggaaag attaaggaag agctggagtc atgaaaatgc 
   211741 ggcacaccaa gtatcaaaca gtcctctttt tgagaaaaac tatttaagct taaaaagaca 
   211801 aaaagattaa agtaccaaat aattaatcgg acagttcaga tctccatttt attttcttgt 
   211861 gggacattat ctcttatagt aaggagagct ggaaaacagg caggggtgga gatctctatg 
   211921 tttgggacaa ttgactgcat ctgattttgt tgccaaactt tggagttttt tgcacaagtg 
   211981 aacgaccctg ggagcatttc aggcaggcaa ctcgagcagt gcgtttacct ggttactcct 
   212041 ccctgcgggc ggttcagtct aatcaacgca actattcagc ttcctactta agttccaggt 
   212101 gcggtccaat cctcttcttc catttccgcg agctctgcat tcgtcaccgc accctcctcc 
   212161 ccgacttcca tctgtgagct ccattagggg tagtttaata cccaaagttt tctatagagt 
   212221 tctttttatt tatctgaaca gagcctaatg tcaaactaaa agaaatatgg aaaaaaatat 
   212281 tctttactgc atgagttgtc tttctgaaat agaaaaatta ccatcattag agaaagtaag 
   212341 actgttctta ggcttcgttc acactgcagg ctgaaacgac acaattccga tttgttttgc 
   212401 ccctatgcga cctgtatctg atcttttctt gagagtctga acgacacaga tcagatcttt 
   212461 tcaaatgtga cccagtccac ttgggtatgt ggtcctgaat ccgatacgta tcagatcttt 
   212521 tgaaatgcaa cctccgtcta aacggccagg ccacgtttcc tacccctatg tcattgatac 
   212581 gctacaaatg acataattat gcattgaagt aggcaggaac aagaaaataa acattaacca 
   212641 tggtggacaa tgctgctgag accagtcagt ggaagggaag caaggtcacc aatttgatta 
   212701 acatttgggg tgacagctct attcaggcca aactcgaggg ctaatatcgc aaccggccgg 
   212761 ttttgaaaag aattccagcg aaatggctga gcgtggtgtt gaacctttcc agcgattact 
   212821 ttgtttcctt actgaccgtg gtcagaagcg cgtggaacag gaggcggatt ctccttcggg 
   212881 gttcacttcc ctgttcggac ccacagattc tccagagcgg gttaataaag agtcaatggc 
   212941 atttattctg ggggaaacct tcttttatta tcattctcct tcctataaca cacaacatga 
   213001 atgcgcaccc ccacttctgg gtcaattcaa aagtttgcat ttaattggaa atttgaacgg 
   213061 ccttgtaata aaatctcatt tgtaaaaaaa attggaactg agcattaagc cctgcagtgt 
   213121 gaacgtagcc ttagaaaagc atctaaagca gtgatcaatt gtgttggggg gacagaccaa 
   213181 ttaacaccga ctgttcttca tatcatagtt cggatatttt tttgctcaat agttctgcac 
   213241 agacgttaca gcatgatatt aactatatca ggtctatctg gtgtgagtcc acactgaagg 
   213301 aagtagagtt gacagtgaga cccacaaaga ggaagtgtgc tccaactgtt accatggaga 
   213361 tctaatttta tgtgactgag acaggaaaga cagttctcaa gggattaggg tataaaatag 
   213421 aagcatgtgg acatttttcg cagtaaacat ttttattttc attgatgtta agaaacttaa 
   213481 tattttatca tccaaatgta gaattaaact gtgacagcta tattgactat tgagggacac 
   213541 aagttacata agttctggta agacatcatt tagaatattt agttttcaaa aatgtattta 
   213601 ttaataaatg tatgtatttg tatgttcaat ttactgcaat aacaaaatta agatatccag 
   213661 tttaatattg gtgatggttt aatgttttct gtcaaagtat tatcattaac tgtaagacaa 
   213721 aggtgtgaga gacatttttg tacagaagtg ctgttgaaat ttatcactgt gaccattact 
   213781 ttgactactg gggaaaagga acaacggtga ctgtaacacc aggtaaaaat caaagatttg 
   213841 atcctaattt tgaatttgtg actttttaac tttgtatttt agaacattta ggactcagat 
   213901 ggcacaagaa ttagtttaaa aaaactgtag atctcaagta ttactgatca agtctgatag 
   213961 aatctgtcaa aacaggtata catttttctt aaaactatga atttaacctt gttaaaagac 
   214021 atcttctgga caatattggt atcattgatg attagaagtt tttgtatgtc agatatgttg 
   214081 ggatgttaca ctgtgacaat gcttttgact actggggtaa aggcacaaca gtcacggtta 
   214141 cttcaggtaa aaaacaatta ttttctactg atcagattga aattgaaaaa ctgcatttaa 
   214201 ctttttctta ataacagtta atttttgtac taaactacta actggtcaat gatagacctg 
   214261 aacaataatg tgtcttgggt ctgtagaaag ctgaacaggt tttagcatgg agtagttgat 
   214321 agtttgtttt actgtgacta cgcttttgac tactggggta aaggcaccac ggtcaccgtc 
   214381 acttcaggta agaccaataa tcatttatga tttaacatta gtagtttaac aatattttgt 
   214441 ttttaaatgt ttgtctccac aaacaactgg ctgtcaatag gtcaaaaata tatttttatt 
   214501 acttaaacat ttgtggacat ttacagtttt cttctgtatc aaagataaat atttaacagg 
   214561 tttaatttgg ctttgaattc tctacaaatc aaagtttcca aagagaaaat caggaaaaca 
   214621 tagcaaagag gtttttgttg gggaagtcac agacttgttt tactgtgata actgggcttt 
   214681 tgactattgg ggaaaaggca caacggtgac ggtttctgca ggtaagatgt ttctgttttc 
   214741 tttagaatgt ggataaggat taatttaaat tgtaaaagtt atttttatga tttgttctaa 
   214801 agcttgtaaa tatttcaatt tttagagaat gtttttgcct aaaatcgaat ttagtgatgt 
   214861 ttttaaagtg tttaaaagtt tactttaaaa acagtagcaa agaaaatgag aatgaatcgt 
   214921 agtcagaatg agtttttata ctaagagtcc agtagattca gcactgtgta gctggtatgc 
   214981 ttttgactat tggggaaaag gcacagtggt aacagtgaca ccaggtaaga ccttttcttt 
   215041 ttaaaaaata taaaacatta tgtactttaa aaatttaaac tcaaattgtg ttaaattgcc 
   215101 agtttttccc ccagaacaaa ctctttcttt actgtgattt caaatataga tcaatttaca 
   215161 ttggtataaa agtttaatta agatccaaaa caatatttta ctgttgattt gaattgttta 
   215221 gatttaaatt tttagaataa tgatagttta gtcttaaaga aactattcag tcatcattgg 
   215281 tagtgacctt ttttacactg agagtcaagc agattgagca ctgtgttact acggagcttt 
   215341 tgactattgg ggaaaaggta caatggtgac tgtttcttca ggtaagatct atttaaaatg 
   215401 tgctgccagc ccaatattac attttaaaag tctgatttat ttaattatgt atatttttgt 
   215461 tttaaagagt tttagagtaa acagattatt tggggtattt tattgtcata cagaaatgaa 
   215521 ttcttgttta aaatgataca cactaacgtt tttaatgcat tttagaaaaa gagatagatt 
   215581 tttcttaaaa tatgatttta atgactgatg aaagccccag tagttagtgt agttagtaga 
   215641 gttgcctttt ttccctgaga gtcaagcaga ttgagcactg tgttactatg aagcttttga 
   215701 ctattgggga aaaggtacaa tggtgactgt ttcttcaggt aagatctgtg tttcatttat 
   215761 tacagaagtc aaattaatta atgtaaaaat tcatttttat gagataagat tttgattgaa 
   215821 attattttct tgtcagtttt agaaacaaca atgataaaag tttctttggt cagtgttcag 
   215881 agtaaattac tagtgttaat actaaatgtt gtgaattgtt ttttaggaga ttttttagga 
   215941 gggtgaaatt acaaaaaaga aaaagggttt gtttttttcc ccaaacagga tttaaaacta 
   216001 ttttgttgtt tctttgtttc agtttggtct gtgtgctgtg aacaaattag atcaataaaa 
   216061 aaatgtgttt ctctgtattg atagattagg aattgtatat tttgttgttt taattcttca 
   216121 ttcctttgtc ttcttcagac actcctgctc aggctccaac agccgtgttt ggtctgatgc 
   216181 catgcggccc tcaaagtaga gacacggtca ctcttggctg tcttgccgtt gatttcaccc 
   216241 cctcttcatt aactttctcg tggaaacagg gcaccaacaa tttggaaaat atcacccagt 
   216301 acccttcaat actgaaaaat gacaaatatt taggaatcag tcaggttcaa gtcagccgac 
   216361 aggactggga cgccaaaaag actttcaagt gtgttgccaa tcatccaaaa caggaagtta 
   216421 cgtctccctt aactaaacca ggtaagtttg ttttataagt tgcttttagc ttttgttaaa 
   216481 taaagttcct attgatgaaa aaatgtttac atttttgtaa aattttacga acaaattgct 
   216541 gaaagaaaat ttaaaagttt taaagacata tttgaatgat taagattata aatgtaaaga 
   216601 aacaactgaa ggttttggca acactttaat gtgaattctt tgcttttggt ataatttaga 
   216661 ccgtaagaca ttaaagcttt agtaaatgat gtatttatat tttaatattc ttttatcaaa 
   216721 cacatttttc aaagcaatat agaattttga ccataattac agataaataa acctattctc 
   216781 tcttttaatg cattagtcag cttaacttct ataaatttgt ataataatta gctttaatta 
   216841 ctgcatcatt actaaaaaaa attatatatt gatttttcag gacgtatttg atcatattct 
   216901 tgcaacaaac cattttcaat gtatgtaaaa attattacat aaatgtaatg aaagaaagta 
   216961 aaaaatgtgt aattttttgt taaaaaaact gtaatttaaa agaaaaattg aaatttcttt 
   217021 ttgccaaatt atagcaaaac aaaaaacaaa aacggggaat tcaaaaaaac attcagtgtc 
   217081 tgtatttccc ttcacagata atcagtttgt ttctgtgttt catgtctctg aataatcttc 
   217141 ctcataactg tgacctttgt ttctgtttgc tgttaattaa cattattaac aatgacttta 
   217201 aatatatgtt tgctttccag tcattgtcag tgtatatgca gaagtcagta tcaatgctct 
   217261 cccatgattt acaaagccat gattataagt tttctgaaag tctttattaa tatttttaaa 
   217321 aatcttcaat atttaaaaaa aatccttttc tgagcttctg catatatatt tgcacaaaaa 
   217381 aagttctttg cttctgcaaa aatctgtttg tgtatgtgtc tgtttttcag atgtgctgtt 
   217441 taggtcgccc aatctcacaa caagtttttt ccttgatgag gaaaagcaac aggcttcttt 
   217501 ctactgcttt gccaaagatt tttctcctag gacccatgag atcatttggc agaaagttgg 
   217561 cagcgaaaaa gccagcatcc ttgatgagac cagtgtttct cagagggaag aaatgacaca 
   217621 aatggagcta agctgtattc tgcagcaagt ttgctcacag taaaccccac tgagctgact 
   217681 tctggagcaa cnnnnnnnnn nattacttct tctacatttt gacattcaca tttgttttga 
   217741 atcctttaca gtcagaacaa atgatgacag ttgtgtcagt cagttgttta tttcctctgt 
   217801 tttctggtac ttgcaggcgg acctgttcag cgtccttcag tgtttatgtt gcctcctgta 
   217861 gaacatgcta aaaacaaaga ggtgaccctg acttgctctg tgaaagactt cttccctgag 
   217921 gaggtttacg tagcttggct tgttgatgat gatgtagtag actcaaagta caagaccagt 
   217981 accaccagtc cagtagacaa agaaggatct tacttggttt acagccagtt aaccctcaca 
   218041 gatgatcagt ggaaacagtc tggtgtggtg tacagctgtg ctgtttacca cgagtccatt 
   218101 accaactcca ccagatccat tgtcagatcc attggtttca gcacagctga taaaaacaac 
   218161 ctggtcaacc tcaacctgaa catctctgaa aagtgcaagg cgtagtagat gttgtttgtt 
   218221 gttgtctact ttttctttct tgtttgtact ttgtgatgag tcattgtgtt gtgtttgatt 
   218281 gcagattaaa aactaaaaaa aaagcacagt tcatgtttgt tgtttgctct ttctgttgtt 
   218341 gttaaaagta taaaagtttg actttctatg aagtcacagt gctgtgatgt gagacactgt 
   218401 tacactagtg tacattttga acacactgat ctttcagcat cacactttac tctccagaac 
   218461 accacaatct ttctgataac aacaatattg tgtttgtctt attttccagc agagtgttaa 
   218521 caaagcttgt gtgtgtctgt gtgtcttcta ctgggtcttg cacccccaac aagacaaatc 
   218581 ctctaactct ggtctctcag ttactgaaca gactcactct gtgagtttac tgactaacaa 
   218641 gccaagtcat gcaaaccaaa ccaagaatga cgtttatcaa gaacaagtca ggatcattag 
   218701 ctgactgaat gaaggagaaa acactgatca ggatcatgta aacacatgca ggacagttga 
   218761 agatgatggg acattcacag tagagacact aactgatgcc attccagatt aaagccactt 
   218821 tgctctttgg gacaggacag gttctagtgt tgacttagaa aaggagcatt ctagaaatac 
   218881 tgggaacatt ctgtgaagtg tggatgatcc caacagttca ttgatttgtt actttgcagt 
   218941 cccaccagag tttctgaatg aaactgtttg ctcctgcaaa gaggagatgg aagcagagga 
   219001 agatcacatg gcaaacacag ctctgacctt catcttcctc ttcatcatga ctttgttgtt 
   219061 ctctgttgga accacattgt caaaggtaaa tgcttcattt gtttataaca ggctcagagt 
   219121 tttttttgct caaagagaaa aaaaacttat ttaaagatat ttaaaagagg ttaaattatt 
   219181 acaaagtcag cattaaaaaa tatttttgga gttaaagtat attcaataaa acttaatgta 
   219241 gaaaataaac attttatgaa ctatatttcc aacatttatt acttatatag gtagcatgat 
   219301 gagattgttt tctctaaagc atcaggaaat aaaaaatcat gtttcagctt cagaagtttt 
   219361 tataaatatg tcaacatcat tcctgaggct gaaaactcaa caaaagctaa ataaaaaaat 
   219421 cacgttagat attagtctca aaaatatttt attattttat tatttttgaa ggaatgaata 
   219481 tgacatacat gataaataca tgataaaaac cggataaata tatttatttc tcattttcat 
   219541 tttaaaaacg attttattaa aagtaataaa atagtaattt ttaatgctat cctttcactt 
   219601 tttgttacat tttttaatca gcaatttaaa attagagaca aagatgtaat tcacagctaa 
   219661 agattgttga acaaaatttt tagtatcatc attaaaacgt ttttttttct ccttttacag 
   219721 atcaaatgaa aaaaaggatc agaaagatca ttctttacaa ttttttccac catttttcct 
   219781 ttttgttttt tattctatta aactgattta atcctgtaag taatctcttt ttttatttta 
   219841 acttttaagt ctttgtatct tttcctgatt taaataaaat agtaaaaaat gatttatttg 
   219901 ctcgtccatc tttttctggt gtttcatttt tgtgaagttc ttcatgttta tgcatttgta 
   219961 gatagattta tacacaaatg ttgtcagtgt ttggttgatt tcatgtaaca ttttgtgttt 
   220021 tatcttttct gaagtttcat caaaccacca acagctggag tcagcggtcc attactcagt 
   220081 gtgcaaattt tacagtcgat aactttttca gtctataatt atttgacggt tgaagtcaaa 
   220141 cctttggcaa agctcatgta aatgaagatg agatatttcc atcttctctg tttctgttcc 
   220201 tggcataacc acacctcaca cctgcagtct gccatgctct gctgctcttt ctgtcctttc 
   220261 acttctgtct ttctggactt ttttgggagc tgggtgttga acaaagcttc ctctaactga 
   220321 ataaccggat cactctgtcc tgtcgagctc aacgtctgtg aaactnnnnn nnnnncagaa 
   220381 caagcagcag ctgacacaga tccagcccac agaaagacat ctgcagagtg tggagggggg 
   220441 agagaagacc tacagtctga cctctgagat tgagccaaac atggaagagt ggacaagagg 
   220501 ctccaatttt acctgcaagt tcattcacaa ggagaacaaa gatgaaaaga caacaagtat 
   220561 ttgtcacagt aagtgtgagg aaacacttga atcactattt tcatcagtgt tatcagaagg 
   220621 tcattgatat ttgattcctg cagtctttgg atccaatcct ccttccattc gtgtggagat 
   220681 tcccagcttc aagacagtga tgatgaccaa ctctgatgtg aaagctagat gcttcatcca 
   220741 caatgttgat gctaagctgg tctggctgat ggacggggaa caaccatcca ctgacagagt 
   220801 gaatgaattc tcaaacaaaa ccactttaat cagtgaactg acagttccat ccagcagctg 
   220861 gaaaaacctg aaacttctga aatgtaaagt tcagcatcac tgcttttctg ctgagaagac 
   220921 tgtagagatt tcaggtgaaa agatcaacta tcatctgtgt tgtgtaacca acttcctatt 
   220981 tgaagtacat tgcagattac tcgttacttt tttcagttaa atctctcttt acaattttaa 
   221041 tatgtcagaa atgtaaagtg tcatttcact actttcttac tttaaagtca ctttgatcat 
   221101 aaatcctatc cagaacacaa caatattaaa tgacatattt agcactaaac attttcaatt 
   221161 ttgttgaggg gcgacatggt ggaataaaaa cttctatcaa taaagtttat ttttggtaaa 
   221221 gtggagctaa gatcctagag caagaaaata tgacaggttt aaccacaaac aatcccagaa 
   221281 tgtcaaaaat actgtagatg taacgtaaat aannnnnnnn nntttgctcg tccatctttt 
   221341 tctggtgttt catttttgtg aagttcttca tgtttatgca tttgtagata gatttataca 
   221401 caaatgttgt cagtgtttgg ttgatttcat gtaacatttt gtgttttatc ttttctgaag 
   221461 tttcatcaaa ccaccaacag ctggagtcag cggtccatta ctcagtgtgc aaattttaca 
   221521 gtcgataact ttttcagtct ataattattt gacggttgaa gtcaaacctt tggcaaagct 
   221581 catgtaaatg aagatgagat atttccatct tctctgtttc tgttcctggc ataaccacac 
   221641 ctcacacctg cagtctgcca tgctctgctg ctctttctgt cctttcactt ctgtctttct 
   221701 ggactttttt gggagctggg tgttgaacaa agcttcctct aactgaataa ccggatcact 
   221761 ctgtcctgtc gagctcaacg tctgtgaaac tgactttcag ttgtgttttt gcaaacctct 
   221821 ttaacaccaa actgtgtaaa agtacaacta tgccgtaaac ataaacacaa aaaaattaca 
   221881 cttagaactg aggctacaaa ctaaaacatg aaggttagta tgaatgagct taaatcagct 
   221941 tttaaataat cagtgctgaa attcagaagg acaaatgcaa aaacatgtca tctcttttct 
   222001 atcacagagc tgcgcgttgt ttctccaaac atcagcctgt ttcctgtctg ggaaggtgaa 
   222061 tttggagtct cacaggtcag actcatctgc acnnnnnnnn nnccaactct gatgtgaaag 
   222121 ctagatgctt catccacaat gttgatgcta agctggtctg gctgatggac ggggaacaac 
   222181 catccactga cagagtgaat gaattctcaa acaaaaccac tttaatcagt gaactgacag 
   222241 ttccatccag cagctggaaa aacctgaaac ttctgaaatg taaagttcag catcactgct 
   222301 tttctgctga gaagactgta gagatttcag gtgaaaagat caactatcat ctgtgttgtg 
   222361 taaccaactt cctatttgaa gtacattgca gattactcgt tacttttttc agttaaatct 
   222421 ctctttacaa ttttaacatg tcagaaatgt aaagtgtcat ttcactactt tcttacttta 
   222481 aagtcacttt gatcataaat cctatccaga acacaacaat attaaatgac atatttagca 
   222541 ctaaacattt tcaattttgt tgaggggcga catggtggaa taaaaacttc tatcaataaa 
   222601 gtttattttt ggtaaagtgg agctaagatc ctagagcaag aaaatatgac aggtttaacc 
   222661 acaaacaatc ccagaatgtc aaaaatactg tagatgtaac gtaaataatt ggttatttta 
   222721 ctgattattc tgggtgtttt atggtagatt ggcaggattt ttaaaataca atccatatcc 
   222781 tttatattag actatttata gcttaactct taatccagaa agtctaacaa agttaacttg 
   222841 tgactttcca aagtgtctat caataaatct ttaatgttca agctttggct ttactgaact 
   222901 atttctaccc atttgagctc actattaatg actgaaacac aatcagacaa ctagttaaaa 
   222961 ggtgattcaa taatgtcttc tagtttacta gtaaacctca ctttaatgtt agttgtaaac 
   223021 cagtgatgga aaaaatccac tagttagtca cagtggttct aaatcttcac agcttaactg 
   223081 gttaactggt gcccaaaaag gctaaagaaa atgttttctc ataaaaacag gttcaaaatt 
   223141 ctacacttgt gttgaaacaa caaaaagact gacagctact ggtttagtga aaaaacagga 
   223201 annnnnnnnn nccgtgctcc agttcctgac cgtttacctc gcctttgctc ctgctcctac 
   223261 acctggctgt ggatcctgcc tctggctcat ctctggctcg tctctgctct gtacctgacc 
   223321 gagtacctcg tctctgctcc tgctcctaca cctggctgtg gttcctgtct ccggctcgac 
   223381 tcgcgccttt gactgtcccg ataaccacgg ctggatgaag ctcgtctgct ggacttttat 
   223441 atatgtagtt gtagatttag ataagttaat tcttctctaa gagttctggt aaatcgcctg 
   223501 tccgtcctgg gggaggatcc ctccttcata tgggcacccc tgaggtttct tcgttttttc 
   223561 cggaatccgg tttttttggg agtttttcct taccgcgaag gggggtctaa gggcagggat 
   223621 gccagtatag cttagtcagt ttgttagttc attttagtat ttttctattg aactctttgt 
   223681 attcgtgatc cttttgattt catgttttac ttcgaagccc atcgagacga ctgttgttgt 
   223741 gattttgggc tatacaaata aaattgaatt gaattgaatt gaacttatgg atttattctc 
   223801 tattcaaaaa ttttttgtaa acaatgtgta acatgtatgc gtcataatcc ccaaggcaat 
   223861 gttagaccta agagaggaaa ttttcctgaa ccaccttttc ctttccatac aatccatatg 
   223921 gattttattg aattgaataa aagcaaggga ttgaaatatt gtttagtgat tattgatgca 
   223981 ttttccaaat gggttgaaat ttttccatgt gcaacacaag atgctattac agtagctaaa 
   224041 gctatttgta aaagaataat cccaactttt ggcataccac aagtgataag aagtgataat 
   224101 ggtacacatt ttgtaaatca agtgatagac aaaatggctc aacatctttg tattgattta 
   224161 aagagacatt gtagttatca cccacagagt gcaggattag ttgagagaac taatggcact 
   224221 atcaaatcaa agttaaagaa atgcatggaa gagacaaaca gacagtggcc tgactgcata 
   224281 gacttagttc aactaagcat gcgtatcaca cgcacagcag gtcaaccttt aacgcctttt 
   224341 gaaatgttgt atggacgttc ttataggtta ccagaccttg atcctacaca gcaacattct 
   224401 ccagatgatg atgcaaannn nnnnnnnnnn nnnnnnnnnn nnnnnnnnnn nnnnnnnnnn 
   224461 nnnnnnnnnn nnnnnnnnnn nnnnnnnnnn nnnnnnnnnn nnnnnnnnnn nnnnnnnnnn 
   224521 nnnnnnnnnn nnnnnnnnnn nnnnnnnnnn nnnnnnnnnn nnnnnnnnnn nnnaacaaaa 
   224581 aaaaaacttc tcatctgagt gtaaattgaa agtgttatga aaatgaagat gtcacagaaa 
   224641 actgaaaaga gatgtgatat tggatgtgag attttgacat ttatcaatga taaacaggag 
   224701 ggagtatgtg aaggaaattg ttttattatt atcattgttt aaatgtattt ctttaaatgt 
   224761 taacttagat tgaccttttt acctcttctg aaaacagttg tgtgtttgtt catctgcttc 
   224821 tcatcccagc aaggaagaga ggggggttta cgacacactg tcctgagctg ataagggata 
   224881 ctgtttgaag ttagaatcca ccaaatgggt cattatacaa caccccctaa tgaacttttt 
   224941 ctctttgtcc tgaaactgtt acctccttct tgtgttctta ataaaaggtg cacagggaga 
   225001 ggcagcgtgt tggttgtctt ctgtcacact ggcttcttct ccctcgtgca tgagaaactt 
   225061 gattcttgct gtggtctatt atttctaatt gtgtttttct ttaatgttta gatgcattta 
   225121 tctgacacat accttattcc acagtttatc acaacagcat gaaaacaaaa tatgagggat 
   225181 tttatagttt ccttcaaact atttggtgaa tgtgatcatt ttgaagactg ggatgcagca 
   225241 gaagagaaag aaaaaaggaa gagatgagac acaaagaggt gacactggaa gaattaaaca 
   225301 atttagaatg taggctttgt ttcttttgct taatgatcta aaaaatacaa gcaatagtag 
   225361 gataaattca ctctgaaatg atgctttgtt taacttctca tgatgtttag aatataacat 
   225421 tttcctccac tgctgcaaaa caaagtcagt aaagccacta ttttgtcaag gcaatgtggc 
   225481 acactaagta tcaaccagtc ctcttttagt gaaaaaataa ttaagcctaa aaaataacaa 
   225541 gattaaagta ttaataattg atcagacagt tcaggcctcc aggtcatccg ttgatttctg 
   225601 gtggggcatt atctcttata gtaaggagag ctggaaaaca gtcagggggg tagatctata 
   225661 tgtttgggac aattgacggc atttgatttg ttgccaaata taggattatt tttgcacaaa 
   225721 taaaaaaaat tggagaaagt aagaaagttc tttgagaata atctaaagca cttagacgtg 
   225781 tcttgggtgg acagaccggc taacacccac tgttcttcat atcatagttt ggacattttt 
   225841 ctgctcaata gttctgcaca gacgttacag catgatatta actatatcag gtctatctgg 
   225901 tgtgagtcca cattgaagga agtagagttg acagtgagac ccacaaagag gaagtgtgct 
   225961 ccaactgtta ccatggagat ctaattttat gtaactgaga caggaaagac agttctcaag 
   226021 ggatgagggt attaaataca aaaatgtgga cattttttcc agtaaacatt tttactctca 
   226081 ttgatgttaa gaaacttaat attttatcat cagaacatgg aatatataat atattgacta 
   226141 ctgagggaca caagttacat tagttctggt aagtcatcat ctagaatatt tagtttttcc 
   226201 aaatgtcttt attaacaaat gcatgtattt gtttattcaa tttactacaa ctacaaaggt 
   226261 gaaggtttga ttttttctga ctgaatcatt aagtgtatga caaaggtgtg agagacattt 
   226321 ttgtactgaa gtgctgttga aattcatcac tgtgacgatt actttgacta ctggggaaaa 
   226381 ggaacaactg tgactgtaac atcaggtaaa aatcaaagat ttttatcctt attttgaatt 
   226441 tgtgaatttt ttttaccttg tattttagaa caattagaac tcagagggct caagaataaa 
   226501 aagaaactaa aaaaacctgt agatctcaag tattactgac cacgtctgat agaaactgtc 
   226561 aaagcacaca taacattttt tttgaatctt taaaaataat ttttgttaaa agatgtcttc 
   226621 tggacaatat tggtatcatt gatgcatgag aagtttttgt atgtcagaga tgttgggatg 
   226681 ttacactgtg acaatgcttt tcactactgg ggtaaaggca caacagtcac agttacttca 
   226741 ggtaaaagaa actttatttt gaaattgaaa ttgaaaaatt gtacctgact tttttttaaa 
   226801 acagttaatt tttaaactac aaactggtca atgacagacc tggacaataa tgtgtcttgg 
   226861 gtctgtagaa agctgaacag gttttagcat ggagtagttg atcgtttgtt ttattatgac 
   226921 gatgcttttg actattgggg taaaggcacc gtggtcaccg tcacttcagg taagacaaat 
   226981 aatcatttat gatttaacat cagtagttta aaaatcttta gttttaaatg tttgtctcca 
   227041 caaaccccaa accactggat gttaatattt caagatcata tttttatgac ttaaaaatat 
   227101 gtagacatga gcagttttct tctgattcaa agatgaatat ttagcaggtt taatttggtt 
   227161 ttgaaatatc tataaatcaa agtttccaaa aagaaaatca ggataaaaca gcaaagaggt 
   227221 tttctgttgg ggaagtcaca gacttgtttt actgtgataa ctgggctttt gactattggg 
   227281 gaagaggaac aacggtgacg gtttctgcag gtaagattgt tctgttttct ttcaaatgtg 
   227341 gatatggaat gatttaaaat cctaaaagtt aattactttt ttatgatttg ctgtaaagct 
   227401 tgtataattt ttaatacatt ggcctgtaca tttttttata aatggacttt agtgatgttt 
   227461 taaaagtgtg taaaagttta ctttaaaaac agtagcagtg aaaataagaa tgaatcgtag 
   227521 tcagaagagt ttttacacta agagtccagt agattcagca ctgtgtagct gggttgcttt 
   227581 tgactattgg ggaaaaggaa cagtggtaac agtgacatca ggtaagactt tttattttaa 
   227641 aaatataaag cattatgtac tttaaaattt taaagtcaaa ttgtgttaaa ttacccgttt 
   227701 tttctttcag aataaactct ttctttactg tgatttcaaa ttcagtataa tttacattgg 
   227761 tgtaaaactt ttaatttaga taaataaaaa taattcactg ttgatttgaa ttgtttagat 
   227821 ttagattttt agaaattatg ataattcaga catgaagaaa ttattcagcc attattgata 
   227881 tcgaaatatt tactctgaga gtcaagcaga ttgagcactg tgttactacg gagcttttga 
   227941 ctattgggga aaaggtacaa tggtgactgt ttcttcaggt aagatctttt gaaaatgtgc 
   228001 tgccagccct attttacatt ttaaaagtct gatttatttg atttagtaaa ttttggtttc 
   228061 aaaaagttta agaatatttt tattgtcatg taaaaatgaa ttcctgttta aaaagataca 
   228121 cactaaagtt tttaatgtat tttacagata gagatagatt ttttttaaat atgattttaa 
   228181 tgattgatga atgctgcagt caccattagt agagttgcct ttttactctg agagtcaagc 
   228241 agattgagca ctgtgttact atgaagcttt tgactattgg ggaaaaggta caatggtgac 
   228301 tgtttcttaa ggtaagatca gtgtttcatt tattacagaa gtctaattaa ttaacatcaa 
   228361 aattcaattt taaaagattt tgattaaaat tattttcatt cttttcaagt ttaagaaaca 
   228421 acagttacaa aagtttcttt aatctgcatt cagagtgaat taccagtgtt aatacaaaaa 
   228481 gtcatgaatt gttggagatt ttttaggagg gtgaaattgc atgccattgt atattttgtt 
   228541 gttttaattc ttcattcctt tgtcttcttc agccactcct actcaggctc caaacgtgtt 
   228601 tcctctgatg ccatgcggcc ctcaaagtag agacacggtc actcttggtt gccttgccgt 
   228661 tgatttcacc ccctcttcat taactttctc gtggactcag ggcgccaaca gtttggaaaa 
   228721 tatcacccag tacccttcaa tactgaaaaa tgacaaatat ttgggaatca gtcaggttga 
   228781 agtcagccga caggactggg acgccaaaaa gcctttccag tgtgttgcca atcatctagg 
   228841 agagagaaca acgtctcctc cttttactaa gcaaggtaag tttgtttcta agtcgattaa 
   228901 gtagttttag taagtaaaat ttgattaata aatctttaca tttttataaa atattatgaa 
   228961 caaaatattg aaagaaagaa agaaagaaag aaagaaagaa agaaaacttt gattcaactt 
   229021 acctctgtgt tcctgctaat gcatccacgc gtcgagcctg acagaatcag aaagatcatt 
   229081 acaatttttt tccaccattt tcttttctct tttttttcta ttaaactgat ttcatcctgt 
   229141 aagtactctt tgttttaact tttaagtctt tgtatctttt cctgatttaa ataaaatggt 
   229201 gaaaataaga atttatttgc tcctccatcc ttttctgggg tttcattttt gtgaagttct 
   229261 tcatgtttat gcatttgtag atagatttat acacaaatgt tgtcagtgtt tggttgattt 
   229321 catgtaacat tctatgtttt atcttttctg aagttttcat caaaccccca acagctgaaa 
   229381 tcagcggtcc attactcagt gtgcaaattt tacagccgat aactttttca gtctagaatt 
   229441 acttgacggt tgaagtcaaa cctttgacaa agcttatgta aatgaagatg agatatttcc 
   229501 atcttctctg tttctgttcc tggcataacc acacctcaca cctgcagtct gccatgctct 
   229561 gctgctcttt ctgtcctttc acttctgtct ttctggactt ttttgggagc tgggtgttga 
   229621 acaaagcttc ctctaactga ataaccagnn nnnnnnnngt tgtgtttttg caaacctctt 
   229681 aacaccaaac tgtgtaaaag tacaactatg ccgtaaacat aaacactaaa aaatgacact 
   229741 tagaactgag actacaaact aaaacatgaa ggttagtatg aatgagttta aatcagcttt 
   229801 taaataatca gtgctgaaat tcagaaggac aaatgcaaaa acatgtcatc tcttttctat 
   229861 cacagagctg cgcgttgttt ctccaaacat cagcctgttt cctgtctggg aaggtgaatt 
   229921 tggagtctca caggtcagac tcatctgcac cctaaacggt tactttccca aaaacctgag 
   229981 tgtggagtgg cagcagaaca agcagcagct gacacagatc cagcccacag aaagacatct 
   230041 gcagagtgtg gaggggggag agaagaccta cagtctgacc tctgagattg agccaaacat 
   230101 ggaagagtgg acaagaggct ccaattttac ctgcaagttc attcacaagg agaacaaaga 
   230161 tgaaaagaca acaagtattt gtcacagtaa gtgtgaggaa acacttgaat cactattttg 
   230221 atcagtgtta tcagaaggtc attgatattt gattcctgca gtctttggat tcaatcctcc 
   230281 ttccattcat gtggagattc ccagcttcaa gacagtgatg atgaccaact ctgatgtgaa 
   230341 agctagatgc ttcatccaca atgttgatgc taagcttgtc tggctgatgg acgaggaaca 
   230401 accatccact gacagagtga atgaattctc aaacaaaacc actttaatca gtgaactgac 
   230461 agttccatcc agcagctgga aaaacctgaa acttctgaaa tgtaaagttc agcatcactg 
   230521 cttttctgct gagaagactg tagagatttc aggtgagaag atcaaccatc atctgtgttg 
   230581 tgtaactaac ttcctatttg aagtacatta ctcattgttt tttttcagtt aaatctttcc 
   230641 tttcaatttt aacatgtcag aaatgtaaag tgtcatttca ctactttctt actttaaagt 
   230701 cactttgatc ataaatccta tccagaatac aacaatatta aatgacatat ttagcactga 
   230761 acattttcca ttttgttgaa gggcggcatg ttggaataaa aacttctatg aataaagttt 
   230821 atttttggta aagtggagct aagatcctag agcaagaaaa tatgacaggt ttaaccacaa 
   230881 acaatcccag aatgtcaaaa gtatggtaga tgtaaagtga ataattggtt attttagtga 
   230941 ttattctggg tgtctttatg gtagattggc aggattttta aaatacaatc cacatccttt 
   231001 atattagact gtttataact taactcttaa tccagaaagt ctaacaaagt gaacttgtga 
   231061 ctttccaaag tgtctatcaa taaatcttta atgttcaagt tttggcttta ctgaactatt 
   231121 tctacccatt tgagctcact attaatgact gaaacacaat cagacaacta gttaaaaagt 
   231181 gattcaataa tgtcttctgg tttactagta aacctcactt taatgttagt tgtaaaccag 
   231241 tgatggaaaa aaatccacta gttagtcaca gtggttctaa atcttcacag cttaactggt 
   231301 taactggtgc ccaaaaaggc tgaagaaaat gttttctcat aaaaacaggt tcaaaattct 
   231361 acacttgtgt tgaaacaaca aaaagactga cagctactgg tttagtgaaa aaacaggaac 
   231421 atttattaat gattacaaag aatgaagaaa gtgtttgggt ctacgaagcc aaacaggaga 
   231481 tttggctcaa taatttcatt ctaaaaaacc caaagttact tagaactgat gactgttagc 
   231541 agctgttttt aatctattaa agcctcatag tttctatcat ccttcaggtt ctgcagtttc 
   231601 agctcctcat gtggacatca ggagatctct gtcagacctg cagacagaaa acaatgatgt 
   231661 gaagctgcac tgtgaccttt cacagctctc ctcacagcac ctctatgtca cacttcagtc 
   231721 caaaggagct gacatttctg acaaacagta tgttgatctt cctgaagctc cagcctcaca 
   231781 tacagtcagt gtcagcttct ctgttcctca catcgactgg aagagtgacc agagtttcac 
   231841 ctgcaaagtc catcaaggct tttccagcca gtcttttgag tccaaagcta tcagtgtttt 
   231901 tggtgagaat ggttcttttc tagaaaaagc agaaatctaa caaaagtctt cactgactga 
   231961 atccttcatg tgtttttctc tacattctaa tcagtggatc catcagtgga agtccttcag 
   232021 gtctccagta aagagtcagg acaacacaaa ctcctgtgtt ctgcatcagg ctttaatcca 
   232081 caaattagtt ggttttctga ctcagagtcc aaatcagcat caagcacaga catcagcatg 
   232141 gatacaaatg gacgtgtgac tgtaatcagt cgactggatg ttcttcagac agagtggaaa 
   232201 acagggaaga ccttcacctg tgaagtggtt gacaggtttc taaataaacg tgacagaaag 
   232261 gacatcagcc tctgttcagg taaaaacaga actgatttgg aaatgatcaa taaatattaa 
   232321 agaatggact tttacttttg tctccttcac tctttttaga ccttaatcct ccaactgtga 
   232381 ggattgtgga accaagtgct gctgaactct ccgtgtctga cattctcaca ctaacctgct 
   232441 tagtttctgg ttatttccca tctaacatct cggtgcattg gaaggagaat ggtcagaaag 
   232501 tctcatcttc tcgttacatt aacagtcctt cattcaagga tccagacagc agctcttatt 
   232561 caatgagcag cagactgaat gtgtctcaaa ctaatgacaa gaagtcaact tatacttgtg 
   232621 ttgtgagaca tgaatcctcc aacagtccat ttgaaagcag tataaaggat gtttttggtg 
   232681 agattacagt tcattttcag aatgaacatt cctaaaaact ccattggttt cctccaaaca 
   232741 tttgattctg acctgtttcc tcagcctcag tgacccacag tgaaccatca gccgtcctgc 
   232801 tccagggttc aaatgaactt gtgtgtctgg tctttggctt cagccctgca tccattaaca 
   232861 tcacctggat tgctgatgga agcacagagc tgtagaacta caataatagt catccccaca 
   232921 gaggcccgga tggaaagttc agcatccaaa gcttcctccg tctgtctcca gttgactcct 
   232981 tacccggggt gaccatcacc tgcagggtga cacatggaaa caccactctg tctgtgaatg 
   233041 tctccaaaac aggtcacact gatgctctgt cttcacctct attaaaaact acatccgtca 
   233101 catgactttt gtggtggaat ctctttgttc cactgtaaga atcaaagcaa caatgaagta 
   233161 acagatgtgc ttctgcttct ttcacagaca cggtggaact ctgtcatttc tttgatgaca 
   233221 tcctgcatgc tgatgtgagc caagacacag tcatgcaagc ttggggcatg gctattttct 
   233281 tcctcctttt attcttcatc tccatcatct tttctgctgt caccacagct ttaaaggtaa 
   233341 aaatcatcag cagtcattct gttctagtct tgtatgaatg tgactctaat gaatttatta 
   233401 aacaatgaaa catgtttttc atcacagtct ccagatgttt gaaacaatat ctgtgttttt 
   233461 cttttcagat taaatgaaga tgtgaaagag acagatctct ttttctgcag gcatctcagg 
   233521 atttttgatg acatttgacc tgtttttatt cagtttcaaa gattttatat cttacatgta 
   233581 tttttctatg tgctttattg ttatgatgaa agatgactca atattacttg aatctctttt 
   233641 tttcaatttt gtattcattg tcgcttgtaa aacaaacaaa caaataaata aataaacttt 
   233701 aaagagttgt ctcataaatt tatcttattt ataaatttta aagataaata atatcacact 
   233761 aaatgttgct aataacattt aaagacaatt atcacagtta gtattaacag tcatagacag 
   233821 tcatctcttt tttacatgaa acacctttat gtaagaacag aataaggtgc aagtttcaat 
   233881 attttcacaa gtcggagaca aaaatccgga gaagcttttg tatctggaca cattttcatg 
   233941 aaaggtaaat ctttgaatcc ttggtaattt ttcagcacat ttttatgtga gaatactaca 
   234001 caatgtaaat aaattaccat ttttatgata tccacataat ttatatctga agatttgtgt 
   234061 ttgagaataa ttattaaact agtttaggtt ttgagataag accacaagat tcttgtgttg 
   234121 tatttttctc ataaaatggc tcctttaaaa cacattttga agactttttt acacaaaaat 
   234181 ccaatcatat aaacaattgt tgatgattct tgaatagatg ctaaactatc acctagagaa 
   234241 aggtcaatct atttcaaaca gcaaatattg aatcattacc tttaaaaaag tttataagaa 
   234301 taaatcctaa tagaaaccgt tcagtcatcc atccatttta tttctttttg gagtcactgt 
   234361 gttgctgcac ccaattccag ctgctactgg gtgaaggtgg ggtacagcct ggacaggccc 
   234421 atcacagttt atgccaaagt tttacaagaa cattttatat gacctaaatg ttttatagat 
   234481 tcttatttta attttttttt ttttttacat gagattggaa tgagtctata cagtaaattc 
   234541 agaagaatta aataaagaca atcacatttt tagacattgt aataataaat ttcacctttt 
   234601 attttacaca aaaaagaaat actttgatgc acttttctgc tgatttgaat taaacatgtt 
   234661 aataagtaaa caaaataaat atcacaataa caacaattga ctttaaactc caaagttgga 
   234721 aataataaat tgttgaatac ggtaatctga attgtcaata gatgttgtac tttctcttcc 
   234781 tgtaacacca gggggcagca gtgttctttc ttcgacacta acttgcatta cagcagttgt 
   234841 tcatttaact gtcaaataca atcttaacct aattcagttc ctatttattc actgattttt 
   234901 ttatttaaat ttttttattt tattttatgt tattttaaac aaactcccaa atataaatat 
   234961 tttttaacca tttggtattt tccctttttt tttgcatttg tttaagttga atcaggatgt 
   235021 gggaggagtt tacttaaaat atgccaagac gcagatttga atgcatattt aacgagcatc 
   235081 aatgtttttc taagcagaca gtcaacatgg ctcacagaga aatccctttg tttgtgtttg 
   235141 ttctgcttgt tttgagcagt gctgaagttt ggagcattac agcagttaaa acacctggag 
   235201 agtcccacag actcacctgt acaacatctg gatttgactt tagaggctca gtgtggaact 
   235261 ggatcagaca gactcctggg aaaggactgg agtggatctc tttggtgcac acatccagca 
   235321 gccctatcta ttactcagag tcagtgaaga acagatttac catctccaga gatgactcca 
   235381 gcagtaaagt ctatctgcag atgagcaatc tgaaggcaga agacacagca atgtattact 
   235441 gtgcagaaga gacacactga ctgaagtgtt tgaagagtca cacacaaact atttcctctg 
   235501 tttacaactg aaacaggagc tggagagtgt ctgtgttagt ttaaaaatca caaactacaa 
   235561 atgattgtca ggaatgggag gtgaaggact caaagagtag atcagggttg actaaaactt 
   235621 taattaatag gcttaaaaga aaaattaagc tgacaaaatc aaactgaaac tcatataaat 
   235681 gaatgaagaa actaaaggtg acctgaccag gatgtactaa aaactttatt agatgaattc 
   235741 tgattattac aaacagaaac agctcaataa atgaaaactt ggtgcagaca gtgacagcct 
   235801 aaaagtcaag attttgatcc aatcgttgat tttttggggt ttgtgattca tttcaatcat 
   235861 taattgtagt taatacagta aaatctcaca ctgatttaaa aaacacaaag aaatgatgaa 
   235921 atgcatagat aaaaaacaaa caaaaaaaca aagacacact tcagtcacat ttgcttaatt 
   235981 aaatatattt attattaact taggttaagt agagcttgat ttattgctta aaaaagattg 
   236041 ggaagaattg agtttatata atcccaacct tactttttaa attgtagtaa tccggcttga 
   236101 tcagatagat tctctgattt ctaagctttt attaactttc atggctagcg gggaaaacag 
   236161 acccagatgc tggaacccgg aagaacacac aggtgagtaa gatggtgagt taagagtttt 
   236221 actattcagt tcttggtttt tgtagatgtt tgggcggagt tgtaacgttc gaggggatcc 
   236281 caccatgatt atggaacgtg tctgcggccc atggcgtcac tggtggatta tcttgaatcg 
   236341 gcagcggttc gtggtgtggc ttgaatcggc agaggctcgt tggcatgacc ggaggaattc 
   236401 tgaggcttgg ttccagaagc aaagatgatt caggcgacca ctcgtaaaaa tggaatcctg 
   236461 aggatagacg gagaacaaag acttaggcaa gagcttgaaa acagtagctg cgagcaaggt 
   236521 gaccatacta agcaccatag agtagcaacg atctggcgat ggatactttg aaggcaggcg 
   236581 ggtgatgagg tgagtggaag cagctgtgaa tagtcaggag ccaagcagag agaggggagg 
   236641 gggaggagtc tgacagaggc accatgacat taactttagt aaagtaacat ttatatgttg 
   236701 tggcccaatc tccacttctc aaagtttaaa aataattaaa aatgaaataa aaatgcaaag 
   236761 ttagtaaaga tgaactgagt cattgtcttt acatttgcat tttcctaaaa atcaaaagag 
   236821 tttaccagtt acgttgtaaa aaattctggt agattaaaaa gaaatcctaa tccgatcatc 
   236881 ctctgacttt tattcaactc actatttctt ttcttgtatc actaaagaag ataaagatgt 
   236941 tcataaaaaa atataattac agttagattt tctttttttt tctatatatc acccactgca 
   237001 gtaatcattt ctggaacagc attgatgtga aatgatttgt ttttaactga actcatagaa 
   237061 gtttcttttt ataaatataa aagtgaaatc atttaattag atcagaaaaa gtcttttctg 
   237121 attcagatgt gaattctgat ggagctgaat gtcttctgtg aggtggagtc aatgcaaaca 
   237181 tggacgtctt cctcctctat ttatctgaca gcagagatga cagcagagac actgaactca 
   237241 gttgaacatg atggactgta ggacaggact actgctttta actctctgtt atgcaggtga 
   237301 acatcatcat gcagatattg tagatttctg atgttttcct tttttaaatc tagctttctg 
   237361 attttccttc ccagttgttg atggacagac tctgactgag tctgaatctg aggttaaaag 
   237421 tcctggagaa tcccacagac tgacctgttc agcctctgga ttccctttca gcagctatcg 
   237481 catggcctgg atcagacagg ctcctggaaa aggactggag tggatcgctt ggatcaacac 
   237541 aggcagcagc agcatcttct actcagagtc agtgaaaaac cgcttcacca tctccagaga 
   237601 caacagcaga caggaggtgt atctgcagat gaacattctg agagctgagg attctgctgt 
   237661 ttattactgc gctagataca cacagtgact caagagacag aaactctgta caaaaacacc 
   237721 aaatacagca ataaatgaca aaagcttcag gaaaaattag atttgttgtt atttttttgt 
   237781 cttcatcaat attttactgt tttgtcggta ttttagtttg caaattttta tttcattgct 
   237841 tatactttag aatgagctgt taaatggagg ggctgactaa ttttcatttt gggtgttttt 
   237901 tttgtttccc tataattaat ttattttgtt caggcctttt tttgggccat acctattcta 
   237961 aacaagaaca aagttttagt tttagctatt ttttttatca tattgtgtaa gattttacag 
   238021 tcttaatgtt ttgtgtgtga ttttatctac aaaaattttt ttatcttagc agcaccaaat 
   238081 tttttttatg actttttaaa tttaactggt aaaaatgaaa tatttttatt ttcactcaat 
   238141 ttttcaaatc taaaacccat gtgtttggac aataaaaaaa actggagaac ctggagaatc 
   238201 ccacagactg acctgttcag cctctggatt cacttttagc gaccatccca tgaactggat 
   238261 cagacaggct cctggaaaag gactggagtg gatcgcttat attagcacct ccagttctcc 
   238321 aatttcttac tgccagtcag tccagggacg gttttccatt accagagatg attccagcag 
   238381 taaactttat ctacagatga acagtttaag gatcaaggac acagcagttt attaatgtta 
   238441 ttacagtgag agacatttta gggacggtcg tacaaaaagt tcctttctct tttatatgtt 
   238501 taaaaaaaag tatctcatga atgttagaca aatgtttata ggcttatttt gaataattct 
   238561 gttgagacat atttggtctt tgttttttaa ggaaatttct atcgctcttt ttgaatgaaa 
   238621 acagctgaat ataccagaaa agatgaagca atgatgataa ctgctactga caagggcttt 
   238681 atatcttttt agtccaggat attccagaat attaaactaa ttgttttcga tttcttacgt 
   238741 atattttttt tttttatgca gacattttaa atgcatgtga cattcaaaaa acatttttta 
   238801 aattgtatta ctaaaataaa aattatgaca atgtttagca aggtaaagtt tttgcatcac 
   238861 ttccggtgat gcaaaaactt gatcccacat caccctcaag accccacatc acttgagggt 
   238921 cttccctttc tgttaaactt gaacttaaag ataaagtgca actttaattc ttactactgg 
   238981 atgtgatgca aacactttgc cttgctaaac gttgttgtaa tttttatttt agtaatacaa 
   239041 ttcaaaaaaa ggtttttgga ctgtactgta ttaaaaatgc ccacataaaa aaaaaacagt 
   239101 aataaataaa tgtaaaaaat catatacgat ctgttttatt tcacgtccct tttttttgct 
   239161 gtaattccgg tcatctgcac ccggatttgc tatatatgtt gatttgttct gggatattgt 
   239221 tgttgtatct taaatgtaag tgtgtcttga atctctcgac caccgtactt tccctatata 
   239281 aaaaaaattg aaaattcttg atcaaaacgt gcactccttg gtaaactcta ctaaaatggt 
   239341 gtttattttt gtcaattgct acaagataaa aatgttttta aataaaaata taaatgaaaa 
   239401 tattgttatc tgaaaatagc aatgaagaaa ttaaaacatt agcaaactgt gatacaagaa 
   239461 agaaaaagag gtgataaaca gatgatctga caaagatgaa ttcaacccat atttagaata 
   239521 tactgagaat atttaactaa cagaaatact taggagtaga gaaatgttta aaatcaataa 
   239581 gatgcatttc aaggttgatc actattccct cacatatgga tgtttaccat aagggctggg 
   239641 ccggcagaca cattaatcca cacatacata aagtattagt ttgttattat aagcattaag 
   239701 gttcaataga aaacaaaatc ttagtttaaa agtctcaaat ttctttggtg cttgctgcac 
   239761 aaatttgacc ataaacagga ttgcagcttt tttgcagtta aaagataaac atgtaaatgc 
   239821 agaaaccaaa acaatttaaa ttgtcttgag aatttatttt tcaaatagat cattttaggc 
   239881 ttttattttg taggatgttg atgtatcctg ccacatgcaa aaacaacatc caactttttt 
   239941 atgcaaataa aaaaaaggcc ctaatattca ataaaggctt gatgtgaagc caacagctgc 
   240001 atgtggaaaa cctcagatca acatcttcat catgttgtct gtagttttgt tgctgctggc 
   240061 tgctgagttt ggtgagtgtc actgtaacaa aatgaatatg tatatttatt cagattttta 
   240121 atggttgata gatgtatttg tattaaaaca attccctcct ctttaggtgt aaagtgtgaa 
   240181 cagctgacac agccagcctc tgtgagtctg cagccaggtg agaggctgac catcacctgt 
   240241 caggtctctt attctgtgag cagctacagg acagcttgga tcagacagcc tgcagggaaa 
   240301 ggactggagt ggattgggat gagatacact ggagactctt actacaaaga ttcactgaag 
   240361 aacaagttca gcattgattt ggactcttcc aacaacagag tgactctaaa tggacagaac 
   240421 atgcagcctg aagactctgc tgtgtatttc tgtgccagag agtcacagtg acacaaacca 
   240481 tcagcagacc tgaacaaaaa cccctcagag cctgaaaact tgtaacatga atccaccaga 
   240541 ggaggcgctc taacacaatc aataatcgtc aatccatttg tttttgtttt tgtttttaaa 
   240601 gacttggaac atttattttt caaattagtc tttttatcaa attaagtcaa atcaaattaa 
   240661 attaaacttt aaaagcacat atcatgtata cttcagtgct ttacagaaca aaagcatcaa 
   240721 ttaatcttga taaccaaaaa aaaaagacct tcactctcac acaatgcttt aaacgccatg 
   240781 acccccacac ttccaacatt gttacattaa atgacacatg aataaagaca caaaatctgg 
   240841 tttgatgatg agtgatgcat taatggtacg gggatctgtc cacaccagag acccaccatc 
   240901 ttctattcaa agcaaccagc cagatttcac tccagcaaca ctccttcttc ctcttttggc 
   240961 ttctcccatc aggggttgcc acagtgaaca agtcgcatgg taaacttggc aatgttttta 
   241021 cgccggatgc ccttcctgat gcaacctttt caaaccgggc ttggaaccgg catagaggta 
   241081 gagaagggaa cagggagcag cccggagtca aaccctggtt tcacggacgg aaggtgccgc 
   241141 aaaccagcac gagctaaacc ggctcccttc actccagcaa cactgttcac tgaaaaggct 
   241201 gagtgactgg tgtggagaac aagggtgaca ttgaaaagtt aaaaacaaag gtaaatgtaa 
   241261 gtaaaaagac ataagacatt tgtaaaatca ttaaaaaaaa aaaagatata aaagatctca 
   241321 taaaaaaacg ttatcctgga taaaatgcgc aatataaaaa aaaaaaaaac ttttgaaaan 
   241381 nnnnnnnnna aggttttttt aaaaaacgtt ttcccgggta aaaatcgcca aataaaaaaa 
   241441 aaaaaaacat ctgacaacac ctgaaaaaaa ttgagcataa ttaggaatag gtttcataga 
   241501 ctcaaaattc aggaaaccag gaactaaaac tataataaac ttaaacatga gcaaattatc 
   241561 aaactaagga gaaccaaaac tgatgacaaa tacatgaaca gatcaaactt aaacctgctg 
   241621 taactatgac tgcagcaaca gagaaaacaa atcaataaat aaataacttg attttttttc 
   241681 agtgacttag ggctgcatgg ttgtgtagtg gttagtacgc tcaccacaca acaagcagac 
   241741 actggtagag acacataaag gtctcaggtg ggacctcaat gtgtggagct tgcatgttct 
   241801 cctttgcatg tgtgggtttt cttcccacag tctaaaaaca tgcttcatag atcaattggt 
   241861 ctctctaagt gtcccttggt gtttgtgtga ctctgtgaca ggctctggtg acccccaaaa 
   241921 ggcagatagt gggctaaatg tgttcatcca cacttatcaa acatttagtt taataataaa 
   241981 caataaatca acaattattt gaaactagat aattatttaa tttatgaact aataaatgat 
   242041 ctttgatgta tttcactgga gaggaagtaa tagtgtactg atgctgacat ccttgtaata 
   242101 tccgaaacac aagtctgttt tagaactatt agttttcaac gacaaaaatc ttttaatgta 
   242161 gtttccccca aaaaggagga ggtgtagctt tctacctaaa aaaaaacttt acatcccaac 
   242221 attttgaatt tctagcacta aagcttgaaa tcttcagggg tcagcccctc acaataatgg 
   242281 gcatagatct cccttagctt atagtgagac tctcacctca ctttaagacc agatttcaga 
   242341 aataaatttg actgagcttt tttggtgata gttttaactt tgactggttg tctgtccttt 
   242401 ttgatgcctt aaagtttgtt tgtgattttt ataatctctc ccaactaatg gacagtcctt 
   242461 accatgacca tcaccacaca actagaaaaa ttgtaacatg aatccaccag aggaggcgct 
   242521 ctaacactac cagtgacaaa gaccatctca atgaaaaatg caatttcaat ttatgatctt 
   242581 tatgattaca aatgtatgac tgaacaaaga aaacaatgat gaaatttgat tgattaaaaa 
   242641 gtttagcttc acatattacg gtaaagagat acattaaaaa caaaaaaaca aaaatctgtg 
   242701 atgactttct gtcaaacgta atcaaaatat aaccccacca aattctaaat aattgctact 
   242761 gaagaaaatg gttattttta cacaaaatga cagaagtttt tgtgattgtt ttgaatcaga 
   242821 atttttctca gaatttttaa atcagaaatt tttaaagtct ttactgaatc tcatttctgt 
   242881 caacaatgtt caaaaactaa tttaaaggct gatctgcagc tatgggttgt ttatgtcatt 
   242941 tatttcactt ttgtgttttt cattgacttg tcatattttg gatattctgg attttagttg 
   243001 ccattccttt tctgtccttt cttttacagt tgctaatgtc cacaagacca gtttctcttc 
   243061 agtgttttct actttacttt aaaacaagga aaatatatta aaaataaaca aaaaatattt 
   243121 aagggtaaaa taattgaaaa cagaaaaata cacgaaaaac caacatccaa aaataaaaaa 
   243181 gattgtgaat acagaaactt gaataactca acataagttt ttatttgaga ggaagaggag 
   243241 gagctgaggc aaacacaatc tgcctccatg tttccttgtg cattaaagag ggtaagactc 
   243301 tgaaaatcac tgacagactc tctagactgg acacagagaa atgactgcag ctacaatgaa 
   243361 taaacttgac tttgtggtta cttttcttat tctggtcttt aactggacag gtaggaaaaa 
   243421 tattttatag actgatggaa agagaaatga ttagactgca ttaagtaaag agttttgtgt 
   243481 ctgcaggtac tgaaagtcaa acactgactg aatctgaatc agcggttaaa agacctggag 
   243541 aatccgaaaa actgacttgt acatattcag ggtttagtgg tgttccctat atagcttgga 
   243601 tcagacaggc tgcaggaaaa caactggaat ggattgctta tatcaaccct ggcagcagtg 
   243661 gcatctacta ctcagagtca gtgaaaaacc gcttcacaat ctccagagac aacagcagaa 
   243721 agcaggtgta tctgcagatg aacagtctga gagctgagga ttctgctgtt tattactgcg 
   243781 ctagagacac acagtgactc aagagacaga aactctgtac aaaaacacca cataaagcaa 
   243841 ttagctctca tccgttcttt taaatattat tttacataac agtgaatgca aaaaaaggaa 
   243901 aagtgatatt ttcaaaaaca ctttaaaagg agtaaaataa aaacagattt ggaaaagtaa 
   243961 gacttgttgt tttttctttt tctttgttaa acgtttaatt tttttttttt agcgtgcagt 
   244021 tttttattta atattttaaa ctttttgtga gttggttaag gagaggcgct gactttgaca 
   244081 tttagtttgg gtggatttgt cattttccta atttagtcaa tttattttgg ccaggccttt 
   244141 tgttggagcc atatctattt taaacaagaa caacatttta taacatccat atttaattta 
   244201 ctctaactta ctctagcttt atttcatcat attgtgttag attttacaat ttttacgttt 
   244261 tgtctgtaat gttatacatg aaatatttta gtatagcagc agcaaagtaa gagtcatttt 
   244321 ttaaaatgac tgtgaattta actggcaaaa tgaaatgttt ttattttcac tcagttcttt 
   244381 aaatctaaaa cctcttatat gttttaaaat aaaaaaaatc tctatgttca gagaagtaaa 
   244441 aaagctaaaa gacaaactta aatgttgcta ttttacttca ttaacttcat ttttagtaaa 
   244501 ctgttgaacc ataaagtagt gattctaaac acatttgatg cgtctcgtac acagactggg 
   244561 gtttgatcag cctctgttct ctgtagggtt tctgtttaga gacccacagc accctgtgtg 
   244621 ttcaggaaac aacactaaaa atgtgtttaa cccttgtgct atcttagatg actccaccct 
   244681 tacattgatg tgttctccct accatgacaa aggtggataa aggtggaaag atttcatgta 
   244741 atccatggac accagtgaag atcacaaatc attgaagaaa aaaggttcag agcactgtct 
   244801 agtggatcta gatgacccag ctcccaacgt taaagtgcct tggatagtac aagggttaaa 
   244861 gtcacacatg tcaaatgaac aagtctcacc tgaaacatta actgtttttt gatgtgcatg 
   244921 ttcaaaatat tctttttata atgacaatac aactgtagcc agactggtca ttgacaatat 
   244981 ttattttgct ctttaaaagt catttttaaa ttaaaataaa ataattaaaa atggcaattc 
   245041 acattattta aatataattt tcatttaaca ttatgtaaat gtgtttttga ttataaggaa 
   245101 gtgaagtgtg agtgtgtgag tcagaaagcc cttagtgagt tcatcttcag catcaaccat 
   245161 gttctctgca gctctgatgc tgctgctgac agctggatcc tgtgaggaga tttcagtgga 
   245221 ttcacaacaa aaatcagatc agaaacattt cagattcaga tgaatgatgg agatgatgtt 
   245281 ggtttgtgtt tccacaggtg tggacagtat tgatctcatc cagccagact caaaggttgt 
   245341 tcagactgga cagtctttga acatcagctg tcaggtttct ggatattcac tgactgatgg 
   245401 cagctatgca acaggctgga tcagacagcg agaaggaaaa tcaatggact ggatttctca 
   245461 tcagtggggg agtagtagtg gaaccttaag acaaaatgat gctctgaaaa acaagttcag
[truncated: 265,865 more chars]
