# Supplementary material for: Immunoglobulin heavy chains in medaka (Oryzias latipes)
Source: BMC Evol Biol. 2011 Jun 15;11:165. doi: 10.1186/1471-2148-11-165 (PMC3141427; doi:10.1186/1471-2148-11-165)
Supplement: Additional file 6 — Medaka germline nucleotide sequences. In this file you can find nucleotide sequences of different zones described in the medaka IGH locus. The IGHVs file contains the annotation of all VHs. All files can be visualized with Vector-NTI program available in http://www.invitrogen.com. [file 1471-2148-11-165-S6.ZIP › Zone 2]

LOCUS       Clipboard       25001 bp    DNA     linear       19-MAR-1980
SOURCE      
  ORGANISM  
COMMENT     LSOWNER|
COMMENT     This file is created by Vector NTI
            http://www.invitrogen.com/
COMMENT     ORIGDB|GenBank
COMMENT     LSOWNER|
COMMENT     VNTNAME|Clipboard|
FEATURES             Location/Qualifiers
     exon            6140..6442
                     /vntifkey="61"
                     /label=CH1
     exon            7432..7635
                     /vntifkey="61"
                     /label=CH2
     exon            7818..8164
                     /vntifkey="61"
                     /label=CH3
     exon            8885..8986
                     /vntifkey="61"
                     /label=TM1
     exon            9622..9630
                     /vntifkey="61"
                     /label=TM2
     exon            10645..10935
                     /vntifkey="61"
                     /label=CH1
     exon            18574..18876
                     /vntifkey="61"
                     /label=CH2
     exon            19867..20187
                     /vntifkey="61"
                     /label=CH3
     exon            20263..20553
                     /vntifkey="61"
                     /label=CH4
     exon            21589..21903
                     /vntifkey="61"
                     /label=CH5
     exon            21996..22280
                     /vntifkey="61"
                     /label=CH6
     exon            22361..22678
                     /vntifkey="61"
                     /label=CH7
     exon            23189..23337
                     /vntifkey="61"
                     /label=TM1
     exon            23470..23478
                     /vntifkey="61"
                     /label=TM2
     misc_feature    3773..3823
                     /vntifkey="21"
                     /label=JH
     misc_feature    4338..4388
                     /vntifkey="21"
                     /label=JH
     misc_feature    16356..16406
                     /vntifkey="21"
                     /label=JH
     misc_feature    4669..4722
                     /vntifkey="21"
                     /label=JH
     misc_feature    4097..4147
                     /vntifkey="21"
                     /label=JH
     misc_feature    5327..5382
                     /vntifkey="21"
                     /label=JH
     misc_feature    4970..5025
                     /vntifkey="21"
                     /label=JH
     misc_feature    5684..5739
                     /vntifkey="21"
                     /label=JH
     misc_feature    16692..16742
                     /vntifkey="21"
                     /label=JH
     misc_feature    16910..16970
                     /vntifkey="21"
                     /label=JH
     misc_feature    17258..17311
                     /vntifkey="21"
                     /label=JH
     misc_feature    17567..17622
                     /vntifkey="21"
                     /label=JH
     misc_feature    17924..17979
                     /vntifkey="21"
                     /label=JH
     misc_feature    18257..18312
                     /vntifkey="21"
                     /label=JH
     exon            3445..3558
                     /vntifkey="61"
                     /label=O
     exon            22772..23069
                     /vntifkey="61"
                     /label=CH7
BASE COUNT     7759 a      4374 c      4467 g      8175 t       226 others
ORIGIN
        1 ggggaaaacc aggccgtttc caacagtctc taaccccaag tccaacaaca gggatcagct 
       61 gatcaaacag attcctccaa tgaattcagc tgcccagtgg atcataggct tctccaggct 
      121 tttatgcttc ccgcccagcc tggtgattgg aggagggaaa aagctgcaat catctcctgc 
      181 aggaggtgaa gtcaactgat gtggtggagg cttctgcaaa agacacacaa ccacacacac 
      241 aacacacaca tacacacaac acacacatac acacaccaaa aggcctgggg ccgtaacaaa 
      301 tacataacta aataagtttt ataattgtaa aaagccatgc taaaactggc ccaaatcatg 
      361 actccaccac ctccttgctg tcttagcagc atcgttggga catagtggcc atcccccaac 
      421 cacccaatac ttcatccatc tggaccatcc agggttccac agcactcatc agttagcaag 
      481 actgtttgag aatgagtctt catttacgtc tgggtccact ccagctgttt ctgcttgtaa 
      541 ctgttgttta gggaaggcaa atagaaggtt tatgtataac tgcaagcctt tggaggatcc 
      601 taaaccttga tgttggtggg actccagaga caccagcagc ttcaaatatg tgcttgctgt 
      661 tttgtaatgg tattgtagca tctgctctct taatgggatg catttgtctg actgaaacct 
      721 tcctcagcct tcctttatct gcatcaactt gtatcaaatc cacttcttgt gaaaaattat 
      781 taacgtaaaa aatagcaaga tttaagtatt gggctgcacg gtggagcagt ggtttgcgct 
      841 cttccctcac agcaagaagg cccccggttc aagtcccggc tgggggacat gaaacatcaa 
      901 tgggggacct ttctgtgtgg agtttgcatg ttctccccat gtatgcgtgg gttttctccg 
      961 ggatctccag cttcctccca ccgtccaaaa catgctcata ggttgattga caactctaaa 
     1021 ttgtccatag gtgtgagcat gagagtgaat ggatgtgtga ttgaggatat tctaccctgc 
     1081 gacagactgg cgaccagtcc agggcatccc ttgcctacgc ccaagtggcc gggataggct 
     1141 ctggcaaccc cgtgaccctg aaagggaaaa acaataaaga agatgaatga aaaaaaannn 
     1201 nnnnnnnggg gaaaaccatt aagggggggg aaggaaaaaa aaaaaaaagg atttaagtac 
     1261 tattaatttg gacttcatga agcaatggtc ctctagtcta tagttcatgt ctccatattg 
     1321 tctatcaatt tctgatatcc caatggtatg gtatcccaat tatggatacc ataattgggc 
     1381 attgttactt ataccatggt ccaggtaaat actcaattct gattggctgc tgggtgtgga 
     1441 ttaaaaagtg atacaccaca gggataatac acacctaaaa gagaagttcc ggtcacatag 
     1501 cttaaatttt caatatcact gtgctggatt ctttaaaaca aaccttgaca cacctcacag 
     1561 cctaacaaga agtctgcctt gtgtgaaaaa agcaatcatt caaaacattc tgaagagaac 
     1621 aatttgaaag gttctgaaaa aaagttctga aaagcccaat aactcataaa acccagacgc 
     1681 aaaattgatt tgattgaata ttttaggaaa gattaaggaa gagctggagt catgaaaatg 
     1741 cggcacacca agtatcaaac agtcctcttt ttgagaaaaa ctatttaagc ttaaaaagac 
     1801 aaaaagatta aagtaccaaa taattaatcg gacagttcag atctccattt tattttcttg 
     1861 tgggacatta tctcttatag taaggagagc tggaaaacag gcaggggtgg agatctctat 
     1921 gtttgggaca attgactgca tctgattttg ttgccaaact ttggagtttt ttgcacaagt 
     1981 gaacgaccct gggagcattt caggcaggca actcgagcag tgcgtttacc tggttactcc 
     2041 tccctgcggg cggttcagtc taatcaacgc aactattcag cttcctactt aagttccagg 
     2101 tgcggtccaa tcctcttctt ccatttccgc gagctctgca ttcgtcaccg caccctcctc 
     2161 cccgacttcc atctgtgagc tccattaggg gtagtttaat acccaaagtt ttctatagag 
     2221 ttctttttat ttatctgaac agagcctaat gtcaaactaa aagaaatatg gaaaaaaata 
     2281 ttctttactg catgagttgt ctttctgaaa tagaaaaatt accatcatta gagaaagtaa 
     2341 gactgttctt aggcttcgtt cacactgcag gctgaaacga cacaattccg atttgttttg 
     2401 cccctatgcg acctgtatct gatcttttct tgagagtctg aacgacacag atcagatctt 
     2461 ttcaaatgtg acccagtcca cttgggtatg tggtcctgaa tccgatacgt atcagatctt 
     2521 ttgaaatgca acctccgtct aaacggccag gccacgtttc ctacccctat gtcattgata 
     2581 cgctacaaat gacataatta tgcattgaag taggcaggaa caagaaaata aacattaacc 
     2641 atggtggaca atgctgctga gaccagtcag tggaagggaa gcaaggtcac caatttgatt 
     2701 aacatttggg gtgacagctc tattcaggcc aaactcgagg gctaatatcg caaccggccg 
     2761 gttttgaaaa gaattccagc gaaatggctg agcgtggtgt tgaacctttc cagcgattac 
     2821 tttgtttcct tactgaccgt ggtcagaagc gcgtggaaca ggaggcggat tctccttcgg 
     2881 ggttcacttc cctgttcgga cccacagatt ctccagagcg ggttaataaa gagtcaatgg 
     2941 catttattct gggggaaacc ttcttttatt atcattctcc ttcctataac acacaacatg 
     3001 aatgcgcacc cccacttctg ggtcaattca aaagtttgca tttaattgga aatttgaacg 
     3061 gccttgtaat aaaatctcat ttgtaaaaaa aattggaact gagcattaag ccctgcagtg 
     3121 tgaacgtagc cttagaaaag catctaaagc agtgatcaat tgtgttgggg ggacagacca 
     3181 attaacaccg actgttcttc atatcatagt tcggatattt ttttgctcaa tagttctgca 
     3241 cagacgttac agcatgatat taactatatc aggtctatct ggtgtgagtc cacactgaag 
     3301 gaagtagagt tgacagtgag acccacaaag aggaagtgtg ctccaactgt taccatggag 
     3361 atctaatttt atgtgactga gacaggaaag acagttctca agggattagg gtataaaata 
     3421 gaagcatgtg gacatttttc gcagtaaaca tttttatttt cattgatgtt aagaaactta 
     3481 atattttatc atccaaatgt agaattaaac tgtgacagct atattgacta ttgagggaca 
     3541 caagttacat aagttctggt aagacatcat ttagaatatt tagttttcaa aaatgtattt 
     3601 attaataaat gtatgtattt gtatgttcaa tttactgcaa taacaaaatt aagatatcca 
     3661 gtttaatatt ggtgatggtt taatgttttc tgtcaaagta ttatcattaa ctgtaagaca 
     3721 aaggtgtgag agacattttt gtacagaagt gctgttgaaa tttatcactg tgaccattac 
     3781 tttgactact ggggaaaagg aacaacggtg actgtaacac caggtaaaaa tcaaagattt 
     3841 gatcctaatt ttgaatttgt gactttttaa ctttgtattt tagaacattt aggactcaga 
     3901 tggcacaaga attagtttaa aaaaactgta gatctcaagt attactgatc aagtctgata 
     3961 gaatctgtca aaacaggtat acatttttct taaaactatg aatttaacct tgttaaaaga 
     4021 catcttctgg acaatattgg tatcattgat gattagaagt ttttgtatgt cagatatgtt 
     4081 gggatgttac actgtgacaa tgcttttgac tactggggta aaggcacaac agtcacggtt 
     4141 acttcaggta aaaaacaatt attttctact gatcagattg aaattgaaaa actgcattta 
     4201 actttttctt aataacagtt aatttttgta ctaaactact aactggtcaa tgatagacct 
     4261 gaacaataat gtgtcttggg tctgtagaaa gctgaacagg ttttagcatg gagtagttga 
     4321 tagtttgttt tactgtgact acgcttttga ctactggggt aaaggcacca cggtcaccgt 
     4381 cacttcaggt aagaccaata atcatttatg atttaacatt agtagtttaa caatattttg 
     4441 tttttaaatg tttgtctcca caaacaactg gctgtcaata ggtcaaaaat atatttttat 
     4501 tacttaaaca tttgtggaca tttacagttt tcttctgtat caaagataaa tatttaacag 
     4561 gtttaatttg gctttgaatt ctctacaaat caaagtttcc aaagagaaaa tcaggaaaac 
     4621 atagcaaaga ggtttttgtt ggggaagtca cagacttgtt ttactgtgat aactgggctt 
     4681 ttgactattg gggaaaaggc acaacggtga cggtttctgc aggtaagatg tttctgtttt 
     4741 ctttagaatg tggataagga ttaatttaaa ttgtaaaagt tatttttatg atttgttcta 
     4801 aagcttgtaa atatttcaat ttttagagaa tgtttttgcc taaaatcgaa tttagtgatg 
     4861 tttttaaagt gtttaaaagt ttactttaaa aacagtagca aagaaaatga gaatgaatcg 
     4921 tagtcagaat gagtttttat actaagagtc cagtagattc agcactgtgt agctggtatg 
     4981 cttttgacta ttggggaaaa ggcacagtgg taacagtgac accaggtaag accttttctt 
     5041 tttaaaaaat ataaaacatt atgtacttta aaaatttaaa ctcaaattgt gttaaattgc 
     5101 cagtttttcc cccagaacaa actctttctt tactgtgatt tcaaatatag atcaatttac 
     5161 attggtataa aagtttaatt aagatccaaa acaatatttt actgttgatt tgaattgttt 
     5221 agatttaaat ttttagaata atgatagttt agtcttaaag aaactattca gtcatcattg 
     5281 gtagtgacct tttttacact gagagtcaag cagattgagc actgtgttac tacggagctt 
     5341 ttgactattg gggaaaaggt acaatggtga ctgtttcttc aggtaagatc tatttaaaat 
     5401 gtgctgccag cccaatatta cattttaaaa gtctgattta tttaattatg tatatttttg 
     5461 ttttaaagag ttttagagta aacagattat ttggggtatt ttattgtcat acagaaatga 
     5521 attcttgttt aaaatgatac acactaacgt ttttaatgca ttttagaaaa agagatagat 
     5581 ttttcttaaa atatgatttt aatgactgat gaaagcccca gtagttagtg tagttagtag 
     5641 agttgccttt tttccctgag agtcaagcag attgagcact gtgttactat gaagcttttg 
     5701 actattgggg aaaaggtaca atggtgactg tttcttcagg taagatctgt gtttcattta 
     5761 ttacagaagt caaattaatt aatgtaaaaa ttcattttta tgagataaga ttttgattga 
     5821 aattattttc ttgtcagttt tagaaacaac aatgataaaa gtttctttgg tcagtgttca 
     5881 gagtaaatta ctagtgttaa tactaaatgt tgtgaattgt tttttaggag attttttagg 
     5941 agggtgaaat tacaaaaaag aaaaagggtt tgtttttttc cccaaacagg atttaaaact 
     6001 attttgttgt ttctttgttt cagtttggtc tgtgtgctgt gaacaaatta gatcaataaa 
     6061 aaaatgtgtt tctctgtatt gatagattag gaattgtata ttttgttgtt ttaattcttc 
     6121 attcctttgt cttcttcaga cactcctgct caggctccaa cagccgtgtt tggtctgatg 
     6181 ccatgcggcc ctcaaagtag agacacggtc actcttggct gtcttgccgt tgatttcacc 
     6241 ccctcttcat taactttctc gtggaaacag ggcaccaaca atttggaaaa tatcacccag 
     6301 tacccttcaa tactgaaaaa tgacaaatat ttaggaatca gtcaggttca agtcagccga 
     6361 caggactggg acgccaaaaa gactttcaag tgtgttgcca atcatccaaa acaggaagtt 
     6421 acgtctccct taactaaacc aggtaagttt gttttataag ttgcttttag cttttgttaa 
     6481 ataaagttcc tattgatgaa aaaatgttta catttttgta aaattttacg aacaaattgc 
     6541 tgaaagaaaa tttaaaagtt ttaaagacat atttgaatga ttaagattat aaatgtaaag 
     6601 aaacaactga aggttttggc aacactttaa tgtgaattct ttgcttttgg tataatttag 
     6661 accgtaagac attaaagctt tagtaaatga tgtatttata ttttaatatt cttttatcaa 
     6721 acacattttt caaagcaata tagaattttg accataatta cagataaata aacctattct 
     6781 ctcttttaat gcattagtca gcttaacttc tataaatttg tataataatt agctttaatt 
     6841 actgcatcat tactaaaaaa aattatatat tgatttttca ggacgtattt gatcatattc 
     6901 ttgcaacaaa ccattttcaa tgtatgtaaa aattattaca taaatgtaat gaaagaaagt 
     6961 aaaaaatgtg taattttttg ttaaaaaaac tgtaatttaa aagaaaaatt gaaatttctt 
     7021 tttgccaaat tatagcaaaa caaaaaacaa aaacggggaa ttcaaaaaaa cattcagtgt 
     7081 ctgtatttcc cttcacagat aatcagtttg tttctgtgtt tcatgtctct gaataatctt 
     7141 cctcataact gtgacctttg tttctgtttg ctgttaatta acattattaa caatgacttt 
     7201 aaatatatgt ttgctttcca gtcattgtca gtgtatatgc agaagtcagt atcaatgctc 
     7261 tcccatgatt tacaaagcca tgattataag ttttctgaaa gtctttatta atatttttaa 
     7321 aaatcttcaa tatttaaaaa aaatcctttt ctgagcttct gcatatatat ttgcacaaaa 
     7381 aaagttcttt gcttctgcaa aaatctgttt gtgtatgtgt ctgtttttca gatgtgctgt 
     7441 ttaggtcgcc caatctcaca acaagttttt tccttgatga ggaaaagcaa caggcttctt 
     7501 tctactgctt tgccaaagat ttttctccta ggacccatga gatcatttgg cagaaagttg 
     7561 gcagcgaaaa agccagcatc cttgatgaga ccagtgtttc tcagagggaa gaaatgacac 
     7621 aaatggagct aagctgtatt ctgcagcaag tttgctcaca gtaaacccca ctgagctgac 
     7681 ttctggagca acnnnnnnnn nnattacttc ttctacattt tgacattcac atttgttttg 
     7741 aatcctttac agtcagaaca aatgatgaca gttgtgtcag tcagttgttt atttcctctg 
     7801 ttttctggta cttgcaggcg gacctgttca gcgtccttca gtgtttatgt tgcctcctgt 
     7861 agaacatgct aaaaacaaag aggtgaccct gacttgctct gtgaaagact tcttccctga 
     7921 ggaggtttac gtagcttggc ttgttgatga tgatgtagta gactcaaagt acaagaccag 
     7981 taccaccagt ccagtagaca aagaaggatc ttacttggtt tacagccagt taaccctcac 
     8041 agatgatcag tggaaacagt ctggtgtggt gtacagctgt gctgtttacc acgagtccat 
     8101 taccaactcc accagatcca ttgtcagatc cattggtttc agcacagctg ataaaaacaa 
     8161 cctggtcaac ctcaacctga acatctctga aaagtgcaag gcgtagtaga tgttgtttgt 
     8221 tgttgtctac tttttctttc ttgtttgtac tttgtgatga gtcattgtgt tgtgtttgat 
     8281 tgcagattaa aaactaaaaa aaaagcacag ttcatgtttg ttgtttgctc tttctgttgt 
     8341 tgttaaaagt ataaaagttt gactttctat gaagtcacag tgctgtgatg tgagacactg 
     8401 ttacactagt gtacattttg aacacactga tctttcagca tcacacttta ctctccagaa 
     8461 caccacaatc tttctgataa caacaatatt gtgtttgtct tattttccag cagagtgtta 
     8521 acaaagcttg tgtgtgtctg tgtgtcttct actgggtctt gcacccccaa caagacaaat 
     8581 cctctaactc tggtctctca gttactgaac agactcactc tgtgagttta ctgactaaca 
     8641 agccaagtca tgcaaaccaa accaagaatg acgtttatca agaacaagtc aggatcatta 
     8701 gctgactgaa tgaaggagaa aacactgatc aggatcatgt aaacacatgc aggacagttg 
     8761 aagatgatgg gacattcaca gtagagacac taactgatgc cattccagat taaagccact 
     8821 ttgctctttg ggacaggaca ggttctagtg ttgacttaga aaaggagcat tctagaaata 
     8881 ctgggaacat tctgtgaagt gtggatgatc ccaacagttc attgatttgt tactttgcag 
     8941 tcccaccaga gtttctgaat gaaactgttt gctcctgcaa agaggagatg gaagcagagg 
     9001 aagatcacat ggcaaacaca gctctgacct tcatcttcct cttcatcatg actttgttgt 
     9061 tctctgttgg aaccacattg tcaaaggtaa atgcttcatt tgtttataac aggctcagag 
     9121 ttttttttgc tcaaagagaa aaaaaactta tttaaagata tttaaaagag gttaaattat 
     9181 tacaaagtca gcattaaaaa atatttttgg agttaaagta tattcaataa aacttaatgt 
     9241 agaaaataaa cattttatga actatatttc caacatttat tacttatata ggtagcatga 
     9301 tgagattgtt ttctctaaag catcaggaaa taaaaaatca tgtttcagct tcagaagttt 
     9361 ttataaatat gtcaacatca ttcctgaggc tgaaaactca acaaaagcta aataaaaaaa 
     9421 tcacgttaga tattagtctc aaaaatattt tattatttta ttatttttga aggaatgaat 
     9481 atgacataca tgataaatac atgataaaaa ccggataaat atatttattt ctcattttca 
     9541 ttttaaaaac gattttatta aaagtaataa aatagtaatt tttaatgcta tcctttcact 
     9601 ttttgttaca ttttttaatc agcaatttaa aattagagac aaagatgtaa ttcacagcta 
     9661 aagattgttg aacaaaattt ttagtatcat cattaaaacg tttttttttc tccttttaca 
     9721 gatcaaatga aaaaaaggat cagaaagatc attctttaca attttttcca ccatttttcc 
     9781 tttttgtttt ttattctatt aaactgattt aatcctgtaa gtaatctctt tttttatttt 
     9841 aacttttaag tctttgtatc ttttcctgat ttaaataaaa tagtaaaaaa tgatttattt 
     9901 gctcgtccat ctttttctgg tgtttcattt ttgtgaagtt cttcatgttt atgcatttgt 
     9961 agatagattt atacacaaat gttgtcagtg tttggttgat ttcatgtaac attttgtgtt 
    10021 ttatcttttc tgaagtttca tcaaaccacc aacagctgga gtcagcggtc cattactcag 
    10081 tgtgcaaatt ttacagtcga taactttttc agtctataat tatttgacgg ttgaagtcaa 
    10141 acctttggca aagctcatgt aaatgaagat gagatatttc catcttctct gtttctgttc 
    10201 ctggcataac cacacctcac acctgcagtc tgccatgctc tgctgctctt tctgtccttt 
    10261 cacttctgtc tttctggact tttttgggag ctgggtgttg aacaaagctt cctctaactg 
    10321 aataaccgga tcactctgtc ctgtcgagct caacgtctgt gaaactnnnn nnnnnncaga 
    10381 acaagcagca gctgacacag atccagccca cagaaagaca tctgcagagt gtggaggggg 
    10441 gagagaagac ctacagtctg acctctgaga ttgagccaaa catggaagag tggacaagag 
    10501 gctccaattt tacctgcaag ttcattcaca aggagaacaa agatgaaaag acaacaagta 
    10561 tttgtcacag taagtgtgag gaaacacttg aatcactatt ttcatcagtg ttatcagaag 
    10621 gtcattgata tttgattcct gcagtctttg gatccaatcc tccttccatt cgtgtggaga 
    10681 ttcccagctt caagacagtg atgatgacca actctgatgt gaaagctaga tgcttcatcc 
    10741 acaatgttga tgctaagctg gtctggctga tggacgggga acaaccatcc actgacagag 
    10801 tgaatgaatt ctcaaacaaa accactttaa tcagtgaact gacagttcca tccagcagct 
    10861 ggaaaaacct gaaacttctg aaatgtaaag ttcagcatca ctgcttttct gctgagaaga 
    10921 ctgtagagat ttcaggtgaa aagatcaact atcatctgtg ttgtgtaacc aacttcctat 
    10981 ttgaagtaca ttgcagatta ctcgttactt ttttcagtta aatctctctt tacaatttta 
    11041 atatgtcaga aatgtaaagt gtcatttcac tactttctta ctttaaagtc actttgatca 
    11101 taaatcctat ccagaacaca acaatattaa atgacatatt tagcactaaa cattttcaat 
    11161 tttgttgagg ggcgacatgg tggaataaaa acttctatca ataaagttta tttttggtaa 
    11221 agtggagcta agatcctaga gcaagaaaat atgacaggtt taaccacaaa caatcccaga 
    11281 atgtcaaaaa tactgtagat gtaacgtaaa taannnnnnn nnntttgctc gtccatcttt 
    11341 ttctggtgtt tcatttttgt gaagttcttc atgtttatgc atttgtagat agatttatac 
    11401 acaaatgttg tcagtgtttg gttgatttca tgtaacattt tgtgttttat cttttctgaa 
    11461 gtttcatcaa accaccaaca gctggagtca gcggtccatt actcagtgtg caaattttac 
    11521 agtcgataac tttttcagtc tataattatt tgacggttga agtcaaacct ttggcaaagc 
    11581 tcatgtaaat gaagatgaga tatttccatc ttctctgttt ctgttcctgg cataaccaca 
    11641 cctcacacct gcagtctgcc atgctctgct gctctttctg tcctttcact tctgtctttc 
    11701 tggacttttt tgggagctgg gtgttgaaca aagcttcctc taactgaata accggatcac 
    11761 tctgtcctgt cgagctcaac gtctgtgaaa ctgactttca gttgtgtttt tgcaaacctc 
    11821 tttaacacca aactgtgtaa aagtacaact atgccgtaaa cataaacaca aaaaaattac 
    11881 acttagaact gaggctacaa actaaaacat gaaggttagt atgaatgagc ttaaatcagc 
    11941 ttttaaataa tcagtgctga aattcagaag gacaaatgca aaaacatgtc atctcttttc 
    12001 tatcacagag ctgcgcgttg tttctccaaa catcagcctg tttcctgtct gggaaggtga 
    12061 atttggagtc tcacaggtca gactcatctg cacnnnnnnn nnnccaactc tgatgtgaaa 
    12121 gctagatgct tcatccacaa tgttgatgct aagctggtct ggctgatgga cggggaacaa 
    12181 ccatccactg acagagtgaa tgaattctca aacaaaacca ctttaatcag tgaactgaca 
    12241 gttccatcca gcagctggaa aaacctgaaa cttctgaaat gtaaagttca gcatcactgc 
    12301 ttttctgctg agaagactgt agagatttca ggtgaaaaga tcaactatca tctgtgttgt 
    12361 gtaaccaact tcctatttga agtacattgc agattactcg ttactttttt cagttaaatc 
    12421 tctctttaca attttaacat gtcagaaatg taaagtgtca tttcactact ttcttacttt 
    12481 aaagtcactt tgatcataaa tcctatccag aacacaacaa tattaaatga catatttagc 
    12541 actaaacatt ttcaattttg ttgaggggcg acatggtgga ataaaaactt ctatcaataa 
    12601 agtttatttt tggtaaagtg gagctaagat cctagagcaa gaaaatatga caggtttaac 
    12661 cacaaacaat cccagaatgt caaaaatact gtagatgtaa cgtaaataat tggttatttt 
    12721 actgattatt ctgggtgttt tatggtagat tggcaggatt tttaaaatac aatccatatc 
    12781 ctttatatta gactatttat agcttaactc ttaatccaga aagtctaaca aagttaactt 
    12841 gtgactttcc aaagtgtcta tcaataaatc tttaatgttc aagctttggc tttactgaac 
    12901 tatttctacc catttgagct cactattaat gactgaaaca caatcagaca actagttaaa 
    12961 aggtgattca ataatgtctt ctagtttact agtaaacctc actttaatgt tagttgtaaa 
    13021 ccagtgatgg aaaaaatcca ctagttagtc acagtggttc taaatcttca cagcttaact 
    13081 ggttaactgg tgcccaaaaa ggctaaagaa aatgttttct cataaaaaca ggttcaaaat 
    13141 tctacacttg tgttgaaaca acaaaaagac tgacagctac tggtttagtg aaaaaacagg 
    13201 aannnnnnnn nnccgtgctc cagttcctga ccgtttacct cgcctttgct cctgctccta 
    13261 cacctggctg tggatcctgc ctctggctca tctctggctc gtctctgctc tgtacctgac 
    13321 cgagtacctc gtctctgctc ctgctcctac acctggctgt ggttcctgtc tccggctcga 
    13381 ctcgcgcctt tgactgtccc gataaccacg gctggatgaa gctcgtctgc tggactttta 
    13441 tatatgtagt tgtagattta gataagttaa ttcttctcta agagttctgg taaatcgcct 
    13501 gtccgtcctg ggggaggatc cctccttcat atgggcaccc ctgaggtttc ttcgtttttt 
    13561 ccggaatccg gtttttttgg gagtttttcc ttaccgcgaa ggggggtcta agggcaggga 
    13621 tgccagtata gcttagtcag tttgttagtt cattttagta tttttctatt gaactctttg 
    13681 tattcgtgat ccttttgatt tcatgtttta cttcgaagcc catcgagacg actgttgttg 
    13741 tgattttggg ctatacaaat aaaattgaat tgaattgaat tgaacttatg gatttattct 
    13801 ctattcaaaa attttttgta aacaatgtgt aacatgtatg cgtcataatc cccaaggcaa 
    13861 tgttagacct aagagaggaa attttcctga accacctttt cctttccata caatccatat 
    13921 ggattttatt gaattgaata aaagcaaggg attgaaatat tgtttagtga ttattgatgc 
    13981 attttccaaa tgggttgaaa tttttccatg tgcaacacaa gatgctatta cagtagctaa 
    14041 agctatttgt aaaagaataa tcccaacttt tggcatacca caagtgataa gaagtgataa 
    14101 tggtacacat tttgtaaatc aagtgataga caaaatggct caacatcttt gtattgattt 
    14161 aaagagacat tgtagttatc acccacagag tgcaggatta gttgagagaa ctaatggcac 
    14221 tatcaaatca aagttaaaga aatgcatgga agagacaaac agacagtggc ctgactgcat 
    14281 agacttagtt caactaagca tgcgtatcac acgcacagca ggtcaacctt taacgccttt 
    14341 tgaaatgttg tatggacgtt cttataggtt accagacctt gatcctacac agcaacattc 
    14401 tccagatgat gatgcaaann nnnnnnnnnn nnnnnnnnnn nnnnnnnnnn nnnnnnnnnn 
    14461 nnnnnnnnnn nnnnnnnnnn nnnnnnnnnn nnnnnnnnnn nnnnnnnnnn nnnnnnnnnn 
    14521 nnnnnnnnnn nnnnnnnnnn nnnnnnnnnn nnnnnnnnnn nnnnnnnnnn nnnnaacaaa 
    14581 aaaaaaactt ctcatctgag tgtaaattga aagtgttatg aaaatgaaga tgtcacagaa 
    14641 aactgaaaag agatgtgata ttggatgtga gattttgaca tttatcaatg ataaacagga 
    14701 gggagtatgt gaaggaaatt gttttattat tatcattgtt taaatgtatt tctttaaatg 
    14761 ttaacttaga ttgacctttt tacctcttct gaaaacagtt gtgtgtttgt tcatctgctt 
    14821 ctcatcccag caaggaagag aggggggttt acgacacact gtcctgagct gataagggat 
    14881 actgtttgaa gttagaatcc accaaatggg tcattataca acacccccta atgaactttt 
    14941 tctctttgtc ctgaaactgt tacctccttc ttgtgttctt aataaaaggt gcacagggag 
    15001 aggcagcgtg ttggttgtct tctgtcacac tggcttcttc tccctcgtgc atgagaaact 
    15061 tgattcttgc tgtggtctat tatttctaat tgtgtttttc tttaatgttt agatgcattt 
    15121 atctgacaca taccttattc cacagtttat cacaacagca tgaaaacaaa atatgaggga 
    15181 ttttatagtt tccttcaaac tatttggtga atgtgatcat tttgaagact gggatgcagc 
    15241 agaagagaaa gaaaaaagga agagatgaga cacaaagagg tgacactgga agaattaaac 
    15301 aatttagaat gtaggctttg tttcttttgc ttaatgatct aaaaaataca agcaatagta 
    15361 ggataaattc actctgaaat gatgctttgt ttaacttctc atgatgttta gaatataaca 
    15421 ttttcctcca ctgctgcaaa acaaagtcag taaagccact attttgtcaa ggcaatgtgg 
    15481 cacactaagt atcaaccagt cctcttttag tgaaaaaata attaagccta aaaaataaca 
    15541 agattaaagt attaataatt gatcagacag ttcaggcctc caggtcatcc gttgatttct 
    15601 ggtggggcat tatctcttat agtaaggaga gctggaaaac agtcaggggg gtagatctat 
    15661 atgtttggga caattgacgg catttgattt gttgccaaat ataggattat ttttgcacaa 
    15721 ataaaaaaaa ttggagaaag taagaaagtt ctttgagaat aatctaaagc acttagacgt 
    15781 gtcttgggtg gacagaccgg ctaacaccca ctgttcttca tatcatagtt tggacatttt 
    15841 tctgctcaat agttctgcac agacgttaca gcatgatatt aactatatca ggtctatctg 
    15901 gtgtgagtcc acattgaagg aagtagagtt gacagtgaga cccacaaaga ggaagtgtgc 
    15961 tccaactgtt accatggaga tctaatttta tgtaactgag acaggaaaga cagttctcaa 
    16021 gggatgaggg tattaaatac aaaaatgtgg acattttttc cagtaaacat ttttactctc 
    16081 attgatgtta agaaacttaa tattttatca tcagaacatg gaatatataa tatattgact 
    16141 actgagggac acaagttaca ttagttctgg taagtcatca tctagaatat ttagtttttc 
    16201 caaatgtctt tattaacaaa tgcatgtatt tgtttattca atttactaca actacaaagg 
    16261 tgaaggtttg attttttctg actgaatcat taagtgtatg acaaaggtgt gagagacatt 
    16321 tttgtactga agtgctgttg aaattcatca ctgtgacgat tactttgact actggggaaa 
    16381 aggaacaact gtgactgtaa catcaggtaa aaatcaaaga tttttatcct tattttgaat 
    16441 ttgtgaattt tttttacctt gtattttaga acaattagaa ctcagagggc tcaagaataa 
    16501 aaagaaacta aaaaaacctg tagatctcaa gtattactga ccacgtctga tagaaactgt 
    16561 caaagcacac ataacatttt ttttgaatct ttaaaaataa tttttgttaa aagatgtctt 
    16621 ctggacaata ttggtatcat tgatgcatga gaagtttttg tatgtcagag atgttgggat 
    16681 gttacactgt gacaatgctt ttcactactg gggtaaaggc acaacagtca cagttacttc 
    16741 aggtaaaaga aactttattt tgaaattgaa attgaaaaat tgtacctgac ttttttttaa 
    16801 aacagttaat ttttaaacta caaactggtc aatgacagac ctggacaata atgtgtcttg 
    16861 ggtctgtaga aagctgaaca ggttttagca tggagtagtt gatcgtttgt tttattatga 
    16921 cgatgctttt gactattggg gtaaaggcac cgtggtcacc gtcacttcag gtaagacaaa 
    16981 taatcattta tgatttaaca tcagtagttt aaaaatcttt agttttaaat gtttgtctcc 
    17041 acaaacccca aaccactgga tgttaatatt tcaagatcat atttttatga cttaaaaata 
    17101 tgtagacatg agcagttttc ttctgattca aagatgaata tttagcaggt ttaatttggt 
    17161 tttgaaatat ctataaatca aagtttccaa aaagaaaatc aggataaaac agcaaagagg 
    17221 ttttctgttg gggaagtcac agacttgttt tactgtgata actgggcttt tgactattgg 
    17281 ggaagaggaa caacggtgac ggtttctgca ggtaagattg ttctgttttc tttcaaatgt 
    17341 ggatatggaa tgatttaaaa tcctaaaagt taattacttt tttatgattt gctgtaaagc 
    17401 ttgtataatt tttaatacat tggcctgtac atttttttat aaatggactt tagtgatgtt 
    17461 ttaaaagtgt gtaaaagttt actttaaaaa cagtagcagt gaaaataaga atgaatcgta 
    17521 gtcagaagag tttttacact aagagtccag tagattcagc actgtgtagc tgggttgctt 
    17581 ttgactattg gggaaaagga acagtggtaa cagtgacatc aggtaagact ttttatttta 
    17641 aaaatataaa gcattatgta ctttaaaatt ttaaagtcaa attgtgttaa attacccgtt 
    17701 ttttctttca gaataaactc tttctttact gtgatttcaa attcagtata atttacattg 
    17761 gtgtaaaact tttaatttag ataaataaaa ataattcact gttgatttga attgtttaga 
    17821 tttagatttt tagaaattat gataattcag acatgaagaa attattcagc cattattgat 
    17881 atcgaaatat ttactctgag agtcaagcag attgagcact gtgttactac ggagcttttg 
    17941 actattgggg aaaaggtaca atggtgactg tttcttcagg taagatcttt tgaaaatgtg 
    18001 ctgccagccc tattttacat tttaaaagtc tgatttattt gatttagtaa attttggttt 
    18061 caaaaagttt aagaatattt ttattgtcat gtaaaaatga attcctgttt aaaaagatac 
    18121 acactaaagt ttttaatgta ttttacagat agagatagat tttttttaaa tatgatttta 
    18181 atgattgatg aatgctgcag tcaccattag tagagttgcc tttttactct gagagtcaag 
    18241 cagattgagc actgtgttac tatgaagctt ttgactattg gggaaaaggt acaatggtga 
    18301 ctgtttctta aggtaagatc agtgtttcat ttattacaga agtctaatta attaacatca 
    18361 aaattcaatt ttaaaagatt ttgattaaaa ttattttcat tcttttcaag tttaagaaac 
    18421 aacagttaca aaagtttctt taatctgcat tcagagtgaa ttaccagtgt taatacaaaa 
    18481 agtcatgaat tgttggagat tttttaggag ggtgaaattg catgccattg tatattttgt 
    18541 tgttttaatt cttcattcct ttgtcttctt cagccactcc tactcaggct ccaaacgtgt 
    18601 ttcctctgat gccatgcggc cctcaaagta gagacacggt cactcttggt tgccttgccg 
    18661 ttgatttcac cccctcttca ttaactttct cgtggactca gggcgccaac agtttggaaa 
    18721 atatcaccca gtacccttca atactgaaaa atgacaaata tttgggaatc agtcaggttg 
    18781 aagtcagccg acaggactgg gacgccaaaa agcctttcca gtgtgttgcc aatcatctag 
    18841 gagagagaac aacgtctcct ccttttacta agcaaggtaa gtttgtttct aagtcgatta 
    18901 agtagtttta gtaagtaaaa tttgattaat aaatctttac atttttataa aatattatga 
    18961 acaaaatatt gaaagaaaga aagaaagaaa gaaagaaaga aagaaaactt tgattcaact 
    19021 tacctctgtg ttcctgctaa tgcatccacg cgtcgagcct gacagaatca gaaagatcat 
    19081 tacaattttt ttccaccatt ttcttttctc ttttttttct attaaactga tttcatcctg 
    19141 taagtactct ttgttttaac ttttaagtct ttgtatcttt tcctgattta aataaaatgg 
    19201 tgaaaataag aatttatttg ctcctccatc cttttctggg gtttcatttt tgtgaagttc 
    19261 ttcatgttta tgcatttgta gatagattta tacacaaatg ttgtcagtgt ttggttgatt 
    19321 tcatgtaaca ttctatgttt tatcttttct gaagttttca tcaaaccccc aacagctgaa 
    19381 atcagcggtc cattactcag tgtgcaaatt ttacagccga taactttttc agtctagaat 
    19441 tacttgacgg ttgaagtcaa acctttgaca aagcttatgt aaatgaagat gagatatttc 
    19501 catcttctct gtttctgttc ctggcataac cacacctcac acctgcagtc tgccatgctc 
    19561 tgctgctctt tctgtccttt cacttctgtc tttctggact tttttgggag ctgggtgttg 
    19621 aacaaagctt cctctaactg aataaccagn nnnnnnnnng ttgtgttttt gcaaacctct 
    19681 taacaccaaa ctgtgtaaaa gtacaactat gccgtaaaca taaacactaa aaaatgacac 
    19741 ttagaactga gactacaaac taaaacatga aggttagtat gaatgagttt aaatcagctt 
    19801 ttaaataatc agtgctgaaa ttcagaagga caaatgcaaa aacatgtcat ctcttttcta 
    19861 tcacagagct gcgcgttgtt tctccaaaca tcagcctgtt tcctgtctgg gaaggtgaat 
    19921 ttggagtctc acaggtcaga ctcatctgca ccctaaacgg ttactttccc aaaaacctga 
    19981 gtgtggagtg gcagcagaac aagcagcagc tgacacagat ccagcccaca gaaagacatc 
    20041 tgcagagtgt ggagggggga gagaagacct acagtctgac ctctgagatt gagccaaaca 
    20101 tggaagagtg gacaagaggc tccaatttta cctgcaagtt cattcacaag gagaacaaag 
    20161 atgaaaagac aacaagtatt tgtcacagta agtgtgagga aacacttgaa tcactatttt 
    20221 gatcagtgtt atcagaaggt cattgatatt tgattcctgc agtctttgga ttcaatcctc 
    20281 cttccattca tgtggagatt cccagcttca agacagtgat gatgaccaac tctgatgtga 
    20341 aagctagatg cttcatccac aatgttgatg ctaagcttgt ctggctgatg gacgaggaac 
    20401 aaccatccac tgacagagtg aatgaattct caaacaaaac cactttaatc agtgaactga 
    20461 cagttccatc cagcagctgg aaaaacctga aacttctgaa atgtaaagtt cagcatcact 
    20521 gcttttctgc tgagaagact gtagagattt caggtgagaa gatcaaccat catctgtgtt 
    20581 gtgtaactaa cttcctattt gaagtacatt actcattgtt ttttttcagt taaatctttc 
    20641 ctttcaattt taacatgtca gaaatgtaaa gtgtcatttc actactttct tactttaaag 
    20701 tcactttgat cataaatcct atccagaata caacaatatt aaatgacata tttagcactg 
    20761 aacattttcc attttgttga agggcggcat gttggaataa aaacttctat gaataaagtt 
    20821 tatttttggt aaagtggagc taagatccta gagcaagaaa atatgacagg tttaaccaca 
    20881 aacaatccca gaatgtcaaa agtatggtag atgtaaagtg aataattggt tattttagtg 
    20941 attattctgg gtgtctttat ggtagattgg caggattttt aaaatacaat ccacatcctt 
    21001 tatattagac tgtttataac ttaactctta atccagaaag tctaacaaag tgaacttgtg 
    21061 actttccaaa gtgtctatca ataaatcttt aatgttcaag ttttggcttt actgaactat 
    21121 ttctacccat ttgagctcac tattaatgac tgaaacacaa tcagacaact agttaaaaag 
    21181 tgattcaata atgtcttctg gtttactagt aaacctcact ttaatgttag ttgtaaacca 
    21241 gtgatggaaa aaaatccact agttagtcac agtggttcta aatcttcaca gcttaactgg 
    21301 ttaactggtg cccaaaaagg ctgaagaaaa tgttttctca taaaaacagg ttcaaaattc 
    21361 tacacttgtg ttgaaacaac aaaaagactg acagctactg gtttagtgaa aaaacaggaa 
    21421 catttattaa tgattacaaa gaatgaagaa agtgtttggg tctacgaagc caaacaggag 
    21481 atttggctca ataatttcat tctaaaaaac ccaaagttac ttagaactga tgactgttag 
    21541 cagctgtttt taatctatta aagcctcata gtttctatca tccttcaggt tctgcagttt 
    21601 cagctcctca tgtggacatc aggagatctc tgtcagacct gcagacagaa aacaatgatg 
    21661 tgaagctgca ctgtgacctt tcacagctct cctcacagca cctctatgtc acacttcagt 
    21721 ccaaaggagc tgacatttct gacaaacagt atgttgatct tcctgaagct ccagcctcac 
    21781 atacagtcag tgtcagcttc tctgttcctc acatcgactg gaagagtgac cagagtttca 
    21841 cctgcaaagt ccatcaaggc ttttccagcc agtcttttga gtccaaagct atcagtgttt 
    21901 ttggtgagaa tggttctttt ctagaaaaag cagaaatcta acaaaagtct tcactgactg 
    21961 aatccttcat gtgtttttct ctacattcta atcagtggat ccatcagtgg aagtccttca 
    22021 ggtctccagt aaagagtcag gacaacacaa actcctgtgt tctgcatcag gctttaatcc 
    22081 acaaattagt tggttttctg actcagagtc caaatcagca tcaagcacag acatcagcat 
    22141 ggatacaaat ggacgtgtga ctgtaatcag tcgactggat gttcttcaga cagagtggaa 
    22201 aacagggaag accttcacct gtgaagtggt tgacaggttt ctaaataaac gtgacagaaa 
    22261 ggacatcagc ctctgttcag gtaaaaacag aactgatttg gaaatgatca ataaatatta 
    22321 aagaatggac ttttactttt gtctccttca ctctttttag accttaatcc tccaactgtg 
    22381 aggattgtgg aaccaagtgc tgctgaactc tccgtgtctg acattctcac actaacctgc 
    22441 ttagtttctg gttatttccc atctaacatc tcggtgcatt ggaaggagaa tggtcagaaa 
    22501 gtctcatctt ctcgttacat taacagtcct tcattcaagg atccagacag cagctcttat 
    22561 tcaatgagca gcagactgaa tgtgtctcaa actaatgaca agaagtcaac ttatacttgt 
    22621 gttgtgagac atgaatcctc caacagtcca tttgaaagca gtataaagga tgtttttggt 
    22681 gagattacag ttcattttca gaatgaacat tcctaaaaac tccattggtt tcctccaaac 
    22741 atttgattct gacctgtttc ctcagcctca gtgacccaca gtgaaccatc agccgtcctg 
    22801 ctccagggtt caaatgaact tgtgtgtctg gtctttggct tcagccctgc atccattaac 
    22861 atcacctgga ttgctgatgg aagcacagag ctgtagaact acaataatag tcatccccac 
    22921 agaggcccgg atggaaagtt cagcatccaa agcttcctcc gtctgtctcc agttgactcc 
    22981 ttacccgggg tgaccatcac ctgcagggtg acacatggaa acaccactct gtctgtgaat 
    23041 gtctccaaaa caggtcacac tgatgctctg tcttcacctc tattaaaaac tacatccgtc 
    23101 acatgacttt tgtggtggaa tctctttgtt ccactgtaag aatcaaagca acaatgaagt 
    23161 aacagatgtg cttctgcttc tttcacagac acggtggaac tctgtcattt ctttgatgac 
    23221 atcctgcatg ctgatgtgag ccaagacaca gtcatgcaag cttggggcat ggctattttc 
    23281 ttcctccttt tattcttcat ctccatcatc ttttctgctg tcaccacagc tttaaaggta 
    23341 aaaatcatca gcagtcattc tgttctagtc ttgtatgaat gtgactctaa tgaatttatt 
    23401 aaacaatgaa acatgttttt catcacagtc tccagatgtt tgaaacaata tctgtgtttt 
    23461 tcttttcaga ttaaatgaag atgtgaaaga gacagatctc tttttctgca ggcatctcag 
    23521 gatttttgat gacatttgac ctgtttttat tcagtttcaa agattttata tcttacatgt 
    23581 atttttctat gtgctttatt gttatgatga aagatgactc aatattactt gaatctcttt 
    23641 ttttcaattt tgtattcatt gtcgcttgta aaacaaacaa acaaataaat aaataaactt 
    23701 taaagagttg tctcataaat ttatcttatt tataaatttt aaagataaat aatatcacac 
    23761 taaatgttgc taataacatt taaagacaat tatcacagtt agtattaaca gtcatagaca 
    23821 gtcatctctt ttttacatga aacaccttta tgtaagaaca gaataaggtg caagtttcaa 
    23881 tattttcaca agtcggagac aaaaatccgg agaagctttt gtatctggac acattttcat 
    23941 gaaaggtaaa tctttgaatc cttggtaatt tttcagcaca tttttatgtg agaatactac 
    24001 acaatgtaaa taaattacca tttttatgat atccacataa tttatatctg aagatttgtg 
    24061 tttgagaata attattaaac tagtttaggt tttgagataa gaccacaaga ttcttgtgtt 
    24121 gtatttttct cataaaatgg ctcctttaaa acacattttg aagacttttt tacacaaaaa 
    24181 tccaatcata taaacaattg ttgatgattc ttgaatagat gctaaactat cacctagaga 
    24241 aaggtcaatc tatttcaaac agcaaatatt gaatcattac ctttaaaaaa gtttataaga 
    24301 ataaatccta atagaaaccg ttcagtcatc catccatttt atttcttttt ggagtcactg 
    24361 tgttgctgca cccaattcca gctgctactg ggtgaaggtg gggtacagcc tggacaggcc 
    24421 catcacagtt tatgccaaag ttttacaaga acattttata tgacctaaat gttttataga 
    24481 ttcttatttt aatttttttt tttttttaca tgagattgga atgagtctat acagtaaatt 
    24541 cagaagaatt aaataaagac aatcacattt ttagacattg taataataaa tttcaccttt 
    24601 tattttacac aaaaaagaaa tactttgatg cacttttctg ctgatttgaa ttaaacatgt 
    24661 taataagtaa acaaaataaa tatcacaata acaacaattg actttaaact ccaaagttgg 
    24721 aaataataaa ttgttgaata cggtaatctg aattgtcaat agatgttgta ctttctcttc 
    24781 ctgtaacacc agggggcagc agtgttcttt cttcgacact aacttgcatt acagcagttg 
    24841 ttcatttaac tgtcaaatac aatcttaacc taattcagtt cctatttatt cactgatttt 
    24901 tttatttaaa tttttttatt ttattttatg ttattttaaa caaactccca aatataaata 
    24961 ttttttaacc atttggtatt ttcccttttt ttttgcattt g 
//
