# Supplementary material for: Immunoglobulin heavy chains in medaka (Oryzias latipes)
Source: BMC Evol Biol. 2011 Jun 15;11:165. doi: 10.1186/1471-2148-11-165 (PMC3141427; doi:10.1186/1471-2148-11-165)
Supplement: Additional file 6 — Medaka germline nucleotide sequences. In this file you can find nucleotide sequences of different zones described in the medaka IGH locus. The IGHVs file contains the annotation of all VHs. All files can be visualized with Vector-NTI program available in http://www.invitrogen.com. [file 1471-2148-11-165-S6.ZIP › Zone 3]

LOCUS       Clipboard       20711 bp    DNA     linear       19-MAR-1980
SOURCE      
  ORGANISM  
COMMENT     LSOWNER|
COMMENT     This file is created by Vector NTI
            http://www.invitrogen.com/
COMMENT     ORIGDB|GenBank
COMMENT     LSOWNER|
COMMENT     VNTNAME|Clipboard|
FEATURES             Location/Qualifiers
     exon            2789..3085
                     /vntifkey="61"
                     /label=CH1
     exon            6985..7130
                     /vntifkey="61"
                     /label=TM1
     exon            17868..18158
                     /vntifkey="61"
                     /label=CH1
     exon            18317..18604
                     /vntifkey="61"
                     /label=CH2
     exon            18740..18888
                     /vntifkey="61"
                     /label=TM1
     misc_feature    19044..19052
                     /vntifkey="21"
                     /label=TM2
     misc_feature    1156..1236
                     /vntifkey="21"
                     /label=JH
     misc_feature    1500..1550
                     /vntifkey="21"
                     /label=JH
     misc_feature    2007..2070
                     /vntifkey="21"
                     /label=JH
     misc_feature    2397..2459
                     /vntifkey="21"
                     /label=JH
     exon            818..931
                     /vntifkey="61"
                     /label=O
BASE COUNT     5545 a      3871 c      4006 g      5524 t      1765 others
ORIGIN
        1 atcgatgcgt tccatgaact ccagaacttt taaagcggcc caacagccac ccaactcagt 
       61 ccgcgacaat atgtttaaaa ctaaaataca agtgaatgtg tgcatttgat gtaatttcaa 
      121 catttttaaa gtacaataag tctgtggatt ctttttaata acattgttat gctgtttcta 
      181 ataaatgatg agtatttctc gtggtagttt tgctgatggt ctagtctggt ttacgtggtg 
      241 agtttctgct tcatgcaggc gttgagactt taaacgtgat cttaggttgg tctgaatgtt 
      301 ttgtagatgt gagacagact gctcacatgc ggacctggag ccaaacacac actcacacgc 
      361 tgcagtgagt gacaggcagt gggttttacc tatttacaat ccctgcgcga ttcacctgct 
      421 gccggtcccc acaacacctc agccccaccc tctgctttct ccctcacaca tcccgtcccc 
      481 gcaactgcgc gctctttctc agagacggga gcgcgcagtt ttaggcaagg caattcacag 
      541 gtttccgggt ggtacaaact ctgtgaatta atagacaatt ttaaacttgt actagtgctg 
      601 gcgcagattt gtctctctaa gcaccgctac tactgcgcgc ctctgccatc gcatcgcgca 
      661 cgagaaggac tggtctaatg aagaaaaaaa atttgaatta aagatttgtc tgcgagccac 
      721 atgtgaccat caaaagagcc atatatggct cgcgagccat aggttcccga cccctggatt 
      781 agggtattaa atagaagaat gtggacattt ttagcagtaa acaattctat tctcattgat 
      841 gttaagaaac ttaatatttt atcatccaaa tgtagaatat cactgtgaca gctatattga 
      901 ctattgaggg acacaagtca cagtaagttc tggtaagtca tcatctagaa tatttagttt 
      961 tccaaaatgt cttttttaat aaatgcatgt agttgtttat ttaatttact acaattacat 
     1021 aattaggatc tccagttaaa tgttggtgat gataatgtat tgatattgtt ttctgacaaa 
     1081 ttattatcat taaatgttag acagaggtgt gagagacatt tttgtattga agtgctgttg 
     1141 aaattgatca ctgtgagatc tacgggtacg gctacagcta cagctatggc tactttgact 
     1201 actggggaaa aggaacaacg gtgactgtaa cttcaggtga aaaactaaga ttttgatcct 
     1261 tattttgaat ttgtgaatat ttaattttgt atttttttta acatttagaa ctcagagggc 
     1321 tcaagaaaac ctgtagagct caagtattac tgaccacttc tgatagaatc tgtcaaaaca 
     1381 gacataacat tcaatctgta aaagtaacct tgtaaaaaat tacttcgtct ggataatatt 
     1441 ggtatcattg atccattaga agtttttgaa tgtcagatat gttgggctgt tacactgtga 
     1501 ccatgctttt gactactggg gtaaaggcac aacagtcaca gttacttcag gtataaaaac 
     1561 agaaaaaaat attttctact gatcagattg aattttaaaa atgttacttt cctctttttt 
     1621 ttaatagctg ttatattttg ttttattaaa ctagtaaatg gtcagtgacc gacctgaaca 
     1681 ataatgtgtc ttgggtctgt agaaagctga acagatttta gcatggagta gttgatcata 
     1741 ttttttgtgt gactacgctt ttgactactg gggtaaaggc actgtcactt caggtaaaac 
     1801 aactaattat ttaaaaaaaa aaatgtttgt ctccacaaac agctgtcaat acgacaaaaa 
     1861 tattttttta cttaaacata tgtgaacatg gatagttttc ttctgtatca aagatgaata 
     1921 tttagcaggt ttgatttgac ttatataaca ataaatcagt aatcatagtc cgaatgagtt 
     1981 tttatactaa gagtccagta gattgagcac tgtttaattg ggatgctttt gactattagg 
     2041 gaaaagatac aatggtgact gtttcttcag gtaagatctg tttaatgtgc tcacagccct 
     2101 attttacatt ttaaaattct gatttatttt attttgtata tgtttgtttc aaagacttta 
     2161 agagttaaca cattattcat ttttataaat taattcctgt ttaaaatgat acacagtaaa 
     2221 atgtttaatg cattttacag atggagatag atttgtcctt tttttttttt ttttttaacc 
     2281 tgnnnnnnnn nnnnnnnnnn nnnnnnnnnn nnnnnnnnnn nnnnnnnnnn nnnnntgaat 
     2341 gctgcagtca ccattagtag agttgccttt ttactctgag agtcaagcag attgagcact 
     2401 ttgttactac gatgcttttg actattgggg aaaaggtaca atggtgactg tttcttcagg 
     2461 taaaatcagt gtttcattaa ttacagtcaa actaactaat ttaaaatatt ttacatttat 
     2521 tttaatctgt tttcagagta aagtgccatt gttaacacaa ctcaggaata ataaagtaat 
     2581 acatgtcatg aattgttgga gattttttag gagggtgaaa ttacatgaaa aaaaaaatgt 
     2641 agattgtttt tttttgtgga ttctttgttt aaatttgatc tgtgtgctgt gaatacattt 
     2701 gattaataaa aaatatgttt ctctgtcttg atagattatg aattgtatat tttgttgttt 
     2761 taattcttca ttcctttgtc ttcttcagcc actcctcagg ttccgaatgt gtttcctctg 
     2821 atgccatgcg gccctcaaag tggagacacg gtcactcttg gttgccttgc caccggtttc 
     2881 accccctctt cattaacttt ctcgtggact cagggctcca acagtttgga aaacatcatc 
     2941 cagtaccctt caatactgaa aaatgaccga tatttgggaa tcagtcaggt tcaagtcagc 
     3001 cgacaggact gggatgccaa aaagactttc cagtgtgctg ccactcatgg aagagagaga 
     3061 agaacggctt atattattaa accacgtaag tttgtttcta agtccctttt agtttttgtt 
     3121 aaataaagtt caaattgaaa aatacatctt ttaattcttt gtaaaatgtt atgtaaaatt 
     3181 actgaaagaa aatttacaag ttttaaagac atatttgaag aattaagatt atgaatgtta 
     3241 agaaacaact gaaggttttg gcaacacttt aaattggatt ctttgctttt ggtataattt 
     3301 agaaataaaa gcttaagaaa taaaagcttt agtaaatgac gtatttatat tttagtatta 
     3361 ttttatcaaa cacatttttc aaagtaaatt agcattttag acatagttag agattaatga 
     3421 acctagtctc tcttttaatt aaagtctttt taacttttat aattttgtat atttatttac 
     3481 tttaattact gcatcattaa tatattttat tatatactaa attttcagga cttatttgat 
     3541 catattcttg gcacaaacca ttttctgtga atgtaaaaaa tatcatataa cattaattaa 
     3601 ggaaagagca aaatgcttaa ttatttatag aaaaaactgt aatgtaatag aaaaagaaaa 
     3661 atttcttatt ccacaaatat aaaaaataaa acagtggaat taaaaaaaga cattcagtgt 
     3721 ctgtatttac cttcacagat aagcagtttg tttctgtgtt tttatgtctc tgaataatct 
     3781 tcctcataac tttgaccttt gtttctgttt cactgtttgc tgttaatgaa cattattaac 
     3841 aattatttta aacatatgtt tgctttccag tcattgtcag tgtatatgca gaagtcagta 
     3901 tcaatgctct cccatgattt acaaagcctc acattaaagt cacaacaaaa tcataataat 
     3961 ataatttatt taaggatcat cataattatc agtttgctga aagtctttat tatcattttt 
     4021 aaaaatcatc aatattataa aaaactgata ttttctgagc ttctgcatat atatttgcac 
     4081 aaaaaaagtt gtttgcttct gcaaaaatct gtttgtgtat gtgtttgttt ttcagatgtg 
     4141 ctgtttaggt cgcccaatct cacaacaagt ttttcccttg atgaggaaaa gcaacaggct 
     4201 tctttctact gctttgccaa agatttttct cctaggaccc atgagatcat ttggcagaaa 
     4261 gttggcagcg aaaaagccag catccttgat gagaccagtg tttctcagag ggaagannnn 
     4321 nnnnnnnnnn nnnnnnnnnn nnnnnnnnnn nnnnnnnnnn nnnnnnnnnn nnnnnnnnnn 
     4381 nnnnnnnnnn nnnnnnnnnn nnnnnnnnnn nnnnnnnnnn nnnnnnnnnn nnnnnnnnnn 
     4441 nnnnnnnnnn nnnnnnnnnn nnnnnnnnnn nnnnnnnnnn nnnnnnnnnn nnnnnnnnnn 
     4501 nnnnnnnnnn nnnnnnnnnn nnnnnnnnnn nnnnnnnnnn nnnnnnnnnn nnnnnnnnnn 
     4561 nnnnnnnnnn nnnnnnnnnn nnnnnnnnnn nnnnnnnnnn nnnnnnnnnn nnnnnnnnnn 
     4621 nnnnnnnnnn nnnnnnnnnn nnnnnnnnnn nnnnnnnnnn nnnnnnnnnn nnnnnnnnnn 
     4681 nnnnnnnnnn nnnnnnnnnn nnnnnnnnnn nnnnnnnnnn nnnnnnnnnn nnnnnnnnnn 
     4741 nnnnnnnnnn nnnnnnnnnn nnnnnnnnnn nnnnnnnnnn nnnnnnnnnn nnnnnnnnnn 
     4801 nnnnnnnnnn nnnnnnnnnn nnnnnnnnnn nnnnnnnnnn nnnnnnnnnn nnnnnnnnnn 
     4861 nnnnnnnnnn nnnnnnnnnn nnnnnnnnnn nnnnnnnnnn nnnnnnnnnn nnnnnnnnnn 
     4921 nnnnnnnnnn nnnnnnnnnn nnnnnnnnnn nnnnnnnnnn nnnnnnnnnn nnnnnnnnnn 
     4981 nnnnnnnnnn nnnnnnnnnn nnnnnnnnnn nnnnnnnnnn nnnnnnnnnn nnnnnnnnnn 
     5041 nnnnnnnnnn nnnnnncctg ttcatgtttg ttgtttttcg acagagtttt agggccagtt 
     5101 tacatacttt ttttttttat tatggctttt aagtggtaaa tttacgagaa taagtcataa 
     5161 ctgttaatct acgagatttt atgttgtaaa tgttcaagtt tttatctctt aaattcacga 
     5221 aaaaaaagta atagattaac gaggaaaaaa caccaaaatt ttctgtttat cggaacctag 
     5281 ctttaagatg aaatatgtgg agccttttgt gaagcttttt ttccagatag gtttaaaaaa 
     5341 caaagagatt ccgaaccttt tgacgactca aaatcggatt attttcagtg tagccggttt 
     5401 tccggggttc tgtgtcagta aagcagagtt tcatatgtat aataagtagc tcagagactg 
     5461 gcttgggtgt agaggactgc cactttcttt accttttcat taacataccc tgaaagttta 
     5521 tttgtctcat aacgtcatga acctgtcatc tgaacaccaa tgcggtagta agcagtatta 
     5581 catacgcccc ctcctccaga tgaaacgtcc cgtttcaact taaaacaata aagatgaatg 
     5641 aaaacagtct gttatatatt agcattagaa cgctgacaat gagaggaagt gctcctcctc 
     5701 agatggaagc gtcacacagg cgtagagatc ttgtctttgg tggaggaaga aaggattaaa 
     5761 gtggacagct gcagggttac agatggcttc atcaaggggc tgcagagatc ctgcaagcca 
     5821 ccaatcaatg aattaaaaat gaataaatca taaatcaaac aaatgaactt ccaagcattt 
     5881 ggaacgttat taataaacat tcaactcacc tgttcaattg tgtttagtcg gtctgctctg 
     5941 atgctgcgcg gcgttcactt gctgctgcac tgtatgctca cttctatttt aatctagtaa 
     6001 atttaagaat ttgtttctcg taattttaca atttaaaatc ttgtaatttt actgtttttt 
     6061 tttttttggg ggcccaaaag ccccaaacgg ttcgcccccn nnnnnnnnnn nnnnnnnnnn 
     6121 nnnnnnnnnn nnnnnnnnnn nnnnnnnnnn nnnnnnnnnn nnnnnnnnnn nnnnnnnnnn 
     6181 nnnnnnnnnn nnnnnnnnnn nnnnnnnnnn nnnnnnnnnn nnnnnnnnnn nnnnnnnnnn 
     6241 nnnnnnnnnn nnnnnnnnnn nnnnnnnnnn nnnnnnnnnn nnnnnnnnnn nnnnnnnnnn 
     6301 nnnnnnnnnn nnnnntagta aaattaagaa tttgtttttt gtaattttac aaattaaaat 
     6361 tttgtaaatt taccgttttt ttttttttgg tggccctaaa gctccgtact gttcgctctc 
     6421 tgttgtggtt caaattgtat tttgctgtgc tgtgatgtgt gagactgtta cactagtgta 
     6481 catttttaac acactgatct ttcagcatca cactttactc tccagaaccc cacaatcatc 
     6541 ctgaatacaa caatattgtg tttgtcttat tttgtgtgtg tctgtgtgtc ttctactggg 
     6601 tcttgcaccc ccaacaagac aaatcctcta actctggtct ctcagttact gaacagactc 
     6661 actctgtgag tttactgact aacaagccaa gtcatgcaaa ccaaatcaag aatgatgttt 
     6721 ctcaagaaca agtcaggatc attagctgac tgaatgaagg agaaaacact gatcaggatc 
     6781 atgtaaacac atgcaggaca gttgaagatg atgggacatt cacagtagag acactaactg 
     6841 atgccattcc agattaaagc cactttgctc tttgggacag gacaggttct agtattgact 
     6901 tagaaaagga gcattctaga aatactggga acagtctgtg aagtgtggat gatcccaaca 
     6961 gttcattgat ttgttacctt gcagtcccac cagagtttct gcatgaaact gtttgctcct 
     7021 gcaaagagga gatggaagca gaggaagacc acatggcaaa cacagccctg accttcatct 
     7081 tcctcttcat catgactttg ttgttcactg ttggaaccaa attttcaaag gtaaatgctt 
     7141 catttgttta caaagggctc agatttcagc ccaaagagga aaacaataaa aaatgtattt 
     7201 aaagatattt aaaataggtt aaattgttac aaagccaaca ttaaaagata ttttttggag 
     7261 ttaaagtata ttaattacaa ctaaatgtag atacatgaat gcaaatttta tgaattgtag 
     7321 ttacaacaat ttattattaa atgctcagca tgatgagagt caggacttgg aggtgaggac 
     7381 agaagcacag gacgcaagat atcgtagtga aaaacagttt aatgctagaa gctgaacaaa 
     7441 ccacaaacat ccaaaacggt cctgttatga ggacagggaa gacacaggct aaatactttc 
     7501 agcgtgtagc cacaggtgaa aataatgaca gaacataaag accgcgagaa tgagaaacag 
     7561 cacgaaaacc ggaaacacca aaataaaacc cagtaacaac ccggaagtga aaaacaaaag 
     7621 cctaaccaac cctggcccca gtacctggca gtaccccccc tcaaggggca cccctgggcg 
     7681 caccaccagg cttgtcaggg tgccggcggt gaaacgcccg gatcatgtcg ttgtcctgga 
     7741 tcccggaggc cggctcccaa gatctctcct cgggaccata acccctccag tccatgaggt 
     7801 attgaagacc ccgaccccgt cgtcggacat ccatcaggcg acggataatc caggcaggaa 
     7861 gtccgtcgat gacacgagga agttgagcgg tctgctggag gggagtcgtg gcgagaggct 
     7921 tgagctggga cacatgaaaa cagggtggac acgcatagtc catggtagac gcagttggac 
     7981 cactgaattg accaccctca ccacctccaa agggccgatg aacctaggcg acagcttcct 
     8041 tgactcagtc cgcaacttga ggttcgttgt gggcatactc aacccacggc agtgatgagc 
     8101 tccaggaggt atggtggcgt gaacagacgc atcaaagggc cacctccagg tcctggttag 
     8161 tcctttcggc ctgaccgttg gactggaggt ggaatcctga ggagaggctg gcagtggtgc 
     8221 caaaagcaga gcagaacggc tttcatacct gtgaaatgaa ctgcggaccc cggtcggaaa 
     8281 ccatctccat cgggatgcta tgcagcctga acacgtgatc cacgaccagc gcgacagtct 
     8341 ccacgggaag ggcagcttct taagggccac gaaatgggct gccttggaga accgatccac 
     8401 cactgtcatg accaccgtcc tgccaaccgt ggagggcaac ctggtcgcaa agtccagcgc 
     8461 gatataggac cacggtcgac tcggaactgg tatgggatgc aagaggccag caggcggatg 
     8521 gttactcact ttgttctggg cgcaaaccaa acaagcagca acgtagtccc tgggtgtctt 
     8581 gcgccagact gggccaccag aaccagcggc gtaggaaggt gatggttctg cggactctgg 
     8641 ggtggcaggt aaggcacgtg gcctgacccc actggaggac ctgactccgt acagccctgg 
     8701 gaacaaagag tctatttggc ggtcttccac caggatccgg gtcccgggct ttagcgtccc 
     8761 tgatagtcct ctccagatgc caggaaacag cacccaaaac acggttagcg ggaatcatag 
     8821 ttgcaggctg ctgatcccct acaaccagtt cctgctgccg agagaaagca tcaggcttta 
     8881 cgttcttgga accagggagg taagacaccg taaaatcaaa acgggtgaaa aacaaagacc 
     8941 acctagcctg ccttgggatt tagccgttct gtggtccgga tgtacaacag atttttatga 
     9001 tctgtcaaga ccacaaacgg ccgaatcgcc ccttccagcc agtgcctcta ttcctcaaga 
     9061 gccagcttaa tggctagtag ctccttgtcc cccacgttgt acctcaactc cgtcggagta 
     9121 agccgacgag aaaagaaggc gcagggatgg accttacctt gccgaccgct gagacacaac 
     9181 accgacccca cccctgtgtc agaagcgtca actttgactg tgaactggcc ggagggattg 
     9241 ggctggatca aaacaggtgc agtggaaaac agcagctgaa gccgcctcag tccactgaaa 
     9301 aggcaaggag ggggaggtca gacccaaaag aggcgcggca accgaggtgt agttgtgaat 
     9361 aagccttcgt agaaaattgg caaaccccaa aaaacgttgc aattgtttcc ggttggtagg 
     9421 aacaggccaa tccaccaccc cgctcacctt ggcaggatca ggccgcacct cccccccagc 
     9481 gatgacaaaa ccaaaaaatg agacaaaagg ggtgtgaaac tcacatttct ttgctttaac 
     9541 gaaaagctta ttttataaca gtcgctggaa gactaaccga acatgctaca tatgttcgcc 
     9601 cagatcccgc aaaaaacaag gatatcgtcc aaataaacaa acacaaagca atgaagaaaa 
     9661 tcacggagta catcattaat catcccctgg aacacagcag gggcatttga aaggcagaaa 
     9721 ggcatctcca aatattcgta gtggcctagc ggggtgttaa acgcggtctt ccactcatca 
     9781 ccggacctga tacgcaccaa atgatatgtg ttctgcaggt ccaactttgt gaacaccctg 
     9841 gcctccttca gggactcaaa tgccgagttc atcaggggaa gagggtgatg gttcttaact 
     9901 gtgatggcgt tcaaccctcg atagtcaata cacggccgca gagagccgtc cttcttctcc 
     9961 acaaagaaga accccgcccc cacaggggaa gaggaatgtc tgatgagacc atatttcaat 
    10021 gaatcagcca cgtacagttc catggcctcc ctctcaggtc tcaacagttt gtacagtggg 
    10081 ctcttagaca gaggggcact gacccgcagg tcaatggcgc agtcataagg cctgtgaggc 
    10141 ggtagagaga gagcctggaa attagagaac acccccctca agtcatgata acccagcagt 
    10201 acagcggaga ggtcaggtga gggtggcacc caactgggac agcggggtca gcccgcggac 
    10261 gtcgagccga gcgcaaacag gtcccgtgac agtgaccact ccaactgaca acgcgactat 
    10321 tggcccagtc attgacaggg ttgtgtgtca ataaccaggg aaaccccaac acaaccggat 
    10381 catgggggga cttaaatgag aaaaaacgga tgaactcatg gtggttgccg gaaataataa 
    10441 ggtgaacggg ctcaattacc ctagtaatag tggcaacaaa cagactcaca atttaggaaa 
    10501 acaacccaca aaggacaagg cagcgtctca gtcttaaaac caggctgttt ggccagcttg 
    10561 gcctccaaga ggttctgctt agacccagag tctaacaaag caaaacaggg acctccccat 
    10621 tccgaaaaat aagatgtccc tccaacaagt attggcacct gaaccagtgg gcgttactac 
    10681 tccgctccag ttggcgttac tcctccgctc cagtgggcgt tactcctccg ctccagtggg 
    10741 cgttactcct ccgctcgtca gtctgcccac atttaatgac gagcggcggc tttttggcag 
    10801 tccttacaga gctgaccccg cttaccgcag taaaggcact cacctgccgc catccgtcgt 
    10861 ttgcgttcgg aggaggagag atgccaacaa cccaaccaca taggttcatc agagggaggt 
    10921 gcagggggtt ctgtgggaac aggaaaagcg tcagaagatc gtagcatctg atcactgccg 
    10981 atcccgccgg tcctgcaacc ggttgtcaat ccagatcgcc tgggcaatga gggcctccaa 
    11041 ggatgacggc aatccagcgg agcgagatgg tcttttagct cctccgacag accctccagg 
    11101 agagcgttag taagcgccgc aggattccat gcgctctcag ccagaaatcg attgcgtaat 
    11161 ctgccaccct gcgcctcccg tggtgcagct gcatgagcga cgggcagcct ccctgcctgg 
    11221 cctcgtatgc tggaacacct gggtgtaggc ctccagaaag gccgggagtg aagcgcagga 
    11281 agcggcacca cgttgctact tcaccgtagc ccaagcaccg gctctgttgg tgaggtggga 
    11341 aatgatgaac gccaccttgg cacgatcact atagggaaat tggatacctg gagctcgaat 
    11401 tgaagttcac attgggtgaa cgcccgacag aaccgcaggg gtgaaggacg tctggtctgg 
    11461 agccaaggaa tagctgcaat gaatgagctg gcgatggctg ctggatctgt tgcgccacct 
    11521 aggcgatcac catatcgcag acagatgctg ctcctggcgg gcggacatct ccagcattcc 
    11581 tccccgcagg aagttgagcc gttcctcctg ctggcggatg aaccaatcct ggtcgccgag 
    11641 gccggaacgc gactcttctg cgcctgctgc gtccatgttg acgggaccgt aatgtcagga 
    11701 cttggaaatg aggacacaag agcaggacgc aggagatcgt agttgaaaac aattcaatgc 
    11761 tagaagctga acaaaccaca aacaaagcat gcaaaacggt cctgtgatga ggacagggga 
    11821 gacacaggct aaattctttc agcgtgattg gccacaggtg aaaataatga cagaacataa 
    11881 agaccgcgac aattagaaac agcacgaaaa ccggaaacac caaaataaag cccagtaaaa 
    11941 atccggaagt gaaaaacaaa agcctaacga aaacgccctg gccccagtac ttggcaataa 
    12001 gattgttttc tctaaagcat caggaaataa aaatcagctt cagaagcttt tataaatatg 
    12061 tcaacaatgt tccttaagct gaaagattca ataaaagcca aaagaaatca tctaaatctt 
    12121 tatacatttg tctaaaaata aattcacttt tttattttgt ttatttctgt gattattttt 
    12181 aaagtaatgg atttgctaaa tttttgacac aacctggata agaattgata tttataatgt 
    12241 acttatttct cattttcgtt ttaaaaatac ttttatttaa aataatcaaa aaaagcagcc 
    12301 ttccatgtta tcctttaaaa ttgttgttgc atttttgata caaaatttca taatttgaga 
    12361 gatgaaagat gaaattcaca gcttaacatt gttgaacaaa acttttatta tcatcgttaa 
    12421 tttttttttc tttttacaga tcaaatgaaa aaaggaagaa tcagaaagat tattctttac 
    12481 atttttcttt tacataattt tcccttttct taattttttt ctattacact gatttaatcc 
    12541 tgttagtaat aaattttttt cagaattttg taccttaatt gtttttatct ttttcttatt 
    12601 taaataaaaa agagaaaata agaatttatt tgctcctccg tctttttctg gtgtttcatt 
    12661 tttgtgaagt tcttcatgtt tatgcatttg ttgatagatt tatacacaaa tgttgttagt 
    12721 gtttggttga tttcatgtaa cattcattca ttcattcatt ttctaatcag ttttttccct 
    12781 ttcggggtca tggggctgcc ggagcctatc ccggccactt gtgggcgaag gcaggggaca 
    12841 ccctggacag ttcgccagtc tgtcgcaggg tagaatgtcc acaatcacaa acccattcac 
    12901 tctcactctc tcacctaggg acaatttaaa ttaaccaatt aacccagtgg ttcccaaact 
    12961 tgggggcgcg ccccctaggg ggggcgcaga ggtattgcag gggggctacg gcttcccgtt 
    13021 tttttttatt ttttattgaa caattgcaac aaaccaaaca agaaaatgca acaaatatgt 
    13081 aaataaaatg tacaatagaa ttctgaatac agaacaaacg tgttacattc ttaagaaaat 
    13141 tctaattatt aataacagtc acaaaaggga ataaaaaaat aaaataaaac aaaaaaaata 
    13201 aaaagagaaa atttgagaat aaatttatgt cagcagtcca aaagatttac aaatgtcaat 
    13261 ttttttttga gtttttgtat tttttgaggc tgaaatttaa tttaaacatt gctgcagttc 
    13321 cagtttgaac acaaagaaat caggtttctt tttggaaaat ttgcttttgt gtatatgaaa 
    13381 tttagccata aataataaca tgtttgcaca aaagaaagca tcacggtctt tgacatcaaa 
    13441 gctatgaaaa ccagaaagtt cgtttttata aggaagtttt atatcagcaa aaatagaatc 
    13501 ggtaatatat ttgtgaatgt ttttccaaaa tttgtttgtg aattcacaag accagaataa 
    13561 atgagagcag gtttcaggtt gtttctggca gaaagtacag ctgatgttta tgtcagcctt 
    13621 aaatttagtt aagtaatgct tcgctggata aaatctgtgt aggagtttaa aagagatttc 
    13681 tttgacttta tttgttaaga agtatttttg tggtaaaaac cagacttttt tccattggct 
    13741 tcccgggtta gttacaatgc tagcataaca gcatggacaa gcttgtgaca gtgctcccag 
    13801 ctaaatgcaa accagaagat gaatcttcac caaatatagc aacttcaaaa gcaaagacaa 
    13861 gaaaatatga cgaggcatat ctcgcactcg gcttcaccgg cacaacattt gacttgcttt 
    13921 tctgcaaaca agtgacgagc agagccactg cagacgaact gtttaaagta attgacacct 
    13981 acttgagaga ggccgatctg aaatgggagg actgtgtggg gatctgcact gacggggctc 
    14041 aggcaatggc tgggagtaga ggggggctgc aagcgctcat caggcgcttc tcccctaacg 
    14101 tgcagtggac acactgtatg atacaccgag aggcgttcaa ggttcaaggt tcaaggttta 
    14161 ttgccgtttg cacatgcagt acatcggaat tttcttttgg catctctcac atgtcagggt 
    14221 agattaaaag ttaaaaaaat aaatagaata aagtcaaaag ttaaaagttg aaattagaca 
    14281 acaaacttac agggcatata aaatataact atgagtaaaa tatgaacatg aatattgcag 
    14341 tgacccagtc tgtacagaag aattattgca cataaaatta ttgcacatat tattgtttat 
    14401 tgcacttagg gatttattcc ggtctttctt ttctgatgtc ctttcccagc attctgattg 
    14461 ctgttgggaa gaagctgctg tggaagcgtg tggtgtgtgc ttggatgctt tcaggcctgc 
    14521 gacgtctgag gttgtggcct gagtccacac gcttgatcag tgtgtgagcg gggtggtgtc 
    14581 tgtctctgat gatcttagag actctcctcc tgcagcgctg ttcgtagatg gtgtccatgg 
    14641 atggaaggtt gcaacctata attttgccag ctgtgttgat gaccctctgc agcatctgtc 
    14701 tctcttttat ggtggtgttt ttccgaacca ggctgttagt ccgctggtga ggatgctttc 
    14761 cacaagcccc ctgtaggctt gggtgagggt ccggcgcttg agaccagcct tcttcagcag 
    14821 cctgatgaag tacaacctct gctgggcttt cttcactgtg gcaacagtat ttctttccca 
    14881 gctgaggctg ctagtgatct gcagacccag gaaccggtgg cagtcaggcc gctccaccac 
    14941 agtcccgttg atgttgagcg gttgatgtgg cggtgctttc cttctgtaga ccacgattat 
    15001 ttcttttgtt ttatccacgt tgagaacaag gtcgttgtcc tctccgtaga tggtgatcct 
    15061 ttgcaccagg tctctgtatg cagactcgtc ccctcctctg atgaggccga ggacggttgt 
    15121 gtcgtctgca tacttaatga tgatgttgtt tgagtcgggg gagctgcagt cgtgggtgta 
    15181 aagtgagaag agctttggac tgaggcagca cccctgcggt gtaccggtgc tgactgtcag 
    15241 ctcagcagaa accttctttc ccatcctcac cacctgtggt cggttagtga gaaagtccag 
    15301 aacccagttt ctggtgggtg ttggtattcc cagttctgcc agttaatcag tcagcttcag 
    15361 gggcctgatg gtgttgaagg cagagctgta gtccaggaac agaatccggg cgtacgtgtt 
    15421 cttggtgtcc agatgttgca gggtggagtg aagtgccagt gccaccgcat cttctgctga 
    15481 tctgttgtgg caataggcga actggtggcg gtctactgat tcgtcaacca gggagttgat 
    15541 gtgggacaga accagctttt ccagacattt cattgctgca ggggtgagag ccacgggtct 
    15601 caggtcgttc aacgtttcag cgtgcatttt cttcgggacc ggcacgatca cagaggactt 
    15661 gaagatacgg ggcaccgttt cctgcgacag cgagaggttg aagatgtctg tgtagacctc 
    15721 tgctagctgc tccgcgcagg ctttcagaac ccttggtgag acgtggtccg gtcctgtcgc 
    15781 cttgtgtgga ttcacctgct tcagggccct gaggacctgt gtgtgagtca cctgcagcgc 
    15841 agcctcttct ggggcccagg aggtcttttg ggggacctct ttgttgttcg ttggcctcta 
    15901 aacagctgag tcccgacctg cacgatgtta tgacggatgt catcactaca gtgaactaca 
    15961 ttaatacacg acctgtcaaa gcacgtattt tctctgcact gtgtgaggaa atgggctccg 
    16021 accacacagc tgttctgttt cacagcgagt ctcgatggct gtcacgtggg aaggttttat 
    16081 ccagggtctt tgaactgcgg gatgagatcc gcatcttttt ggaggaggaa aatgaacttg 
    16141 cccacaagtt taacaacaac aagttcctca tgaaacttgc gtacctcagt gacatgtttc 
    16201 aaaaactcaa tgagctaaat ctgcagatgc agggcagcaa cacacacctt ccacatctgg 
    16261 cagataaaat cacatcattc acaagaaagc ttgagatgtg ggagcagcga gttacagagg 
    16321 gaaatatgga ctcatttgag aacctgaagt cattcaatga ggtcaacaag ctgcagaaca 
    16381 cagtgatccc atgcatgaaa gctcacatct ctgccctcca aaagcatttc cagtgcagga 
    16441 tcctacacaa tatgactgga tccgagaccc cttcagtgca gcaccacctg ccgaattcag 
    16501 cactacatag aatgaacagt tcattgatgt cacctctgat tcaacaatga ggctggagtt 
    16561 tcagtctaag acactagctg cattttggat tggagtggag aaagatttcc cactgctagg 
    16621 taaaagagct ctggccacac tccttccata tgccacgtct tacctatgtg agataggttt 
    16681 ttctgctgtg gcctccatca agactaaata cagatcaaag ctggacattg aaaatgaact 
    16741 aagcagtctc acagctgcag ccccgatttg agaagatctg cagcatgaag caagcccaca 
    16801 ccagtcactg aaaagatgtg gacattaaag gtgcagtttt tgcagagttg aatgttcagg 
    16861 attttgttat tttcttcaga gagctggtaa agtgtaaaag gccactttca tgcaggaatg 
    16921 gagtttataa gaagatctgt tgaaacccat gaacaccatt acatggtaaa attttatgat 
    16981 acatgatgca gagtcacttt taataattgt aaaggtgatt tgtctttttt tttttagttt 
    17041 tgttcaggaa gaagttgcca ttttgtataa cttacaatgt taagtaaagt ccagtggagt 
    17101 ttataaacaa aggatttgta tgtttgtgtc agtgtggggg ggctcgataa tattctaatc 
    17161 ttcagaaagg ggggccccgc agaaaaagtt tggaaaccac tgaattaacc tatgaagcat 
    17221 gtttttggac ggtgggtgga agccggagac cccggagaga acatgcaaac tccacacaga 
    17281 aaggtccccc attgatgttc tggtccacca gccaggactt gaaccggggg ccttgttgta 
    17341 acatgtaaca ttttatgttt tatctttact gaagttttta tcaaaccacc aacagctgaa 
    17401 atcagcggtc cattactcag tgtgcaaatt ttacagtcgg taactttttc agtctaaaat 
    17461 tactagaagg ttgaagtcaa acctttggca aagcttatgt aaatgaagat gagatatttc 
    17521 catcttctct gtttctgttc ctggcataac cacatctcac acctgcagtc tgccatgctc 
    17581 tgctgctctt tctgtccttt cacttctgtc tttctggact tttttgggag ctgggtgttg 
    17641 aacaaagctt cctctaactg aataacctga tcactctgag attgagccaa acatggaaaa 
    17701 gtggacaaga ggctccaatt ttatctgcaa gttcattcac aaggagaaga aatataaaaa 
    17761 agacaagtaa ttgtcacagt aagtgtgagg aaacacttga atcactattt tgattagtgt 
    17821 tatcagaagg tcattgatat ttgtgaacaa actcatgatt cctgcagtct ttggatccaa 
    17881 tcctccttcc attcgtgtgg agattcccag cttcaagaca ttgatgatga ccaactctga 
    17941 tgtgaaagct agatgcttca tccacaatgt tgatgctaag ctggtctggc tgatggacgg 
    18001 ggaacaacca tccactgaca gagtgaatga attctcaaac aaaaccactt taatcagtga 
    18061 actgacagtt ccatccagca gctggaaaaa cctgaaactt ctgaaatgta aagttcagca 
    18121 tcactgcttt actgctgaga agactgtaga gatttcaggt gagaagatca gctgtaaaga 
    18181 aaaacacgct gcagtttata gtattacaaa tcctgtatgt ttttttgttg ttttgttttt 
    18241 ttgcattttc agagtgaata tttctaaaag ctccattggt ttcctccaaa cgtttgattc 
    18301 tgacctgttt cctcagcctc agtgacccac agtgaaccat cagccgtcct gctccagggt 
    18361 tcaaatgaac ttgtgtgtct ggtctttggc ttcagccctg catccattaa catcacctgg 
    18421 attgctgatg gaagcacaga gctgtggaac tacaataata gtcatcccca cagaggcccg 
    18481 gatggaaagt tcagcatcca aagcttcctc cgtctgtctc cagttgactc cttacccggg 
    18541 gtgaccatca cctgcagggt gacacatgga aacaccactc tgtctgtgaa tgtctccaaa 
    18601 acaggtcaca ctgatgctct gtcttcacct ctattaaaaa ctacatccgt cacatcactt 
    18661 ttgtggtgga atctctttgt tccactgtaa gaatcaaagc aacaatgaag taacagatgt 
    18721 gcttctgctt ctttcacaga cacgttggaa ctctgtcatt tctttgatga catcctgcat 
    18781 gctgatgtga gccaagacac agtcatgcaa gcttggggca tggctatttt cttcctcctt 
    18841 ttattcttca tctccatcat cttttctgct gtcaccacag ctttaaaggt aaaaatcatc 
    18901 aacagtcatt ctgttcttgt cttgaattta actcttcttg ttttctaaag ttttgtgact 
    18961 ctaatgcatt tattaaacaa tgaaacatgt attacatcac agcctccaga tgttcaaaat 
    19021 attatctgtg tttttctttt cagatcaaat gaacatgtga aagagacaga tctctttttc 
    19081 tgcaagcatc tccagatttt tgatgacatt tgacctgttt tcattcagtt ttaaagagtt 
    19141 tatatcgtat atgtctattt ttctttgctt tattgttatg atgaaagatg actcaatatt 
    19201 acttgaatta ttttttttaa attttctttt caatgtcact gtataaataa aatgaataaa 
    19261 ttcataaatg aaacattaag agcgttgtct catacgttta ttttctcttg atattgtaaa 
    19321 taaaaatacc accataataa gggtgacaaa catgttagag ggcacataat acagttattc 
    19381 ttaacagtca ttaaaaggcc atatctttat tatataaaca aagtttaaga aagagataaa 
    19441 agtgcaaatc tcaatatttt cacaagaggg agacaaaagt tagagaagct gttgaatctg 
    19501 gttacaattt catgaaagtt acgtctatga atccccttta attttttagc ctttcatgaa 
    19561 acaaaaaaaa acaatctaat atgggattac tccacaatgt gaacatgtta ccattctttt 
    19621 agatatctac ttaatttaga ttttattcta aaagtcctta ttttcctact taaggtcctg 
    19681 agataagaca acaagatgct tgtgtttttt taagatggtt tttaaaaaaa actcattttg 
    19741 aagacatttt tacacaaaaa tccaatcatg taaacaattg ttgctaattc ttgaatatat 
    19801 gtcaaactat cactttagga atagtttatt tatttttaaa gagcaaagtt tgaattatta 
    19861 acaataaaaa aaagtttata agaataaatc ccaaaagaaa cagttcagtc atgagtaaaa 
    19921 tatccatccg tccattttgt gaaacctcct tttttnnnnn nnnnnnnnnn nnnnnnnnnn 
    19981 nnnnnnnnnn nnnnnnnnnn nnnnnnnnnn nnnnnnnnnn nnnnnnnnnn nnnnnnnnnn 
    20041 nnnnnnnnnn nnnnnnnnnn nnnnnnnnnn nnnnnnnnnn nnnnnnnnnn nnnnnnnnnn 
    20101 nnnnnnnnnn nnnnnnnnnn nnnnnnnnnn nnnnnnnnnn nnnnnnnnnn nnnnnnnnnn 
    20161 nnnnnnnnnn nnnnnnnnnn nnnnnnnnnn nnnnnnnnnn nnnnnnnnnn nnnnnnnnnn 
    20221 nnnnnnnnnn nnnnnnnnnn nnnnnnnnnn nnnnnnnnnn nnnnnnnnnn nnnnnnnnnn 
    20281 nnnnnnnnnn nnnnnnnnnn nnnnnnnnnn nnnnnnnnnn nnnnnnnnnn nnnnnnnnnn 
    20341 nnnnnnnnnn nnnnnnnnnn nnnnnnnnnn nnnnnnnnnn nnnnnnnnnn nnnnnnnnnn 
    20401 nnnnnnnnnn nnnnnnnnnn nnnnnnnnnn nnnnnnnnnn nnnnnnnnnn nnnnnnnnnn 
    20461 nnnnnnnnnn nnnnnnnnnn nnnnnnnnnn nnnnnnnnnn nnnnnnnnnn nnnnnnnnnn 
    20521 nnnnnnnnnn nnnnnnnnnn nnnnnnnnnn nnnnnnnnnn nnnnnnnnnn nnnnnnnnnn 
    20581 nnnnnnnnnn nnnnnnnnnn nnnnnnnnnn nnnnnnnnnn nnnnnnnnnn nnnnnnnnnn 
    20641 nnnnnnnnnn nnnnnnnnnn nnnnnnnnnn nnnnnnnnnn nnnnnnnnnn nnnnnnnnnn 
    20701 nnnnnnnnnn n 
//
