# Supplementary material for: Immunoglobulin heavy chains in medaka (Oryzias latipes)
Source: BMC Evol Biol. 2011 Jun 15;11:165. doi: 10.1186/1471-2148-11-165 (PMC3141427; doi:10.1186/1471-2148-11-165)
Supplement: Additional file 6 — Medaka germline nucleotide sequences. In this file you can find nucleotide sequences of different zones described in the medaka IGH locus. The IGHVs file contains the annotation of all VHs. All files can be visualized with Vector-NTI program available in http://www.invitrogen.com. [file 1471-2148-11-165-S6.ZIP › Zone 4]

LOCUS       Clipboard       22931 bp    DNA     linear       19-MAR-1980
SOURCE      
  ORGANISM  
COMMENT     LSOWNER|
COMMENT     This file is created by Vector NTI
            http://www.invitrogen.com/
COMMENT     ORIGDB|GenBank
COMMENT     LSOWNER|
COMMENT     VNTNAME|Clipboard|
FEATURES             Location/Qualifiers
     exon            4633..4935
                     /vntifkey="61"
                     /label=CH1
     exon            5970..6320
                     /vntifkey="61"
                     /label=CH2
     exon            6831..7219
                     /vntifkey="61"
                     /label=CH4
     exon            9203..9577
                     /vntifkey="61"
                     /label=CH4
     exon            13892..14144
                     /vntifkey="61"
                     /label=CH1
     exon            14220..14510
                     /vntifkey="61"
                     /label=CH2
     exon            15950..16234
                     /vntifkey="61"
                     /label=CH4
     exon            16315..16632
                     /vntifkey="61"
                     /label=CH5
     exon            15543..15857
                     /vntifkey="61"
                     /label=CH3
     exon            16923..17213
                     /vntifkey="61"
                     /label=CH2
     exon            17294..17608
                     /vntifkey="61"
                     /label=CH3
     exon            17701..17985
                     /vntifkey="61"
                     /label=CH4
     exon            18066..18383
                     /vntifkey="61"
                     /label=CH6
     exon            19361..19711
                     /vntifkey="61"
                     /label=CH10
     exon            19804..20192
                     /vntifkey="61"
                     /label=CH11
     exon            6396..6710
                     /vntifkey="61"
                     /label=CH3
     misc_feature    7630..7765
                     /vntifkey="21"
                     /label=TM1
     misc_feature    10315..10460
                     /vntifkey="21"
                     /label=TM1
     misc_feature    21223..21371
                     /vntifkey="21"
                     /label=TM1
     misc_feature    2237..2296
                     /vntifkey="21"
                     /label=JH
     misc_feature    2785..2843
                     /vntifkey="21"
                     /label=JH
     misc_feature    2572..2622
                     /vntifkey="21"
                     /label=JH
     misc_feature    3220..3273
                     /vntifkey="21"
                     /label=JH
     misc_feature    3521..3576
                     /vntifkey="21"
                     /label=JH
     misc_feature    3871..3926
                     /vntifkey="21"
                     /label=JH
     misc_feature    4208..4263
                     /vntifkey="21"
                     /label=JH
     misc_feature    12272..12417
                     /vntifkey="21"
                     /label=TM1
     misc_feature    21482..21551
                     /vntifkey="21"
                     /label=TM2
     misc_feature    8351..8359
                     /vntifkey="21"
                     /label=TM2
     misc_feature    11047..11055
                     /vntifkey="21"
                     /label=TM2
     exon            12962..12970
                     /vntifkey="61"
                     /label=TM2
     exon            1889..1997
                     /vntifkey="61"
                     /label=O
     exon            20853..21103
                     /vntifkey="61"
                     /label=CH7
BASE COUNT     7081 a      4018 c      4156 g      7606 t        70 others
ORIGIN
        1 gcatattctt caccttcctt agcatcattt ataccccacg aggtgagatc ttgcgggggg 
       61 ccccagtccg agggacattg acagttatca ttagcctctt ccattttcgg acaattgctc 
      121 caacagttgt tctttttctc accaagctgc ttgccctgta gccacttcca gctttgtgaa 
      181 ggtctacaat tttgtccttt ggtcttatga cagctctttg gttttgccca tgttggtagt 
      241 tagacttctg actgattgtg gggtgctcag gtgcctttat gcaagctaac gacctcaaac 
      301 aggtgccact aatttagaat gatgagcaga gtggagttgg actaattcaa agcagaacag 
      361 caggtctttg ctggtcagaa atctctgata atcaagtgat caaatacata tttttcacag 
      421 caatatacaa ataaatagtt aaaaaaaaaa attgtacaac atgatttctg aatgtttctt 
      481 cagattctgt ctctcaccta tgatgaaaat tttagacccc tccatgtttt ctaagtggga 
      541 gaacttgcta aatcacaggg tgatcaaata cttgacctca ttttaaaaat gcttgggccc 
      601 atcgcagagc tttctttctg agagaattta tgatcaaggt gattttactg agatcggagt 
      661 gataatacct gggtgcttgc tggaagatca attgacattg taataggaaa cctccacagg 
      721 cttgaatatt tcagaggaaa ggttccagct ggagtcagaa gttttccggt gacgaggcgg 
      781 acgtggtaac aggattgttg ccggaaggtt gaagtgtacc tgaaacagtg ggaacatatg 
      841 accagttatt tctttgaaag tttgtgagat actgttaagt catgaaataa aatcctcttg 
      901 aatagaagca atccaagaaa tggcattgaa gagtagttcc aagaatgttc cctgctgcaa 
      961 gactgtgtgg ttgagtcctt ccgagtcagc tgggtctgga atttggccag ttcattctgt 
     1021 catgacttgc taggcgagac aaacccagat gctggaacct ggaaggaaaa cacaggtgag 
     1081 ttgtgaggtg agtaatagtg tttattatta tccggtgtgg cttggagttg tggcgggaaa 
     1141 agaagctgga ttggctcatg gcgtgactgg aggttcagca aagcctcaag gcgagacagg 
     1201 atgaagctgt gaagtccttc tgctcaggaa gctgggaaac tcaggtgacc actcgtgggt 
     1261 aataagtcct gaagacaagg cataaaacta tgttaggcga gagcaaaaac acatgtacaa 
     1321 gaataacttg gtgaccatca ggggctaccc gctggtgatg aaaactggtt caggatctcc 
     1381 ttttaaaggt ctggaggctt gattagttga gtggtcacag ctgggttaaa tcaggagcag 
     1441 agaagagagg ggagggggag aagagctgac agaggcacca tgacaagatc tctatgtttg 
     1501 ggacaattga ctgcatttga tttgttacca aactttggat tatttttgca caaataaaaa 
     1561 aaatcatgat caatggagaa agtaagaatg ttcttaggaa agaatcaaaa gtagtgatca 
     1621 attgccttgg ggggacagat cggctaacac ccactgttct tcatagtttg gacatttttc 
     1681 tcctcatcag ttctgtacag cagttacaac atgatattaa ataaatcagg tctatctggt 
     1741 gtgagcccat actgaaggag gtagagttga cagtgagacc cacaaagagg aagttaccat 
     1801 ggagatctaa ttttatgtaa ctgactcagg aaagacagtt ctcaagggat tagggtatta 
     1861 aatagaaaaa tgtggaaatt tttcgcagta aacttgttta ctctcactga tgtcaagaaa 
     1921 cttaatattt tatcatcaga atgtagaaaa ttactgctac agctatattg actattgagg 
     1981 gacacaagtc acagtaagtt ctggcaagtc aacatataga atatttagtt tttcaaaatg 
     2041 tctttattaa taaataatta ctgtatttgt ttatttcaaa tttgttttat tcaatttact 
     2101 acagctacaa aattaagatc tccagtgaaa tattggtgat ggtttgatgt tatctgacaa 
     2161 attattatca ttaagtgtta gatacaggtg tgagagacat ttttgtacag aagtgctgtt 
     2221 gaaatttatc actgtgacta ctacggctac agctttgact actggggaaa aggaacaacg 
     2281 gtgactgtaa catcaggtaa aaatctaaga ttttgaatcc ttattttgaa tttgtgaatt 
     2341 ttttaacttt gtattttaga acaattagaa ctcagagggg ctcaagaata aaaaaaaaaa 
     2401 ctgtagagct ctagtattac tgaccacatc tgatagaaac tgtcaaaaca ggtatacatt 
     2461 ttttttttaa tctgtaaaag ttacttttta aaatagactt ctggacatta ttggtatcat 
     2521 tgatgcattt gaagtttttg tatgtcagag atgttggaat gttacactgt gacaatgctt 
     2581 ttgactactg ggggaaaggc acaacggtca cagttacttc aggtaaaaga aactttatta 
     2641 cgaaattgaa aaattgttct tgaatttttt tcaaaacagt taatttttaa actactaact 
     2701 ggttgattac agacctgaac aaaaatgtga cttgggtctg tagaagctga acaggtttta 
     2761 gcatggagta gttgatagtt tgtgttactg tgactacgct tttgactact ggggtaaagg 
     2821 caccacggtc accgtcactt caggtaagac aaataatcat ttatgattta acatcagtag 
     2881 ttttaaaatc tttagtttta aatgtttgtc tccacaaacc caaaacgact ggctgtcaat 
     2941 agatcaaaaa aatattttta tcatttaaac atttgtgaac attaacagtt ttcttctgtt 
     3001 tcaaagatga atattcagca gggttttttt ttttttttgg gttttaaatt cccaaaaaac 
     3061 ccaatttccc aaaaaannnn nnnnnnaaag gaatttttcc cggggttttt tttttttttt 
     3121 ggctttgaat tctctacaaa tccaagtttc caaagagaaa ataagggtaa aatagtaaag 
     3181 aggtttttgt tggggaagtc acagacttgt tttactgtga taactgggct tttgactatt 
     3241 ggggaaaagg cacaacggtg acagtttctt caggtaagat ttttctgttt tctttagaat 
     3301 gtggatcaga aatggtttca aactccaaaa aatatttttt tatgatttgt tgtcaaactt 
     3361 gtataatttt taatacattg gcctgtacat ttagattaaa aagaagtgtt ttccagtgta 
     3421 aagcttcacc taaaaaccgt atcagagata ataaaaataa atctgtaacc atagtcagaa 
     3481 taagttttta cccttagagc ccagtagatt cagcactgtg tagctggggt gcttttgact 
     3541 attggggaaa aggcacagtg gtaacagtga caccaggtaa gaccttttct tttaaaaata 
     3601 taaaacatta tgtactttaa aaatgtaaag tcaaattgtg ttaaattgcc agtattatta 
     3661 tttttttcag aaaaaactat ttcattactg tgatttgaaa tacagtataa tttacattgg 
     3721 tgtaaaagtt ttaattaaga tccataaaaa taattcactg ttgatttgaa ttgtttagat 
     3781 ttagactttt agaattatga cagttcagtc attcagtcat cattggtggt gaccttttta 
     3841 gactgagagt caagcagatt gagcactgtg ttactacgac gcttttgact attggggaaa 
     3901 aggtacaatg gtgactgttt cttcaggtaa gatctgttta aaatgtgctg ccagcccttt 
     3961 ttacatttta aaaggctgat tttgtcttta ttttttatat tttgtttcaa agagttttag 
     4021 agttaacaca ttattcatta ttataaatga attcctgttt aaaatgatac acactaacgt 
     4081 ttttaatgca ttttgaaggt agatatagat ttttctcaaa ataatgtttt aatgattggt 
     4141 gattgctgca gtcaccatta gtagagttgc cttttcactc tgagagtcaa gcagattgag 
     4201 cactgtgtta ctatgaagct tttgactatt ggggaaaagg tacaatggtg actgtttctt 
     4261 caggtaagat cagtgtttaa tttattacaa aagtctaatt aattaacaga aaaattcaat 
     4321 tatacaagat tttgattaaa attattttaa agtttaataa acaacggtaa caaaatattc 
     4381 ttcaatctgt attcagagta aattgccagt gttaatacaa aatgtcatga attgttggag 
     4441 aatttttagg agggtgaaat taaattaagg aaaaatttgt gttttttttt tgtttgtttt 
     4501 taaagaagat gtttcgatgg tctgtgtatt gtgaataaat gaaatcaata aaaaaaactt 
     4561 tttcttctgt catgatagat tatgagttat acattttgtt gttttaattc tttattcctt 
     4621 tgtcttcttc agacactcct actcaggctc caaacgtgtt tcctctgatg ccatgcggcc 
     4681 ctcaaagtag agacacggtc actcttggct gtcttgccgt tgatttcacc ccctcttcat 
     4741 tgactttctc atggactcag ggctccaaca atttggaaaa catcacccag tacccttcaa 
     4801 tactgaaaaa tgacaaatat ttaggaatca gtcaggttga agtcagccga caggactggg 
     4861 acgccaaaaa gactttccag tgtgctgcca atcatctagg agagagaaca acgtctcttc 
     4921 cttttactaa gcaaggtaag tttggtttat aagtcgcttt aagttttttt ttattaaagt 
     4981 aaaatttgat aaataaatct tttcgtttat ataaaatgtt atgactaaat tattgaaagt 
     5041 aaatttacaa gttttaaaga catatttgaa ggattaagat ttcaaatgga aagaaacaac 
     5101 tgaagctttt ggcaacactt taattgggat tctttgtttt ttgtatgatt tagacattaa 
     5161 gaaataaaag ctaaggaaaa agatgtattt atattgtaat attcttttat caacacgttt 
     5221 atccaagtaa attcgaattt taaacataat taaatattaa tgaacatagt ctttctttta 
     5281 attaaagtca ttatgacgtc tataatgttg tattttaata aactttaatt actgtatcat 
     5341 taatatattt cattatacac taaattttca gcacttattt gatcatagtc ttgacatttt 
     5401 ctgtaaatgt aaaaattatc aaatagattt aatgaaggaa agaaaaacgt ttaatttttt 
     5461 ttacaaaaaa tatcagtaat ctaaaagaaa aatttaaatt tccttttcca caattttact 
     5521 aaataaaaca gtggaattaa aaaaagacat tcagtgtctg tatttccctt cacagatagg 
     5581 cagtttgttt ctgtgttttt atgtctttga ataatcttcc tcataactgt gacctttgtt 
     5641 tctgtttcac tgtttgcttt taattaacat tattaacaat gactttaaat atatgtttgc 
     5701 ttgccagtca ttgtcagtgt atatgcagaa gtcagtatca atgcaccccc atgatttaca 
     5761 caataatatt aatatattat tgtgtaaatc ataattatat aatataattt atctaaggat 
     5821 catcataatt atcagtttgc tgaaagtctg tattattgtt tttctattca aaaataataa 
     5881 gtcaatttct gagcttctgc atatatattt gcacaaaaaa agttctttgc ttctgcaaaa 
     5941 atcttcttgt gtatgtgttt gtttttcaga tgtgctgttt aggtcgccca atctcacaac 
     6001 aagtttttcc ctcgatgagg aaaagcaaca ggcttctttc tactgctttg ccaaagattt 
     6061 ttctcctagg acccatgaga tcatttggca gaaagttggc agcgaaaaag ccagcatcct 
     6121 tgatgagacc agtgttttct cagagggaag aaatgacaca aatggagcta agctgtattc 
     6181 tgcagcaagt ttgctcacag taaaccccac tgagctgact tctggagcaa catttacatg 
     6241 tgtgttcaag gggaaaggtg tgaacaatac tgacgtgttg gaaaaggcta atgccaccta 
     6301 caaggaagaa tcttctggag gtaagtggaa catccagctg caatgattga acatctaggt 
     6361 tctgatcgat aacttttcat ttgtccttca ttcaggaagt gcaggatgta ttcaggcagc 
     6421 tgtagactta aatatcattg gccctacata cagggacatt cttgtaaagc aaagtggcaa 
     6481 aataacatgc caaattcatg taaataacgg tgagcttgaa aggatttttt gggagaatga 
     6541 agatgacgta gaaatggctg gaactgtaaa gactgaaggg ttaaaaaaga aggaggagct 
     6601 tgtgcttgac atcacatatg atgaatggca tcagggagtc gaacgctact gtgttgtcca 
     6661 acataaagac attcttttcc cattcaagat ccaatacaag agacaaaaca gtacgattac 
     6721 ttcttctaca ttttgacatt cacatttttt ttgaatcctt tacagtcaga acaaatgatg 
     6781 acagttgtgt cagtcagttg tttatttcct ctgttttctg gtacttgcag gcggacctgt 
     6841 tcagcgtcct tcagtgttta tgttgcctcc tgtagaacat gctaaaaaca aagaggtgac 
     6901 cctgacttgc tctgtgaaag acttcttccc tgaggaggtt ttcgtagctt ggcttgttga 
     6961 tgatgatgta gtagactcaa agtacaagac cagtaccacc agtccagtag agaaagaagg 
     7021 atcttacttg gtttacagcc agttaaccct cacagatgat cagtggaaac agtctggtgt 
     7081 ggtgtacagc tgtgctgttt accacgagtc cattaccaac tccaccagat ccattgtcag 
     7141 atccattggt ttcagcacag ctgataaaaa caacctggtc aacctcaacc tgaacatctc 
     7201 tgaaaagtgc aaggcgtagt agatgttgtt tgttgttgtc tactttttct ttcttgtttg 
     7261 tactttgtga tgagtcattg tnnnnnnnnn nactcactct gtgagtttac tgactaacaa 
     7321 gccaagtcat gcaaaccaaa ccaagaatga cgtttctcaa gaacaagtca ggatcattag 
     7381 ctgactgaat gaaggagaaa acactgatca ggatcatgta aacacatgca ggacagttga 
     7441 agatgatggg acattcacag tagagacact aactgatgcc attccagatt aaagccactt 
     7501 tgctctttgg gacaggacag gttctagtgt tgacttagaa aaggagcatt ctagaaatac 
     7561 tgggaacagt ctgtgaagtg tggatgatcc caacagttca ttgatttgtt actttgcagt 
     7621 cccaccagag tttctgaatg aaactgtttg ctcctgcaaa gaggagatgg aagcagagga 
     7681 agatcacatg gcaaacacag ctctgacctt catcttcctc ttcatcatga ctttgctgtt 
     7741 cactgttgga accacattgt caaaggtaaa tgcttcattt gtttataaca ggctcagagt 
     7801 tttttaactc aaagaggaaa aaaacatatt taaagagatc ttaaagaggt taaaatgttg 
     7861 caaagtcact taattttttt atttaaacta tatttacaac atttattact tgtatgctca 
     7921 gcatgatgag ttggttttct ctaaagcatc aggaaataaa aattatgttt cagcttcaga 
     7981 agtttttttt taaatatgtc aacatcattc ccgaggctga aaaactcaag aaaagccaaa 
     8041 taaatcatgt tagatatttg tctaaaaata atgttactgt tttagtttct ctttttctgt 
     8101 gactattttt taaagcaatg gatatgacat acatgataaa tacatgacac aaatatttat 
     8161 ttctcatttt ctttttaaaa ttgtttttta agtaataaaa aagtagcctg taatgctatc 
     8221 ctttcaaatt tttgtttatt tttttaacca gcattttata atttgagaga aagattaaat 
     8281 tcacagctaa acgttgttga actgaacttt tattataatc attaaaaagt ttttttctct 
     8341 ctttttacag atcaaatgaa aaaaggaaga atcataaaga tcattctata catttttgtt 
     8401 ccaccatttt tccttttctc tattttttct cttaaactgc tttaatcctg taagtaatct 
     8461 ctttttttaa attttgaact ttaagtcttt gtatcttttc ctgatttaaa taaaatagtg 
     8521 aaaataagaa tttatttgct cctccatctt tttctggtgt ttcatttcaa gttcttcatg 
     8581 tttatgcatt tgtagataga tttatacaca aattttgtca gtgtttggtt gatttcatgt 
     8641 aacattttgt gttttatctt ttctgaagtt ttcatcaaac caccaacagc tggagtcagc 
     8701 ggtccattac tcagtgtgca aattttacag tcgataactt tttcagtcta taattatttg 
     8761 acggttgaag tcaaaccttt ggcaaagctc atgtaaatga agatgagata tttccatctt 
     8821 ctctgtttct gttcctggca taaccacacc tcacacctgc agtctgccat gctctgctgc 
     8881 tctttctgtc ctttcacttc tgtctttctg gacttttttg ggagctgggt gttgaacaaa 
     8941 gcttcctcta actgaataac cagatcactc tgtcctgtcg agctcaacgt ctgtgaaact 
     9001 gactttcagt tgtgtttttg caaacctctt taacacccaa ctgtgtaaaa gtacaactat 
     9061 gccnnnnnnn nnnattactt cttctacatt ttgacattca catttgtttt gaatccttta 
     9121 cagtcagaac aaatgatgac agttgtgtca gtcagttgtt tatttcctct gttttctggt 
     9181 acttgcaggc ggacctgttc agcgtccttc agtgtttatg ttgcctcctg tagaacatgc 
     9241 taaaaacaaa gaggtgaccc tgacttgctc tgtgaaagac ttcttccctg aggaggttta 
     9301 cgtagcttgg cttgttgatg atgatgtagt agactcaaag tacaagacca gtaccaccag 
     9361 tccagtagac aaagaaggat cttacttggt ttacagccag ttaaccctca cagatgatca 
     9421 gtggaaacag tctggtgtgg tgtacagctg tgctgtttac cacgagtcca ttaccaactc 
     9481 caccagatcc attgtcagat ccattggttt cagcacagct gataaaaaca acctggtcaa 
     9541 cctcaacctg aacatctctg aaaagtgcaa ggcgtagtag atgttgtttg ttgttgtcta 
     9601 ctttttcttt cttgtttgta ctttgtgatg agtcattgtg ttgtgtttga ttgcagatta 
     9661 aaaactaaaa aaaaacacag ttcatgtttg ttgtttgctc tttctgttga tgttaaaatt 
     9721 acattttgac tttctatgaa gtcacagtgc tgtgatgtga gacactgtta cactagtgta 
     9781 cattttgaac acactgatct ttcagcatca cactttactc tccagaacac cacaatcttc 
     9841 ctgattacaa caatattgtg tttgtcttat tttcagaaga gtgttaacaa agcatgtgtg 
     9901 tgtctgtgtg cctgtgtgtc ttctattggg tcttgcaccc ctaacaagac aaatcctgta 
     9961 actctggtct cttagttact gaacagactc actctgtgag tttactgact aacaagccaa 
    10021 gtcatgcaaa ccaaaccaag aatgacgttt ctcaataaca agtcaggatc attagctgac 
    10081 tgaatgaagg agaaaacact gatcaggatc atgtaaacac atgcaggaca gttgaagatg 
    10141 atgggacatt cacagtagag acactaactg atgccattcc agattaaagc cactttgctc 
    10201 tttgggacag gacaggttct agtgttgact tagaaaagga gcattctaga aatactggga 
    10261 acagtctgtg aagtgtggat gatcccaaca gttcattgat ttgttacttt gcagtcccac 
    10321 cagagtttct gaatgaaact gtttgctcct gcaaagagga gatggaagta gaggaagatc 
    10381 acatggcaaa cacagccctg accttcatct tcctcttcat catgactttg ttgttcactg 
    10441 ttggaaccac attgtcaaag gtaaatttaa aagaggttaa attattacaa agtcagcatt 
    10501 aaaatatatt tttaagagtt aaggtgtatt gcataactga aagttgaaaa tacatatttt 
    10561 gtgaattata gttacaacaa tttattattc atttgctcaa catgatgaga ttgttttgac 
    10621 aatttctcga aatcatcaga aaataaaaat catgtttcac cttcagaagc ttttataaat 
    10681 atgtctacat cattcctgag gctgaaaatg tcaaatgaaa aagttgataa aagatataat 
    10741 tttaatgttt tttttttctt ttttcctgta atctttttaa agcaatgaaa atgacatata 
    10801 tatttgatgc aatctggata agatttaata tttgtaaata taattattca tcattctctt 
    10861 tttttaaata gttttattca aagtaactaa tgaaaaaagt aacctttaat gctatttttt 
    10921 aacatttttg ttgacatttt ttaatcagta cattatgatg tgtgacaaag atgaaattca 
    10981 cagctaaaca ttgttgaaca gatcttttat tattatcatt aaaaaagttt tttcctcttt 
    11041 ttacagatca aatgaaaaaa gtgaaaaaag aaagaatctg tgaggttcag gggccagggt 
    11101 gggttagttt gtttcgcatt cgagattggt tgtggggttt ccggcttttt tgggccttta 
    11161 ttttggttac ttccggtttc tcccgtttgt gttgcctcca cctttacttc tgttgtgaat 
    11221 tgcacctgtt cacacacctg ttattcatcg ttgctgtgta tttaagttcc ttctacccag 
    11281 tgtctgtcac gggatcgttt tgtattcttt gtgcttcgag tcgctgcttt gagattaaag 
    11341 aaagaaagaa agaaagaaag aaagaaagaa agaaagaaag aaagaaagaa aactttgatt 
    11401 caacttacct ctgtgttcct gctaatgcat ccacgcgtcg agcctgacag aatcagaaag 
    11461 atcattacaa tttttttcca ccattttctt ttctcttttt tttctattaa actgatttca 
    11521 tcctgtaagt actctttgtt ttaactttta agtctttgta tcttttcctg atttaaataa 
    11581 aatggtgaaa ataagaattt atttgctcct ccatcctttt ctggggtttc atttttgtga 
    11641 agttcttcat gtttatgcat ttgtagatag atttatacac aaatgttgtc agtgtttggt 
    11701 tgatttcatg taacattcta tgttttatct tttctgaagt tttcatcaaa cccccaacag 
    11761 ctgaaatcag cggtccatta ctcagtgtgc aaattttaca gccgataact ttttcagtct 
    11821 agaattactt gacggttgaa gtcaaacctt tgacaaagct catgtaaatg aagatgagat 
    11881 atttccatct tctctgtttc tgttcctggc ataaccacac ctcacacctg cagtctgcca 
    11941 tgnnnnnnnn nngtgagttt actgactaac aagccaagtc atgcaaacca aaccaagaat 
    12001 gatgtttctc aagaacaagt caggatcatt agctgactga atgaaggaga aaacactgat 
    12061 caggatcatg taaacacatg caggacagtt gaagatgatg ggacattcac agtagagaca 
    12121 ctaactgatg ccattccaga ttaaagccac tttgctcttt gggacaggac aggttctagt 
    12181 gttgacttag aaaaggagca ttctagaaat actgggaaca gtctgtgaag tgtggatgat 
    12241 cccaacagtt cattgatttg ttactttgca gtccctccag agtttctgaa tgaaactgtt 
    12301 tgctcctgca aagaggagat ggaagcagag gaagatcaca tggcaaacac agccctgacc 
    12361 ttcatcttcc ttttcatcat gactttgttg ttcagtgttg gaaccacatt gtcaaaggta 
    12421 aatgcttcat ttgtttacaa tgggctctga tttcagctga aagagaaaaa taacttttta 
    12481 aagagaattg aaagaggtta aattattaca aagtcagcat taaactatat ttttaggagt 
    12541 tgaagtataa aaagtataaa gatacacgtt ttaagaactt tatttacaac atttattatt 
    12601 tatatgctta gcatgatgag attgttttct ctaaaggatc aggaaataaa aaatcatgtt 
    12661 tcagcttcag agggttttta gaaatatgtc aacatcattc atgaggctga aaactcaaca 
    12721 aaagccaaat aaaaaaaatc acaatagata tttgtctaaa agtatttttt tctgagatta 
    12781 tttttaaagc aaggaatatg acatacatga taaatgcatg ataaatatat atttatttca 
    12841 catttttgtt taattttttg atcagccttt tataattcga gacaaagatg aaattcacac 
    12901 ataaacattg ttgaacagaa cttgtattat tatcattaaa aaaaattctc tctttttaca 
    12961 gatcaaatga aaaaaggatc agaaagatct ttacaatttt ttccaccatt tttccttttc 
    13021 tttatttttt ctcttaaact gatttcatcc tgtaagtaat cccttttttt taaattttga 
    13081 actttaaatc tttgtatctt ttcctgattt aaataaaaaa gtgaaaataa gaatttattt 
    13141 gctcctccat ctttttctgg tgtttcattt ttgtgaagtt cttcatgttt atgcatttgt 
    13201 agatagattt atacacaaat gctgtcagtg tttggttgat gtcatgtaac attttatgtt 
    13261 ttatcttttc tgaagttttc atcaaaccac caacagctgg aatcagcggt ccattactca 
    13321 gtgtgcaaat tttacagtcg ataacttttt cagtctagaa ttacttgacg gttgaagtca 
    13381 aacctttgac aaagcttatg taaatgaaga tgcgatattt ccatcttctc tgtttctgtt 
    13441 cctggcataa ccacacctca cacctgcagt ctgccatgct ctgctgctct ttctgtcctt 
    13501 tcacttctgt ctttctggac ttttttggga gctgggtgtt gaacaaagct tcctctaact 
    13561 gaataaccgg atcactctgt cctgtcgagc tcaacgtctg tgaaactgac tttcagttgt 
    13621 gtttttgcaa acctctttaa caccaaactg tgtaaaagta caactatgcc gtaaacataa 
    13681 acactaaaaa attacactta gaactgagac tacaaactaa aacatgaagg ttagtatgaa 
    13741 tgagtttaaa tcagctttta aataatcagt gctgaaattc agaaggacaa atgcaaaaac 
    13801 atgtcatctc ttttctatca cagagctgcg cgttgtttct ccaaacatta gcctgtttcc 
    13861 tgtctgggac ggtgaatttg gagtctcaca ggtcagactc atctgcaccc tgaacggtta 
    13921 ctttcccaaa aacctgagtg tggagtggca gcagaacaag cagcagctga cacagatcca 
    13981 gcccacagaa agacatctgc agagtgtgga ggggggagag aagacctaca gtctgacctc 
    14041 tgagattgag ccaaacatgg aagagtggac aagaggctcc aattttacct gcaagttcat 
    14101 tcacaaggag aacaaagatg aaaagacaac aagtatttgt cacagtaagt gtgaggaaac 
    14161 acttgaatca ctattttgat cagtgttatc agaaggtcat tgatatttga ttcctgcagt 
    14221 ctttggattc aatcctcctt ccattcatgt ggagattccc agcttcaaga cagtgatgat 
    14281 gaccaactct gatgtgaaag ctagatgctt catccacaat gttgctgcta agctggtctg 
    14341 gctgatggac ggggaacaac catccactga cagagtgaat gaattctcaa acaaaaccac 
    14401 tttaatcagt gaactgacag ttccatccag cagctggaaa aacctgaaac ttctgaaatg 
    14461 taaagttcag catcactgct tttctgctga gaagactgta gagatttcag gtgagaagat 
    14521 caactatcat ctgtgttgta acttcctatt tgaagtacat tacagattac tcattacttt 
    14581 ttgtcagtta caattttaac atgtcagaaa tgtaaagtgt catttcacta ctttcttact 
    14641 ttaaagtcac tttgatcata aaacctattg tagcagaata caacaatatt aaatgacata 
    14701 tttagcactg aaaattttca attttgttga ggggcgacat ggtggaataa aaacttctat 
    14761 taataaagtt tatttttggt aaagtggagc taagatccta aagcaagaaa atatgacagg 
    14821 tttaaccaca aacaatccca caatgtcaaa agtatggtag atgtaacgtg aataattggt 
    14881 tattttagtg attattctgg gtgtttttat ggtagattgg caggattttt ataaaacaca 
    14941 aaatccatat cctttatatt agactattta tagcttaact cttaatccag aaagtctaac 
    15001 aaagttaact tgtgactttc caaagtgtct atcaataaat ctttaatgtt caagctttgg 
    15061 ctttactgaa ctatttctac ccatttgagc tcactatttt atgactgaaa cacgatcaga 
    15121 caactagtta aaaagtgact caataatgtc ttctggttta ctagaacacc tcacttaaat 
    15181 gttagttgta aaccagtgag ggaaaaaatc cactagttag tcacagtggt tcaaaatctt 
    15241 cacagcttaa ctggtcaatt ggtgcccaaa aaggctgaag aaaatgtttt ctcataaaaa 
    15301 caggttcaaa tttctccact tttgttgaaa caacaaaaag actgacagct actggtttag 
    15361 tgaaaaaaca ggaagattta ttaatgatta caaagaatga agaaagtgtt tgggtctacg 
    15421 aagccaaaca ggagatttgg ctcaataatt tcattctaaa aaacccaaag ttacttagaa 
    15481 ctgatgactg ttagcagctg tttttaatct attaaagcct catagtttct atcatccttc 
    15541 aggttctgca gtttcagctc ctcatgtgga catcaggaga tctctgtcag acctgccgac 
    15601 agaaaacaat gatgtgaagc tgcactgtga cctttcacag ctctcctcac agcacctcta 
    15661 tgtcacactt cagtccaaag gagctgacat ttctgacaaa cagtatgttg atcttcctga 
    15721 agctccagcc tcacatacag tcagtgtcag cttctctgtt cctcacatct actggaagag 
    15781 tgaccagagt ttcacctgca aagtccatca aggcttttcc agccagtctt ttgagtccaa 
    15841 agctatcagt gtttttggtg agaatggttc ttttctagaa aaaggagaaa tctaacaaat 
    15901 gtcttcactg actgaatcct tcatgtgttt ttctctacat tctaatcagt ggatccatca 
    15961 gtggaagtcc ttcaggtctc cagtaaagag tcaggacaac agaaactcct gtgttctgca 
    16021 tcaggcttta atccacaaat tagttggttt tctgactcag tttccaaatc agcatcaagc 
    16081 acagacatca gcatggatac aaatggacgt gtgactgtaa tcagtcgact ggatgttctt 
    16141 cagacagagt ggaaaacagg gaagaccttc acctgtgaag tgtttgacag gtttctacat 
    16201 aaacgtgaca gaaaggacat cagcctctgt tcaggtaaaa acagaactga tttggaaatg 
    16261 atcaataaat attaaagaat ggacttttac ttttgtctcc ttcactcttt ttagacctta 
    16321 atcctccaac tgtgaggatt gtggaaccaa gtgctgctga actctccgtg tctgacattc 
    16381 tcccactaac ctgcttagtt tctggttatt tcccatctaa catctcggtg cattggaagg 
    16441 agaatggtca gaaagtctca tcttctcgtt acattaacag tccttcattc aaggatccag 
    16501 acagcagctc ttattcaatg agcagcagac tgaatgtgtc tcaaactaat gacaagaagt 
    16561 caacttatac ttgtgttgtg agacatgaat cctccaacag tccatttgaa agcagtataa 
    16621 aggatgtttt tggtgagatt acagttcatt ttcagagtca atattcctaa aagctccatt 
    16681 ggtttcctcc aaacattttt ggatttggaa atgatcaata aataccgtat ttaaannnnn 
    16741 nnnnnagatt gagccaaaca tggaagagtg gacaagaggc tccaatttta cctgcaagtt 
    16801 cattcacaag gagaacaaag atgaaaagac aacaagtatt tgtcacagta agtgtgagga 
    16861 aacacttgaa tcactatttt gatcagtgtt atcagaaggt cattgatatt tgattcctgc 
    16921 agtctttgga ttcaatcctc cttccattca tgtggagatt cccagcttca agacagtgat 
    16981 gatgaccaac tctgatgtga aagctagatg cttcatccac aatgttgctg ctaagctggt 
    17041 ctggctgatg gacagggaac aaccatccac tgacagagtg aatgaattct caaacaaaac 
    17101 cactttaatc agtgaactga cagttccatc cagcagctgg aaaaacctga aacttctgaa 
    17161 atgtaaagtt cagcatcact gcttttctgc tgagaagact gtagagattt caggtgagaa 
    17221 gatcaacttt aaaacaaaac acgctgcagt ttatagtatt aaaaagcatg ttttttttgc 
    17281 tgtcatcctt caggttctgc agtttcagct cctcaggtgg acatcaggag atctctgtca 
    17341 gacctgcaga cagaaaacaa tgatgtgaag ctgcactgtg accttttaca gctctcctca 
    17401 cagcacctct atgtcacact tcagtccaaa ggagctgaca tttctgacaa acagtatgtt 
    17461 gatcttcctg aagctccagc ctcacataca gtcagtgtca gcttctctgt tcctcacatc 
    17521 tactggaaga gtgaccagag tttcacctgc aaagtccatc aaggcttttc cagccagtct 
    17581 tttgagtcca aagctatcag tgtttttggt gagaatggtt cttttctaga aaaaggagaa 
    17641 atctaacaaa tgtcttcact gactgaatcc ttcatgtgtt tttctctaca ttctaatcag 
    17701 tggatccatc agtggaagtc cttcaggtct ccagtaaaga gtcaggacaa cagaaactcc 
    17761 tgtgttctgc atcaggcttt aatccacaaa ttagttggtt ttctgactca gtttccaaat 
    17821 cagcatcaag cacagacatc agcatggata caaatggacg tgtgactgta atcagtcgac 
    17881 tggatgttct tcagacagag tggaaaacag ggaagacctt cacctgtgaa gtgtttgaca 
    17941 ggtttctaca taaacgtgac agaaaggaca tcagcctctg ttcaggtaaa aacagaactg 
    18001 atttggaaat gatcaataaa tattaaagaa tggactttta cttttgtctc cttcactctt 
    18061 tttagacctt aatcctccaa ctgtgaggat tgtggaacca agtgctgctg aactctccgt 
    18121 gtctgacatt ctcccactaa cctgcttagt ttctggttat ttcccatcta acatctcggt 
    18181 gcattggaag gagaatggtc agaaagtctc atcttctcgt tacattaaca gtccttcatt 
    18241 caaggatcca gacagcagct cttattcaat gagcagcaga ctgaatgtgt ctcaaactaa 
    18301 tgacaagaag tcaacttata cttgtgttgt gagacatgaa tcctccaaca gtccatttga 
    18361 aagcagtata aaggatgttt ttggtgagat tacagttcat tttcagagtc aatattccta 
    18421 aaagctccat tggtttcctc caaacatttt tggatttgga aatgatcaat aaataccgta 
    18481 ttttaaagaa acaactgaaa attttggcaa cactttaaat ttgattcttt gctttggtat 
    18541 aatttagacc ttaagaaatt aaagcttttg taattgatgt atttatattt agatattctt 
    18601 ttatcaaaca catttttcaa tgtaaaatag agttttagac ataattaaag attaatgatc 
    18661 atagtctctc tagtagtcat tttaacttct ataatgttgt atattaataa actttaatta 
    18721 ctgtatcatt attatatttt attatatacc caattttaag gacttatttg ataatttcct 
    18781 tggcattttc tgtaaatgta aaaattatca tatagattta atgaaggaaa gaaaaaatgt 
    18841 ctaagtttta ttacaaaaaa atatcagtaa tctaaaagaa atttttaaat ttccttttgc 
    18901 acaaatttac taaataaaac agtggagtta aaaaaaagac attcagtgtc tgtatttacc 
    18961 ttcacagata agcagtttgt ttctgtgttt ttatgtctct gaataatctt cctcataact 
    19021 gtgacctttg tttctgtttc actgtttgct gttaattaac attattaaca atgactttaa 
    19081 atatatgttt gctttccagc cattgtcagt gtatatgcag aagtaggtat caatgctctc 
    19141 ccatgattta caaagcctca cattaaagtc acaacaaaat cataatatta aaatttattt 
    19201 aaggagcatc ataattatca atttcctgaa agtcttttat tatttttaaa aatcttcaat 
    19261 actataaaaa ctgtcatttt ctgaggttct gcatatatat ttgcacaaaa aagttctttg 
    19321 cttctgcaaa aatctgtttg tgtatgtgtt tgtttttcag atgtgctgtt taggtcgccc 
    19381 aatctcacaa caagtttttc ccttgatgag gaaaagcaac aggcttcttt ctactgcttt 
    19441 gccaaagatt tttctcctag gacccatgag atcatttggc agaaagttgg cagtgaaaaa 
    19501 gccagcatcc ttgatgagac cagtgttttc tcagagggaa gaaatgacac aaatggagct 
    19561 aagctgtatt ctgcagcaag tttgctcaca gtaaacccca ctgagctgac ttctggagca 
    19621 acatttacat gtgtgttcaa ggggaaaggt gtgaacaata ctgacgtgtt ggaaaaggct 
    19681 aatgccacct acaaggaaga atcttctgga ggtaagtgga acatccagct gcaatgattg 
    19741 aacatctagg ttctgatcga taacttnnnn nnnnnncttt cctctgtttt ctggtacttg 
    19801 caggcgaaca tgttcagcgt ccttcagtgt ttatgttgcc tcctgtagaa catgctaaaa 
    19861 acaaagaggt gaccctgact tgctctgtga aagacttctt ccctgaggag gttttcgtag 
    19921 cttggcttgt tgatgatgat gtagtagact caaagtacaa gaccagtacc accagtccag 
    19981 tagagaaaga aggatcttac ttggtttaca gccagttaac cctcacagat gatcagtgga 
    20041 aacagtctgg tgtggtgtac agctgtgctg tttaccacga gtccattacc aactccacca 
    20101 gatccattgt cagatccatt ggtttcagca cagctgataa aaacaacctg gtcaacctca 
    20161 acctgaacat ctctgaaaag tgcaaggcgt agtagatgtt gtttgttgtt gtctatgttt 
    20221 tctttcttgt ttgtactttg tgatgagtca ttgtgttgtg tttgattgca gattaaaaac 
    20281 taaaaaaaaa ataaaaaaac actgttcatg tttgttgttt gctcttcctg ttgttgttaa 
    20341 aagtataaaa gtttgacttt ctatgaagtc acagtgctgt gatgtgagac actgttacac 
    20401 tagtgtacat tttgaacaca ctgatctttc agcatcacac tttactctcc agaacaccac 
    20461 aatcttcctg aatacaacaa tattgtgttt gtcttattct ccagcagagt gttaacaaag 
    20521 cttgtgtgtg tctgtgtgtc tgtgtgtctt ctactgggtc ttgcaccccc aacaagacaa 
    20581 atcctctaac tctggtctct cagttattga acagactcac tctgtgagtt tactgactaa 
    20641 caagccaagt catgcaaacc aaaccaagaa tgacgtttct caataacaag tcaggatcat 
    20701 tagctgactg aatgaaggag aaaacactga tcaggatcat gtaaacacat gcaggacagt 
    20761 tgaagatgat gggacattca cagtaaagac actaactgat gccattccag attaaagcca 
    20821 ctttgctctt tgggacagga cagnnnnnnn nnncttgtgt gtctggtctt tggcttcagc 
    20881 cctgcatcca ttaacatcac ctggattgct gatggaagca cagagctgtg gaactacaat 
    20941 aatagtcatc cccacagagg cccggatgga aagttcagca tccaaagctt cctccgtctg 
    21001 tctccagttg actccttacc cggggtgacc atcacctgca gggtgacaca tggaaacacc 
    21061 actctgtctg tgaatgtctc caaacaggtc acactgatgc tctgtcttca cctctattaa 
    21121 aaactacatc cgtcacatca cttttgtggt ggaatctctt tgttccactg taagaatcaa 
    21181 agcaacaatg aagtaacaga tgtgcttctg cttctttcac agacacgttg gaacactgtc 
    21241 atttctttga tgacatcctg catgctgatg tgagccaaga cacagtcatg caagcttggg 
    21301 gcatggccat tttcttcctc cttttattct tcatctccat catcttttct gctgtcacca 
    21361 cagctttaaa ggtaaggtat ttctaaagtt gtgtgactct aatgcattta ttgataaatt 
    21421 aaacatgttt tacatcacag tctccagatg tttaaagcat tatctgtgtt tttcttttca 
    21481 gatcaaatga agatgtgaaa aagacagatc tctttttctg cagggatctc aggatttatg 
    21541 atgacatttg acctgttttt attcagttta aagattttat atcttatgtc tatttctgtt 
    21601 tgctttattt gttatgatga aagatgactc aatattactt gaatcttttt tcttcaatgt 
    21661 tctattcaat atcactgttt aaaaaaatta atgattttat taaaaaaaaa gtttaaagtg 
    21721 ttgtcttatt ttctctttgt attataaatt aacaaacata ccatcataga ggtgataatc 
    21781 atgttagagg acatgtaata cagttgtttt tataacatgt tctgtccagc aacttagcaa 
    21841 acagatgaga gctgaaggcc ttttatgttg gacatgtttt actattacaa aatgacgtta 
    21901 tgtatcttcg gataaacagg gtgtatattt gtatgaaccc cttttttttg ttttttgtta 
    21961 atatttttta tttgttatta ttacagttat ttttaatagt caataaaatt ctatttctct 
    22021 ataatacaaa agatgttcaa cacataaaag tgcaaatctc tattttcaca agagggagac 
    22081 aaacgttaga gaagctgttg aatcttgtta gaatttcctt aacacaacat ttatgaatct 
    22141 tgataaccgg tttccatttc taaaaatatc atcacaattt tccaaacagc ccactccatt 
    22201 tgcagaattc ctagattgtt tgcaaaatga cacatttcag tcaaaaaata cacatttgag 
    22261 agagaaaaaa aatttcttta accactttac caacacagcc ctgaattatc aaacactttt 
    22321 gcagacagtt tcacactgct gtgataatta aaaaacaaaa taggaaataa catttgctag 
    22381 atattgggac agatattgtt aagtaaatat cagaaaaata tgagattaga caacctgttg 
    22441 gaaaaacatc tgaatggatt ggggctattt gggttgatac tagtaaaatt gtttttgcta 
    22501 aaggtgtaca agatcatttc ttaatgtatg tcctaatttt ttatagattt ttttttatgt 
    22561 tttaaaccac acagtagatt caggaaaaat gaataaaaac aatcacattt tatgaaattg 
    22621 taattatata tttcacattt tagttcattc aaaaaagaaa tactgttacg ttcttttctg 
    22681 ctgatttgaa tgaaacatgt taataagtaa acaaaataaa tatcacaata acaacaattg 
    22741 actttaaact ccaaatccag ttggaaaaaa caaaatggta aataatctga attgtcaaaa 
    22801 gatgttgtac tttctctttc tttaacacca gggggcagaa gtgttgtctc ttcaacacca 
    22861 acttggattt ttttttgttc atttaactgt cagaccactg tattccttgc tcggatggaa 
    22921 agcgtttcgt g 
//
