# Supplementary material for: Immunoglobulin heavy chains in medaka (Oryzias latipes)
Source: BMC Evol Biol. 2011 Jun 15;11:165. doi: 10.1186/1471-2148-11-165 (PMC3141427; doi:10.1186/1471-2148-11-165)
Supplement: Additional file 6 — Medaka germline nucleotide sequences. In this file you can find nucleotide sequences of different zones described in the medaka IGH locus. The IGHVs file contains the annotation of all VHs. All files can be visualized with Vector-NTI program available in http://www.invitrogen.com. [file 1471-2148-11-165-S6.ZIP › Zone 5.gb]

LOCUS       Clipboard               6163 bp    DNA     linear       19-MAR-1980
SOURCE      
  ORGANISM  
COMMENT     LSOWNER|
COMMENT     This file is created by Vector NTI
            http://www.invitrogen.com/
COMMENT     ORIGDB|GenBank
COMMENT     LSOWNER|
COMMENT     VNTNAME|Clipboard|
FEATURES             Location/Qualifiers
     exon            complement(4951..5241)
                     /vntifkey="61"
                     /label=CH2
     exon            complement(4538..4872)
                     /vntifkey="61"
                     /label=CH3
     exon            complement(4161..4445)
                     /vntifkey="61"
                     /label=CH4
     exon            complement(3201..3518)
                     /vntifkey="61"
                     /label=CH6
     exon            complement(2900..3107)
                     /vntifkey="61"
                     /label=CH7
     exon            complement(2539..2668)
                     /vntifkey="61"
                     /label=TM
     exon            complement(2353..2361)
                     /vntifkey="61"
                     /label=TM2
BASE COUNT     1979 a      1039 c      1209 g      1850 t        86 others
ORIGIN
        1 atctgtgcaa tatgggaagt aaccttaagt ttttactgtt tcttattgct attattactg 
       61 gcacatgttc tttatagaag tgtctaaaga gttcttaaaa attatatttg tagcatcacc 
      121 tttggcttca cggaagggag ggggttacca ctcttgcttt acagcaagaa ggcccctggt 
      181 tcaagtccca gctgggggac ctgaaacaga acaatggggt tgcacaggtg cgtctgtggg 
      241 actctccagg tgtttttact gctgcttcag attctgtaat gctccaacct tcagcactgc 
      301 tcaaaccaag cagaactaac acaaacaaag gtagttctct gtgagccatg ttgactgtct 
      361 gcttagaaga acattgatgc tccttaaata taaatcagac aaatctgctt cttggtatat 
      421 tttaagtaaa ctcctccaac atcctgaata aaacaaatgc aaaaaacaat aaaaaaaaag 
      481 gtaaagtgtt caatggtaag aaaaatatta atattaaggc gaccatatta ataaaaaaaa 
      541 attctaaaaa aatattttaa aaaactgaaa ttaattagag attttatttg actgtcagtc 
      601 gagccggttt agctcatgct ggtttgcagc atggtccgtg aaaccagggt tcgactccgg 
      661 gctgctccct gttcccttct cttcttctct gccggtccca agcccggttg ctttgagagg 
      721 gttgtgtcag gaagggcatc cggcgtaaaa cattgccaag tataccttgt gactcattcg 
      781 ctgtggcaac ccctgatggg aaaagccaaa agggaaacat ttgactgtca gtcacaaggc 
      841 caaaaaatgc aagttggtgt tgaagaaaca acactgctgc cccctggtgt tacagaaaga 
      901 gaaagtacaa catctgttga caattcagat tattcaacat tttgatattt ccaactggat 
      961 ttggagttta aagtcaattg ttgttattgt gatattcatt tcatttacta attaacatgt 
     1021 ttcattcaaa tcagcagaaa taaacatcat tttttttatt ttgtacaaac taaaatgtga 
     1081 aatttcttat tacaatgtat aaaaatgtga ttgtttttat tctcctgtat ttactgtatg 
     1141 ttctcagtcc aatctcacgt aaaaacacat tttaaaataa aaatctataa aaaattagga 
     1201 catacattga gaaatagtct tgtaaatctt gggcatgaac agttttactt gcatcataca 
     1261 aaatagcccc aatccattca gatttttaat ccaacaggtt gtctaatcta gtgcagctct 
     1321 tttattttat atgtattttt gcattaaaaa tagatttgag tgtgctgtag tggtcatcac 
     1381 tctcaactca cagggaaatg aacctggttt aaatcccagc tagaaccttt gtgagtagag 
     1441 tttcttctcc tcgtgtctgt gtgggttttc tccaggaact catccaataa tccaaaaaca 
     1501 tgctgtatag gttcatctat atctcgaatt tttccttaga gtgactgaac tgtttctttt 
     1561 aggatttatt cttataaact tttttatgtt aatcattcaa actttgctct ttaaaaatag 
     1621 actattctta aagtgatagt ttggtatcta ttcaagaaca agcaacaatt gtttacatga 
     1681 ttggattttt gtgtaaaaat gtcttcaaaa tgtgtttaaa aaatcatatt aaaaatacac 
     1741 aagcataaca caagcaaact aggaaaataa tgacttttgg aataaaatct aaattaggta 
     1801 gatacctaaa taaatggtaa catgttcaca ttgtggagta atcccatatt agattgtttt 
     1861 ttgtttcttg aaaggctaaa aaattaaagg aattcataaa cgtcactttc atgaaattgt 
     1921 aaccagattc aagaacttca tgacttttgt ctccctcttg tgaaaatact gagatttgca 
     1981 cttttgtctg tttcttaaac tttgtttata taataaagat atggcctttt aatgactgtt 
     2041 aagaataact gtatcatgtg tcctctaaca ttattgttgt atttttattt acaatagaaa 
     2101 ggaaaaaaaa tgtatgagaa aacgctttaa atgttttatt tatgaattta ttcattttat 
     2161 ttaaacagtg acattgaata gaaaattgag aaaaagagat ttaagtaata ttgagtcatc 
     2221 tttcatcata acaataatgc aaaaagaaaa atacatgtga gataaaatct ttgaaactga 
     2281 ataaaaacag gtcaaatgtc atcaaaaatc ctgagatgcc tgcagaaaaa gacatctgtc 
     2341 tctttcacat cttcatttga tctgaaaaga aaaaaacaga taatgttttg aacatctgga 
     2401 gactgtgatg taaaacatgt ttcattgttt aataaatgca ttagagtcac aaaactttag 
     2461 aaaataagac gaatcacatt catacaagac aagaacagaa tgactgttga tgattttgac 
     2521 ctttaaagct gtggtgacag cagaaaagat gatggagatg aagaataaaa ggaggaagaa 
     2581 aatggccatg ccccaagctt gcatgactgt gtcttggctc acatcagcat gcaggatgtc 
     2641 atcaaagaaa tgacagtgtt ccaccgtgtc tgtgaaagaa gcagaagcac atctgttact 
     2701 tcattgttgc tttgattctt acagtggaac aaagagattc caccacaaaa gtgatgtgac 
     2761 ggatgtagtt tttaatagag gtgaagacag agcatcagtg tgacctgttt tggagacatt 
     2821 cacagacaga gtggtgtttc catgtgtcac cctgcaggtg atggtcaccc cgggtaagga 
     2881 gtcaactgga gacagacgga ggaagctttg gatgctgaac tttccatccg ggcctctgtg 
     2941 gggatgacta ttattgtagt tccacagctc nnnnnnnnnn ttccacagct ctgtgcttcc 
     3001 atcagcaatc caggtgatgt taatggatgc agggctgaag ccaaagacca gacacacaag 
     3061 ttcatttgaa ccctggagca ggacggctga tggttcactg tgggtcactg aggctgagga 
     3121 aacaggtcag aatcaaatgt ttggaggaaa ccaatggagc ttttaggaat attgactctg 
     3181 aaaatgaact gtaatctcac caaaaacatc ctttatactg ctttcaaatg gactgttgga 
     3241 ggattcatgt ctcacaacac aagtataagt tgacttcttg tcattagttt gagacacatt 
     3301 cagtctgctg ctcattgaat aagagctgct gtctggatcc ttgaatgaag gactgttaat 
     3361 gtaacgagaa gatgagagtt tctgaccatt ctccttccaa tgcaccgaga tgttagatgg 
     3421 gaaataacca gaaactaagc aggttagtgt gagaatgtca gacacggaga gttcagcagc 
     3481 acttggttcc acaatcctca cagttggagg attaaggtct aaaaagaatg aaggagacaa 
     3541 aagtaaaagt ccattcttta ataccgtatt ttccggacta taagtcgcac tttttttcat 
     3601 agtttggcaa ggggtgcgac ttatactccg cagcgactta tattggaaat aaattgaaat 
     3661 aaatacattg ttaaccctcc tgttatgttc atttgtgagg aacagagatg atgttcctgg 
     3721 gtcaatttga tgtatgaggt atgttaagtg ttaagaggat gttaagtgac tcagagaatc 
     3781 agcaaacttt tttttacagt aagatcttga aggctaacaa cataatattc tattttccaa 
     3841 tgatttcata gattcagaaa tgcaataaaa gtgaaaactg tttctacaaa tacaggatga 
     3901 aaacagagta ttagttagcc aatgatgctt catgaaaaga ataaataaat aagtttgaga 
     3961 aaaaattact gtgaaattat tagataaaca gtctgctatg attgtgtcat atatggttgt 
     4021 gaaagttaaa atgcgactta tagtccagtg cgacttatct gtgttttttt ctactttata 
     4081 atgcattttt gggctggtgt gacttatagt ccggaaaata cggtatttat tgatcatttc 
     4141 caaatcagtt ctgtttttac ctgaacagag gctgatgtcc tttctgtcac gtttatttag 
     4201 aaacctgtca aacacttcac aggtgaaggt cttccctgtt ttccactctg tctgaagaac 
     4261 atccagtcga ctgattacag tcacacgtcc atttgtatcc atgctgatgt ctgtgcttga 
     4321 tgctgatttg gacactgagt cagaaaacca actaatttgt ggattaaagc ctgatgcaga 
     4381 acacaggagt ttgtgttgtc ctgactcttt actggagacc tgaaggactt ccactgatgg 
     4441 atccactgat tagaatgtag agaaaaacac atgaaggatt cagtcagtga agacatttgt 
     4501 tagatttctg ctttttctag aaaagaacca ttctcaccaa aaacactgat agctttggac 
     4561 tcaaaagact ggctggaaaa gccttgatgg actttgcagg tgaaactctg gtcactcttc 
     4621 cagtagatgt gaggaacaga gaagctgaca ctgactgtat gtgaggctgg agcttcagga 
     4681 agatcaacat actgtttgtc agatcaacat actgtttgtc agaaatgtca gctcctttgg 
     4741 actgaagtgt gacatagagg tgctgtgagg agagctgtga aaggtcacag tgcagcttca 
     4801 catcattgtt ttctgtctgc aggtctgaca gagatctcct gatgtccacc tgaggagctg 
     4861 aaactgcaga acctgaagga tgacagcaaa aaaaacatgc tttttaatac tataaactgc 
     4921 agtgttttgt tttaaagttg atcttctcac ctgaaatctc tacagtcttc tcagcagaaa 
     4981 agcagtgatg ctgaacttta catttcagaa gtttcaggtt tttccagctg ctggatggaa 
     5041 ctgtcagttc actgattaaa gtggttttgt ttgagaattc attcactctg tcagtggatg 
     5101 gttgttccct gtccatcagc cagaccagct tagcagcaac attgtggatg aagcatctag 
     5161 ctttcacatc agagttggtc atcatcactg tcttgaagct gggaatctcc acatgaatgg 
     5221 aaggaggatt gaatccaaag actgcaggaa tcaaatatca atgaccttct gataacactg 
     5281 atcaaaatag tgattcaagt gtttcctcac acttactgtg acaaatactt gttgtctttt 
     5341 catctttgtt ctccttgtga atgaacttgc agnnnnnnnn nnnnnnnnnn nnnnnnnnnn 
     5401 nnnnnnnnnn nnnnnnnnnn nnnnnnnnnn nnnnnnnnnn nnnnnnnngt gtttatgttt 
     5461 acggcatagt tgtactttta cacagtttgg tgttgaagag ggtcgcaaaa acacaactga 
     5521 aagtcagttt cacagacgtt gagctcgaca ggacagagtg atctggttat tcagttagag 
     5581 gaagctttgt tcaacaccca gctcccaaaa aagtccagaa agacagaagt gaaaggacag 
     5641 aaagagcagc agagcatggc agactgcagg tgtgaggtgt ggttatgcca ggaacagaaa 
     5701 cagagaagat ggaaatatct catcttcatt tacataagct ttgtcaaagg tttgacttca 
     5761 accgtcaagt aattctagac tgaaaaagtt atcggctgta aaatttgcac actgagtaat 
     5821 ggaccgctga tttcagctgt tgggggtttg atgaaaactt cagaaaagat aaaacataga 
     5881 atgttacatg aaatcaacca aacactgaca acatttgtgt ataaatctat ctacaaatgc 
     5941 ataaacatga agaacttcac aaaaatgaaa ccccagaaaa ggatggagga gcaaataaat 
     6001 tcttattttc accattttat ttaaatcagg aaaagataca aagacttaaa agttaaaaca 
     6061 aagagtactt acaggatgaa atcagtttaa tagaaaaaaa agagaaaaga aaatggtgga 
     6121 aaaaaattgt aatgatcttt ctgattctgt caggctcgac gcg 
//
