# Supplementary material for: Immunoglobulin heavy chains in medaka (Oryzias latipes)
Source: BMC Evol Biol. 2011 Jun 15;11:165. doi: 10.1186/1471-2148-11-165 (PMC3141427; doi:10.1186/1471-2148-11-165)
Supplement: Additional file 6 — Medaka germline nucleotide sequences. In this file you can find nucleotide sequences of different zones described in the medaka IGH locus. The IGHVs file contains the annotation of all VHs. All files can be visualized with Vector-NTI program available in http://www.invitrogen.com. [file 1471-2148-11-165-S6.ZIP › Zone 1]

LOCUS       Clipboard       16501 bp    DNA     linear       19-MAR-1980
SOURCE      
  ORGANISM  
COMMENT     LSOWNER|
COMMENT     This file is created by Vector NTI
            http://www.invitrogen.com/
COMMENT     ORIGDB|GenBank
COMMENT     LSOWNER|
COMMENT     VNTNAME|Clipboard|
FEATURES             Location/Qualifiers
     exon            7105..7407
                     /vntifkey="61"
                     /label=CH1
     exon            8545..8895
                     /vntifkey="61"
                     /label=CH2
     exon            9137..9525
                     /vntifkey="61"
                     /label=CH4
     exon            10262..10407
                     /vntifkey="61"
                     /label=TM
     exon            12474..12794
                     /vntifkey="61"
                     /label=CH1
     exon            12884..13174
                     /vntifkey="61"
                     /label=CH2
     exon            14051..14368
                     /vntifkey="61"
                     /label=CH6
     5'clip          15183..15252
                     /vntifkey="51"
                     /label=TM2
     misc_feature    5390..5443
                     /vntifkey="21"
                     /label=JH
     misc_feature    6045..6100
                     /vntifkey="21"
                     /label=JH
     misc_feature    4486..4536
                     /vntifkey="21"
                     /label=JH
     misc_feature    4813..4863
                     /vntifkey="21"
                     /label=JH
     misc_feature    5053..5103
                     /vntifkey="21"
                     /label=JH
     misc_feature    11040..11120
                     /vntifkey="21"
                     /label=TM2
     misc_feature    5690..5745
                     /vntifkey="21"
                     /label=JH
     misc_feature    6394..6444
                     /vntifkey="21"
                     /label=JH
     exon            4158..4271
                     /vntifkey="61"
                     /label=O
     exon            14879..15027
                     /vntifkey="61"
                     /label=TM1
     exon            14462..14759
                     /vntifkey="61"
                     /label=CH7
BASE COUNT     5011 a      2877 c      2939 g      5173 t       501 others
ORIGIN
        1 tcaagctatt attacagttt tggactggca ttgagtagtg aatatgtcgc gcggtaaaag 
       61 agaggcgggt gacgtgaatg tgaacgtaac attagagtat attttagagc agaatccaaa 
      121 ttcttccact accccgatgg cttcacctta cccctagatt agcccaccaa acagagagtt 
      181 atagaaaaag agtgtcttta aatctggacg ttactcccac tcgatgacgt catcgatagt 
      241 tgctggtcga ctatgctaga tcggagctgc ttgcgctcag aaatacataa ctaaatcctt 
      301 ccttgtccca tcaggggtca ccacagcgaa tcagccacta caccgcggaa gatttgcatt 
      361 gtaatcttgg caatgtttta cgccggatgc ccttcctgat gcaaccctct caaatcaacc 
      421 gggcttggga ccggcacaag ctaaaccggc tcccagaaat acataactaa ataagtttta 
      481 taattgtaaa aagccatgct ataactggcc caactcatga ctccaccacc tccttgctgt 
      541 cttagcagca tcgttgggat atggtggcca tcccccaacc acccaatact tcatccattt 
      601 ggaccatcta gggttgcaca gcactcatca gttaacaaga ctgtttgaaa atgagtcttc 
      661 atgtacgtct gggcccactg cagctgtttc tgcttgtaag tgttgatcag gggagggtga 
      721 atagagggtt tatgtataaa tgcaagcctt tggaggatcc tacaccttga tgttggtggg 
      781 actccagaga caccagcagc ttcatatatg tgcttgctgt tttgtaatag tattttagca 
      841 tctactgtaa tttccggact ataagccgct acttttttcc tgcgcttaca gccctgcggc 
      901 ttattcagtg acacggctaa tttatggatt taattggcgg ccgccatgta cgtattttcg 
      961 gactcagtga aaggtttgaa ttctctatct accaaaaagc acaagtcatt tgtttttcaa 
     1021 cacacctcta aacagtcaaa cagcatggac gtcacttcag gtcttagaca cttcagtcat 
     1081 ggttcaacaa aacgaaacac acatgcccgg ccgcatccca gaatcctttg gtgccattag 
     1141 acccaacgtg cacgtgatcg ctgctacaat atgatgaagc tttcaagtta aaagcaatcg 
     1201 ttaaaagcag cgtgaaaaaa tccaccatca ccaatgggtt tggaaaagct ggtcagctgc 
     1261 gtgaaggaga gaacagcgca tggagtgaat ttacctctga gtcacagtga ctcggctggc 
     1321 tgcacgtaaa tatgtgggaa taacatcagc ctttattttg tcgggacacg actggaaaca 
     1381 caaatcgacg tgatcgtttt catggtttct aaggactgag cggaattttg cattgaaaag 
     1441 ctcacaccga cccacagccg ccatgtgagc tggagacatg ttatgctgct agttcacata 
     1501 gagctgcggg gccgatggca gtctgatggc tcccacacgt aacaacgtat ccgcccctca 
     1561 tccacaaaac gttcagtatt aagtcctatt gctctgcaca gaaacgattt gctccgtcca 
     1621 gcgcagaatg gggacgaagc gtacttccct ggccaggggt gtcggagaaa ataggaaggg 
     1681 gagacaagga gcgcgcgggg cgagcgcgga gcgcagaggc gtccgcggag caacagtgtt 
     1741 tgttgtggaa ggaaacttct gacgcacacg ctgcgctgag gcactggtat cgcgctgagg 
     1801 cgcgcgcttt tcagtccccg ctgctttatt ttactggtgt gtttttttaa ccagccctgt 
     1861 tactcccata acgctgccgc gacacaagcg gaaggagagc tgttcccgtt cacccctcca 
     1921 tgcactgctg atacttgctc attcttaaac acgtacaaca gtgtggcgag ccggttgttg 
     1981 gccccgcctt tagcccctaa gactcatggg aaatggggaa tcgcggatat aaatttcctc 
     2041 atcataactg agggatgtaa tgttgactat atggttactg tttttaattt tatgtatgat 
     2101 acctagattg tcaataagta aaaaaaaact aaaaaactaa aataaaataa aataaaaaca 
     2161 taactgagga acttgtgaac agaacagagg tccatgctgt tttgcagatg taggtgttct 
     2221 caaagacatg aggctgaggc aaagctgact ccacccacag tgtgctaatg aatcatactt 
     2281 actctgggag tcaggatgtg atttgtcatg aggacaatgt tgcctgatac atgcggcttg 
     2341 tactccgacg cggcttgtgt gtgtataaaa gtagttaaac acgtgaaaat gggtgggtgc 
     2401 ggctagtatt cgggtgcgtt tatagtctgg aatttatggt actctcttaa tgggatgcat 
     2461 ttgtctgact gaaactttcc tcagccttcc tttatctgca tcaacttgta tcaaatccac 
     2521 ttcttgtgaa aaatgattaa cgtaaaaaat agcaagattt aagtactatt gatttggact 
     2581 tcatgaagca atggtccttt agtctatggt tcatgtctcc atattgtcta ttcatttcta 
     2641 atatcccaat ggtatggtat cccaattatg gataccataa ttggccattg ttacttatac 
     2701 catggtccag gtaaatactc aattctgatt ggctgctagt aataatccac agggataata 
     2761 cacacctaaa aaagaagttc cggtcacata gcttaaattt tcaaaatcac tgtgctggat 
     2821 tctttaaaac aaacctttac gcgcctcaca gcctaacaag aagtctgctt tgtgtgaaaa 
     2881 aagcaatcgt tcaaaacgtt cagaaaagaa cgaaaaaagg ttctgaacaa tccaataact 
     2941 caaaaaaccg agacacaaat ttgatttgat tgaacatttt aggaaagatt aaggaagagc 
     3001 ttgagtcagc tggagtcatg aaaatgcggc acaccaagta tcaaacagtc aaacaggaaa 
     3061 aaaaaactat ttaagcttga aaagacaaca agatcgaagt accaagtacc agtaatgctt 
     3121 gggacaattg actgcatctg attttgttgc caaactttgg agtttttttg cacaagtgaa 
     3181 cgaccctgag agtatttcgg gcaggcaact cgagcaaatg tgacccagtc cacttggata 
     3241 tgtggtcctg aatccgatac ctatcagatc ttttgaaatg caacctccgt ctaaacggcc 
     3301 aggccacatg tttccgatcc gtatgtcatt gatacgctac aaacgacata attatgcatt 
     3361 aaagtaggca ggaacgagaa cataaacatt aaccatggtg gacgatgctg ctgagaccag 
     3421 tcagtggaag ggaagcgagg tcaccaattt gattaatatt tgaggtgaca gctctattca 
     3481 ggccaaactc gaaatggctg agtgtggtgt tgaaccttta ccgcgattac tttgtttcct 
     3541 ttccgaccgt ggtcagaagt gcggggaaca gaaggcggat tctcctacgg ggttcacttc 
     3601 cctgttcgga ccctcagatt ctccagagcg ggttaataaa gagtcaatgg catttattct 
     3661 gggggaaacc ttcttttatt atcatcctcc ttcctccgta acacacaaca tgaatgcgca 
     3721 cccccacttc tgggtcattt caaccgttcg catttaattg gaaatgtgaa tggcctttta 
     3781 ataaaatcta attaaaaaaa aaaaatctga attgagcact aagccctgca gtgtgaacgt 
     3841 agccttagag aagcatctaa agcagtgatc aattgtcttg gggggacaga ccagctaaca 
     3901 cccactgttc ttcatatcat agtttggaca tttttctgct caatagttct gcacagacgt 
     3961 tacagcatga tattaactat atcaggtcta tctggtgtga gtccacacag aaggaagtag 
     4021 agttgacagt gagacccaca aagaggaagt gtgcttcaac tgtttccatg gagatctaat 
     4081 tttatgtgac tgagacagga aagacagttc tcacgggatt agggtattaa atagaagaat 
     4141 gtggacattt ttcgcagtaa acatttttat tttcattgat gttaacaaac ttaatatttt 
     4201 atcatccaaa tgtagaatat cactgtgaca gctatattga ctattgaggg acaccagtta 
     4261 cataagttct ggtaagtcat gatctagaat atttagtttt caaaaatgta tttattaata 
     4321 aatctatgta tttgttaatt caatttactg caataacaaa attaagatct ccagtttaat 
     4381 attggtgatg gtttaaagtt ttctgacaaa gtattatcat taactgtaag acaaaggtgt 
     4441 gagagacatt tttgtactga agtgttgttg aaatttatca ctgtgactat tactttgact 
     4501 actggggaaa aggaacaacg gtgactgtaa caccaggtaa aaatcaaaga ttttgataca 
     4561 tattttgaat ttgtgacttt ttaactttgt attttagaac atttagaact cagagggcac 
     4621 aagaattagt ttaaaaaaaa ctgtagatct caagtattac tgatcccgtc tgatagaatc 
     4681 tgtcaaaaca ggtatacatt tttcttaaaa ctatgaattt aaccttgtta aaagacatct 
     4741 tctgagaaat attggtatta atgatggatt agaagttatt gtatgtcaga tatgttggga 
     4801 tgttacactg tgacaatgct tttgactact ggggtaaagg cacaacagtc acggttactt 
     4861 caggtaaaaa acaattattt tctactgatc agattgaaat tgaaaaactg catttaactt 
     4921 tttttaataa cagttaattt ttgtactaaa ctactaactg gtcaatgata gacctgaaca 
     4981 ataatgtgtc ttgggtctgt agaaaactga acaggtttta gcatggagta gttgatagtt 
     5041 tgttttaccg tgactacgct tttgactact ggggtaaagg caccacggtc accgtcactt 
     5101 caggtaagac caataatcat ttatgattta acattagtag tttaacaata ttttgctttt 
     5161 aaatgtttgt ctccacaaac aactggctgt caataggtca aaaaatatat ttttattact 
     5221 taagcgtttg tgaacattta cagtgttctt ctgaatcaaa aatgaatatt tagcagggtt 
     5281 tttttggggg ggctttgaat tctctacaaa ttaaagtttc caaagagaaa atcagtaaaa 
     5341 catagcaaag aggtttttgt tggggaagtc acagacttgt tttactgtga taactgggct 
     5401 tttgactatt ggggaaaagg cacaacggtg acggtttctg caggtaagat ttttctgttt 
     5461 tctttagaat gtggattagg attaatttaa attgtaaaag ttattttatg atttgttcta 
     5521 aagcttgtaa atatttcaat ttttagagaa tgtttttgcc taaaatcgaa tttattgatg 
     5581 tttttaaagt gtgtaaaagt ttactttaaa aagagtagca gtgcgaatga gaatgaatcg 
     5641 tagtcacaat gagtttctac actaagagtc cagtagattc agcactatgt agctggtatg 
     5701 cttttgacta ttggggaaaa ggcacagtgg taacaataac atcaggtaag accttttctt 
     5761 ttataaatat aaaacattat gtactttaaa aatgtaatat caaattgtgt aaaattgccc 
     5821 gttttttccc gaaaataaaa tcttttttta ctgtgattta aaatatagta caatttacat 
     5881 tggtataaaa gttttaatta agatccataa caatatttta ctgttgattt gaattgttta 
     5941 gattttaatt tttagaataa tgatagttta gtcttaaaga aactattcag tcattattgg 
     6001 tagtgacctt tttacactga gagtcaagca gattgagcac tgtgttacta cggagctttt 
     6061 gactattggg gaaaaggtac aatggtgact gtttcttcag gtaagatcta tttaaaatgt 
     6121 gctgccagcc caatattaca ctttataatt ctgatttatt tgattttgta tatttttgtt 
     6181 ttaaagagtt ttagagtaaa cagattctga gtattcttat tgtcatacag aaatgaattt 
     6241 ctgcttaaaa tgatacacac taaatttttt aatgcatttt agagaaagag atagattttt 
     6301 cttaaaatat gattttaatg attgatgaat gctgcagtca ccattagtag agttgccttt 
     6361 ttactctgag agtcaagcag attgagcact gtgttactat gaagcttttg actattgggg 
     6421 aaaaggtaca atggtgagat ctgtgtttca tttattacag aagtcaaatt aattaacgtt 
     6481 gaatatttta caagattttg attaaagatc ttttcatgga agtttgagaa acaacagcaa 
     6541 caaaatattc tttaatctgt attcagagtg aattaaaagt gttaatacaa ctcaggaata 
     6601 ataacgtaat acatgtcatg aattgttgga ggtattttag gagggtgaaa ttgtatacaa 
     6661 gaaaaaagta gtgttatttt aaaggggatt taaaaatatt tagttttttt tttgtttcca 
     6721 tttggtctgc gtgctgtgca aagtcaaata aattaatgta aaaattcatt tttataaggt 
     6781 tttgattaaa attcttttct tgttagtttt agaaacaaca ataataaacg ttttttggtc 
     6841 agtgttcaga gtaaattact tgtgttaata ctaaatgttg tgaattgttg ggagattttt 
     6901 taggagggtg aaattacaaa aaagaaaaag ggttcgtttt ttcccccaaa caggatttaa 
     6961 aactattttg ttgtttcttt gtttcagttt ggtctgtgtg ctttgaacaa attagataaa 
     7021 taaaaaaaat gtgtttctct gtcttgatag attaggaatt gtatattttg ttgttttaat 
     7081 tcttcattcc tttgttttct tcagccactc ctactcaggc tccaacggcc gtgattggtc 
     7141 tgatgccatg cggccctcaa agtagagaca cggtcactct tggctgtctt gccactggtt 
     7201 tcaccccctc ttcattgact ttctcgtgga ctcagggcgg caacaatttg gaaaatatca 
     7261 cacagtaccc ttcaatgctg aaaaatgaca aatattttgg aatcagtcag gttcaagtca 
     7321 gccgacagga ctgggacgcc aaaaagactt tcaagtgtgt tgccaatcat gtaggagaga 
     7381 gaacaacgtc tcctattact aagccaggta attttgtttt ataagtcgct atcagctttt 
     7441 gttaaataga gttacaatta atgaatacat ttttacattt ttataaaatg ttatgaacaa 
     7501 attactgaaa gaaaattgac aagttttaga gaaatattta aaggattaag attataaatg 
     7561 tgaagaaaca actgaaggtt ttggcaacac tcttaatgtg aattctttgc tttcggtata 
     7621 atttagacct taagaaataa aagctttagt aaatgatgta ttaatatttt aatattcttt 
     7681 tatcaaacac atttttcaaa gtaatataga attttgacca taattagaga taaataaacc 
     7741 tagtctctct ttctctagtc attttaactt ccataaattt gtttaataat tagctttaat 
     7801 tactgcatca ttactatatt ttttatatat attgattttt caggacttat ttgatcatat 
     7861 tcttgcaaca aaccattttc tataaatgta aaaattatta cagaaatgta atgaaagaaa 
     7921 gtaaaaaatg tgtaattttt tgtgcaaaaa actttaattg aaaagaaaaa ttgaaatttc 
     7981 tttttgcaaa attatagcaa aaaaaaaaaa aaaaaaaagg gggaatttca aaaaaacttc 
     8041 cnnnnnnnnn natggaaatt ttttttgcca aatttttgcc aaaaaaaaaa aaaaaaaaaa 
     8101 cggggaattc aaaaagacat tcagtgtctg tatttccctt cacagataag cagtttgttt 
     8161 ctgtgtttta atgtctttga ataatattcc tcataactgt gacctttgtt tctgtttcac 
     8221 tgtttgctgt taattaacat tattaacaat gactttaaat atatgtttgc tttccagtca 
     8281 ttgtcagtat atatgcagaa gtcagaatca atgctctccc atgatttaca aagtctcaca 
     8341 ttaaagtcac aacaaaatca taataatata attaatttaa agagcatcat aattatcagt 
     8401 ttgctgaaag tcgtgattaa tatttttaaa aatcttcaat attataaaaa aaactgtcat 
     8461 tttctgatca tctgcatata tatttgcaca aaaaagttct ttgcttctgc aaaaatctgt 
     8521 ttgtgtctgt gtttgttttt tcagatgtcc tgtttaggtc gcccaatctc acaacaagtt 
     8581 ttttccttga tgaagaaaag caacaggctt ctttctactg ctttgccaaa gatttttctc 
     8641 ctaggaccca tgagatcatt tggcagaaag ttggcagtga aaaagccagc atccttgatg 
     8701 agaccagtgt tttctcagag ggaagaaatg acacaaatgg agctaagctg tattctgcag 
     8761 caagtttgct cacagtaaac cccactgagc tgacttctgg agcaacattt acatgtgtgt 
     8821 tcaaggggaa aggtgtgaac aatactgacg tgttggaaaa ggctaatgcc acctacaagg 
     8881 aagaatcttc tggaggtaag tggaacatcc agctgcaatg attgaacatc taggttctga 
     8941 tcgataactt ttcatttgtc cttcattcnn nnnnnnnntt cttttcccat tcagatccaa 
     9001 tacaagagac aaaacagtac gatcacttct tctacatttt gacattcaca catgttttga 
     9061 atcctttaca gtcagaacaa atgatgacag ttgtgtcagt cagttgttta tttcctctgt 
     9121 tttctggtac ttgcaggcgg acctgttcag cgtccttcag tgtttatgtt gcctcctgta 
     9181 gaacatgcta aaaacaaaga ggtgaccctg acttgctctg tgaaagactt cttccctgag 
     9241 gaggtattcg tagcttggct tgttgatgat gatgtagtag actcaaagta caagaccagt 
     9301 accaccagtc cagtagagaa agaaggatct tacttggttt acagccagtt aaccctcaca 
     9361 gatgatcagt ggaaacagtc tggtgtggtg tacagctgtg ctgtttacca cgagtccatt 
     9421 accaactcca ccagatccat tgtcagatcc attggtttca gcacagctga taaaaacaac 
     9481 ctggtcaacc tcaacctgaa catctctgaa aagtgcaagg cgtagtagat gttgtttgtt 
     9541 gttgtctact ttttctttcc tgtttgtact ttgtgatgag tcattgtgtt gtgtttgatt 
     9601 gcagattaaa aactaaaaaa aaaacacagt tcatgtttgt tgtctgttgt tgttaaaagt 
     9661 ataaaagttt gaccttctat gaagtcacag tgctgtgatg tgagacactg ttacactagt 
     9721 gtacattttg aacacactga tctttcagca tcacacttta ctctccagaa caccacaatc 
     9781 ttcctgaata caacaatatt gtgtttttct tattttccag cagagtgtta acaaagcttg 
     9841 tgtgtgtctg tgtgcctgtg tgtcttctac tgggtcttgc acccccaact agacaaatcc 
     9901 tctaactctg gtctctcagt tactgaacag actcactctg tgagtttact gactaacaag 
     9961 ccaagtcatg caaaccaaac caagaatgac gtttctcaag aacaagtcag gatcattagc 
    10021 tgactgaatg aaggagaaaa cactgatcag gatcatgtaa acacatgcag gacagttgaa 
    10081 gatgatggga cattcacagt agagacacta actgatgcca ttccagatta aagccacttt 
    10141 gctctttgga cnnnnnnnnn nggttctagt gttgacttag aaaaggagca ttctagaaat 
    10201 actgggaaca gtctgtgaag tgtggatgat cccaacagtt cattgatttg ttactttgca 
    10261 gtcccaccag agtttctgaa tgaaactgtt tgctcctgca aagaggagat ggaagcagag 
    10321 gaagatcaca tggcaaacac agctctgacc ttcatcttcc tcttcatcat gactttgttg 
    10381 ttctctgttg gaaccacatt gtcaaaggta aatgcttcat ttgtttataa caggctcaga 
    10441 gttttttttt gctcaaagag aaaaaaaact tatttaaaga tatttaaaag aggttaaatt 
    10501 attacaaagt cagcattaaa aaatattttt ggtgttaaag tatattcaat aaaacttaat 
    10561 gtagaaaata aacattttat gaactatatt tccaacattt attacttata tacctagcat 
    10621 gatgagattg ttttctctaa agcatcagga aataaaaaat catgtttcag cttcagaagt 
    10681 ttttataaat atgtcaacat cattcctgag gctgaaaact caacaaaagc taaataaaaa 
    10741 aatcacgtta gatattagtc tcaaaaatat tttattattt ttgaaggaag gaatatgaca 
    10801 tacatgataa atacatggta aaaaccggat aaatatattt atttctcatt ttcattttaa 
    10861 aaacgatttt attaaaagta ataaaatagt aatttttaat gctatccttt cactttttgt 
    10921 tacatttttt aatcagcaat ttaaaattag agacaaagat gtaattcaca gctaaagatt 
    10981 gttgaacaaa attttttagt atcatcatta aaacgttttt tttttctcct tttacagatc 
    11041 aaatgaaaaa aaggatcaga aagatcttta caattttttt ccaccatttt cttttcttca 
    11101 ttgtttttct tttaaactga tttaatcctg taagtaatct ctttttttat tttaactttt 
    11161 aagtctttgt atcttttcct gatttaaata aaatagtaaa aaatgattta tttgctcctc 
    11221 catctttttc tggtgtttca tttttgtgaa gttcttcatg tttatgcatt tgtagataga 
    11281 tttatagaca aatgttgtca gtgtttggtt gatttcatgt aacattttgt gttttatctt 
    11341 ttctgaagtt tcatcaaacc accaacagct ggagtcagcg gtccattact cagtttgcaa 
    11401 attttacagt cgataacttt ttcagtctag aattacttga cagttgaagt caaacctttg 
    11461 acaaagctca tgtaaatgaa gatgagatat ttgcatcttc tctgtttctg ttcctggcat 
    11521 aaccacacct cacacctgca gtctgccatg ctctgctgct ctttctgtcc tttcacttct 
    11581 nnnnnnnnnn tagattggca ggatttttaa atacaatcca tatcctttat attagactat 
    11641 ttataactta actcttaatc cagaaagtct aacaaagtga acttgtgact tttcaaagtg 
    11701 tctatcaata aatctttaat gttcaagctt tggctttact gaactatttc tacccatttg 
    11761 agctcactat tttatgactg aaacacaatc agataactgg ttaaaaggtg actcaataat 
    11821 gtcttctggt ttactagaac acctcactta aatgttagtt gtaaaccagt gatggaaaaa 
    11881 atccactagt tagtcacagt ggttctaaat cttcacagct taactggtta actggtgccc 
    11941 aaaaaggctg acgaaaatgt tttttaataa aaacaggttc aaaattctac acttgtgttg 
    12001 aaacaacaaa aagactgaca attactggtt tagtgaaaaa acaggaacat ttattaatga 
    12061 ttacaaagaa tgaagaaagt atttgggtct acgaagccaa acaggagatt tggctcaata 
    12121 atttcattct aaaaaaccca aagttactta gaactgatga ctgttagcag ctgtttttaa 
    12181 tctattaaag cctcatagtt tctatcatcc ttcaggttct gcagtttcag ctcctcatgt 
    12241 ggacatcagg agatctctgt cagacctgca gacagaaaac aatgatgtga agctgcactg 
    12301 tgacctttca cagctctcct cacagcacct ctatgtcaca cttcagtcca aannnnnnnn 
    12361 nncaaactaa aacatgaagg ttagtatgaa tgagtttaaa tcagctttta aataatcagt 
    12421 gctgaaattc agaaggacaa atgcaaaaac atgtcatctc ttttctatca cagagctgcg 
    12481 cgttgtttct ccaaacatca gcctgtttcc tgtttgggaa ggtgaatttg gagtctcaca 
    12541 ggtcagactc atctgcaccc tgaacggtta ctttcccaaa aacctgagtg tggagtggca 
    12601 gcagaacaag cagcagctga cacagatcca gcccacagaa agacatctgc agagtgtgga 
    12661 ggggggagag aagacctaca gtctgacctc tgagattgag ccaaacatgg aagagtggac 
    12721 aagaggctcc aattttacct gcaagttcat tcacaaggag aacaaggatg aaaagacaac 
    12781 aagtatttgt cacagtaagt gtgaggaaac acttgaatca ctattttgat cagtgttatc 
    12841 agaaggtcat tgatatttgt gaacaaactc atgattcctg cagtctttgg atccaatcct 
    12901 ccttccattc atgtggagat tcccagcttc aagacagtga tgatgaccaa ctctgatgtg 
    12961 aaagctagat gcttcatcca caatgttgat gctaagctgg tctggctgat ggacggggaa 
    13021 caaccatcca ctgacagagt gaatgaattc tcaaacaaaa ccactttaat cagtgaactg 
    13081 acagttccat ccagcagctg gaaaaacctg aaacttctga aatgtaaagt tcagcatcac 
    13141 tgcttttctg ctgagaagac tgtagagatt tcaggtgaga agatcaacta tcatctgtgt 
    13201 tgtgtaacca acttcctatt tgaagtacat tgcagattac tcgttacttt tttcagttaa 
    13261 atctctcttt acaattttaa catgtcagaa atgtaaagtg tcatttcact actttcttac 
    13321 tttaaagtca ctttgatcat aaatcctatc cagaacacaa caatattaaa tgacatattt 
    13381 agcactaaac attttcaatt ttgttgaggg gcggcatggt ggaataaaaa cttctatgaa 
    13441 taaagtttat ttttggtaaa gtggagctaa gatcctagag caagaaaata tgacaggttt 
    13501 aaccacaaac aattccagaa tgtcaaaaat actgtagatg taacgtgaat nnnnnnnnnn 
    13561 nnnnnnnnnn nnnnnnnnnn nnnnnnnnnn nnnnnnnnnn nnnnnnnnnn nnnnnnnnnn 
    13621 nnnnnnnnnn nnnnnnnnnn nnnnnnnnnn nnnnnnnnnn nnnnnnnnnn nnnnnnnnnn 
    13681 nnnnnnnnnn nnnnnnnnnn nnnnnnnnnn nnnnnnnnnn nnnnnnnnnn nnnnnnnnnn 
    13741 nnnnnnnnnn nnnnnnnnnn nnnnnnnnnn nnnnnnnnnn nnnnnnnnnn nnnnnnnnnn 
    13801 nnnnnnnnnn nnnnnnnnnn nnnnnnnnnn nnnnnnnnnn nnnnnnnnnn nnnnnnnnnn 
    13861 nnnnnnnnnn nnnnnnnnnn nnnnnnnnnn nnnnnnnnnn nnnnnnnnnn nnnnnnnnnn 
    13921 nnnnnnnnnn nnnnnnnnnn nnnnnnnnnn nnnnnnnnnn nnnnnnnnnn nnnnnnnnnn 
    13981 nnnnnnnnnn nnnnnnnnnn ntaaatatta aagaatggac ttttactttt gtctccttca 
    14041 ctctttttag accttaatcc tccaactgtg aggattgtgg aaccaagtgc tgctgaactc 
    14101 tccgtgtctg acattctcac actaacctgc ttagtttctg gttatttccc atctaacatc 
    14161 tcggtgcatt ggaaggagaa tggtcagaaa gtctcatctt ctcgttacat taacagtcct 
    14221 tcattcaagg atccagacag cagctcttat tcaatgagca gcagactgaa tgtgtctcaa 
    14281 actaatgaca agaagtcaac ttatacttgt gttgtgagac atgaatcctc caacagtcca 
    14341 tttgaaagca gtataaagga tgtttttggt gagattacag ttcattttca gaatcaacat 
    14401 tcctaaaaac tccattggtt tcctccaaac atttgattct gacctgtttc ctcagcctca 
    14461 gtgacccaca gtgaaccatc agccgtcctg ctccagggtt caaatgaact tgtgtgtctg 
    14521 gtctttggct tcagccctgc atccattaac atcacctgga ttgctgatgg aagcacagag 
    14581 ctgtagaact acaataatag tcatccccac agaggcccgg atggaaagtt cagcatccaa 
    14641 agcttcctcc gtctgtctcc agttgactcc ttacccgggg tgaccatcac ctgcagggtg 
    14701 acacatggaa acaccactct gtctgtgaat gtctccaaaa caggtcacac tgatgctctg 
    14761 tcttcacctc tattaaaaac tacatccgtc acatcacttt tgtggtggaa tctctttgtt 
    14821 ccactgtaag aatcaaagca acaatgaagt aacagatgtg cttctgcttc tttcacagac 
    14881 acggtggaac tctgtcattt ctttgatgac atcctgcatg ctgatgtgag ccaagacaca 
    14941 gtcatgcaag cttggggcat ggccattttc ttcctccttt tattcttcat ctccatcatc 
    15001 ttttctgctg tcaccacagc tttaaaggtc aaaatcatca acagtcattc tgttcttgtc 
    15061 ttaaatttaa ctcgtcttat tttctaaagt tttgtgactt taatgcattt attaataaat 
    15121 gaaacatgtt tttcatcaca gactccagat gtttaaaaca ttatctgtgt ttttcttttc 
    15181 agattaaatg aagatgtgaa agagacagat ctctttttct tcaggcatct caggattttt 
    15241 gatgacattt gacctgtttt tattcatttt taaagatttt atatcttatt tgtctgtttt 
    15301 tctttgcttt attgttatta tgaaagatga ctcaatatta cttgaatctc tttttttaaa 
    15361 ttttgtattc aatttcgctt gtaaaataaa taaacaaata aataaagtat agagaactgt 
    15421 cttataaatt taacttcttt ataatttcga agataaataa catcacaata aatgttgcta 
    15481 ataatattaa aagacaatta atacagttag tattaacagt catagaaagt catttcttta 
    15541 ttacatgaaa cacctttatg taagaacaga ataaggtgca agtttcaata ttttcacaag 
    15601 tgggagacaa aaatacagag aagcttttgt atctggatac attttaatga aatgtaaatc 
    15661 tttgaatctt tggtaatttt cagcacattt ctatgtgaga atactacaca atgtaaataa 
    15721 attacaattt ttatgatatc cacataattt aaatctggat atttatttgg agaaatatca 
    15781 caataacaac aattgacttt aaattccaaa tccagttcga aataacaaaa tggtaaataa 
    15841 tctgaattgt caacagatgt tgtactctct cttcctgtaa caccaggggg cagcagtgtt 
    15901 gtttcttcaa cacaaacttg cattagatgt tcatttacct gtcagtcaaa tccaatttac 
    15961 tttcttttct ttttttttac tgattatttt attttatgtt attttaaatc tacgacggag 
    16021 tattaaggcc accaaaaaaa aaagtaaaat tacgagattt tatctcgtaa atttaggaga 
    16081 taaaaactcg taaatttacg actttttatc tcataaattt acgacttaaa atctcataga 
    16141 tttacgagaa aaaagtcgta gattaaggaa aaaacaccga agttgtccgt ttatcggaac 
    16201 ctagcgtgaa gatgaagtat gtggagcctt ttgtgaagct tcatttctgg attattatag 
    16261 gtttaaaaca aagagattct gagtcttttg gcgactcaaa atcagaatat ttcccgtttt 
    16321 agcagtcttt ccggggttca gtgtcagtaa agcggagttt aatatgtaaa ataaggagct 
    16381 cagagacacg tttgggtgta gacaatcgct gcagccttta ttctcctttt cattcacata 
    16441 tcctgaagtt catttgtctc attacgtcat gaacctgtca tcccaacacc aatgctgaag 
    16501 t 
//
