# Supplementary material for: Immunoglobulin heavy chains in medaka (Oryzias latipes)
Source: BMC Evol Biol. 2011 Jun 15;11:165. doi: 10.1186/1471-2148-11-165 (PMC3141427; doi:10.1186/1471-2148-11-165)
Supplement: Additional file 6 — Medaka germline nucleotide sequences. In this file you can find nucleotide sequences of different zones described in the medaka IGH locus. The IGHVs file contains the annotation of all VHs. All files can be visualized with Vector-NTI program available in http://www.invitrogen.com. [file 1471-2148-11-165-S6.ZIP › zone x.gb]

LOCUS       Clipboard              41751 bp    DNA     linear       19-MAR-1980
SOURCE      
  ORGANISM  
COMMENT     LSOWNER|
COMMENT     This file is created by Vector NTI
            http://www.invitrogen.com/
COMMENT     ORIGDB|GenBank
COMMENT     LSOWNER|
COMMENT     VNTNAME|Clipboard|
COMMENT     Vector_NTI_Display_Data_(Do_Not_Edit!)
COMMENT     (SXF 
COMMENT      (CGexDoc "Clipboard" 1 41751 
COMMENT       (CDBMol 1 0 1 1 1 0 0 0 0 "" "" 0 0 0 0 (CObList) (CObList) (CObList) 
COMMENT        (CObList) -1 "") 
COMMENT       (CDocSetData 1 1 0 0 0 0 "MAIN" 1 1 1 1 0 0 1 1 0 1 10 10 4294967295 50 0 
COMMENT        1 0 (CHomObj 0 0 0 3 75) (CWordArray) (CWordArray) (CStringList) 
COMMENT        (CStringList "atg" "gtg") (CStringList "taa" "tga" "tag") (CObList) 1 
COMMENT        "{(0,1),2}" 0 0 "" 0 4294967295 0 1 0 0 0 0 0 "MAIN" 0 0 30 0 
COMMENT        (CProteinMotifSearchObject 70 20 1 1 1 1 0 0 1 0 0 0 0 0)) 
COMMENT       (CMolPar 1 0 0 1 0 1 41751 0 0 0 0 0 0 0 0) (CStringList) (CStringList) 
COMMENT       (CObList) (COAPar 25 250 50 0 6 4 3 7) (COAPar 25 250 50 0 6 4 3 7) 
COMMENT       (COAPar 25 250 50 0 6 4 3 7) (CObList) 
COMMENT       (CObList 
COMMENT        #0=(CFSignal (CObList) "CH2m" 61 0 0 41138 41488 0 (CStringList) 
COMMENT            (CStringList) 1 1 1 1 "41138..41488") 
COMMENT        #1=(CFSignal (CObList) "CH1m" 61 0 0 39799 40101 0 (CStringList) 
COMMENT            (CStringList) 1 1 1 1 "39799..40101") 
COMMENT        #2=(CFSignal (CObList) "V" 61 0 0 13363 13690 0 (CStringList) 
COMMENT            (CStringList) 1 1 1 1 "13363..13690") 
COMMENT        #3=(CFSignal (CObList) "CH?" 61 0 0 17033 17334 0 (CStringList) 
COMMENT            (CStringList) 1 1 1 1 "17033..17334") 
COMMENT        #4=(CFSignal (CObList) "V" 61 0 0 18101 18406 0 (CStringList) 
COMMENT            (CStringList) 1 1 1 1 "18101..18406") 
COMMENT        #5=(CFSignal (CObList) "V" 21 0 0 239 542 0 (CStringList) (CStringList) 
COMMENT            1 1 1 1 "239..542") 
COMMENT        #6=(CFSignal (CObList) "V" 61 0 0 21917 22217 0 (CStringList) 
COMMENT            (CStringList) 1 1 1 1 "21917..22217") 
COMMENT        #7=(CFSignal (CObList) "JH" 61 0 0 38724 38779 0 (CStringList) 
COMMENT            (CStringList) 1 1 1 1 "38724..38779") 
COMMENT        #8=(CFSignal (CObList) "JH" 61 0 0 38066 38119 0 (CStringList) 
COMMENT            (CStringList) 1 1 1 1 "38066..38119") 
COMMENT        #9=(CFSignal (CObList) "JH" 21 0 0 38366 38421 0 (CStringList) 
COMMENT            (CStringList) 1 1 1 1 "38366..38421") 
COMMENT        #10=(CFSignal (CObList) "JH" 61 0 0 37730 37780 0 (CStringList) 
COMMENT             (CStringList) 1 1 1 1 "37730..37780") 
COMMENT        #11=(CFSignal (CObList) "DH" 21 0 0 31148 31160 0 (CStringList) 
COMMENT             (CStringList) 1 1 1 1 "31148..31160") 
COMMENT        #12=(CFSignal (CObList) "DH" 21 0 0 30253 30257 0 (CStringList) 
COMMENT             (CStringList) 1 1 1 1 "30253..30257")) (CObList) (CObList) 
COMMENT       (CObList) (CObList) (CObList) (CObList) 
COMMENT       (CTextView 0 
COMMENT        #13=(CGroupPar (CParagraph 0 (0 0) 1 2 0 0 180) 
COMMENT             (CObjectList 
COMMENT              #14=(CRefLinePar 
COMMENT                   (CLinePar (CParagraph 0 (0 0) 0 2 0 1 233) "Clipboard" 2) 5 
COMMENT                   "" 0 4) 
COMMENT              #15=(CFolderPar 
COMMENT                   (CGroupPar (CParagraph 1 (0 0) 1 1 0 0 178) 
COMMENT                    (CObjectList 
COMMENT                     #16=(CLinePar (CParagraph 0 (0 0) 1 2 1 0 180) 
COMMENT                          "DNA 'Clipboard'" 1) 
COMMENT                     #17=(CLinePar (CParagraph 0 (0 0) 1 2 1 0 180) 
COMMENT                          "Foreign object. Author: UNKNOWN. Original author: UNKNOWN" 
COMMENT                          1) 
COMMENT                     #18=(CLinePar (CParagraph 0 (0 0) 1 2 1 0 180) 
COMMENT                          "Creation Date: ? (no data)" 1) 
COMMENT                     #19=(CLinePar (CParagraph 0 (0 0) 1 2 1 0 180) 
COMMENT                          "Last Modification Date: ? (no data)" 1) 
COMMENT                     #20=(CLinePar (CParagraph 0 (0 0) 1 2 1 0 180) 
COMMENT                          "length: 41751 bp" 1) 
COMMENT                     #21=(CLinePar (CParagraph 0 (0 0) 1 2 1 0 180) 
COMMENT                          "storage type: Basic" 1) 
COMMENT                     #22=(CLinePar (CParagraph 0 (0 0) 1 2 1 0 180) 
COMMENT                          "form: Linear" 1))) "General Description") 
COMMENT              #23=(CFolderPar 
COMMENT                   (CGroupPar (CParagraph 2 (0 0) 1 1 0 0 178) 
COMMENT                    (CObjectList 
COMMENT                     #24=(CLinePar (CParagraph 0 (0 0) 1 2 1 0 180) 
COMMENT                          "Original Source Database: GenBank" 1) 
COMMENT                     #25=(CLinePar (CParagraph 0 (0 0) 1 2 1 0 180) 
COMMENT                          "Modification Date in the Original DB: 19-MAR-1980" 1))) 
COMMENT                   "Standard Fields") 
COMMENT              #26=(CRefLinePar 
COMMENT                   (CLinePar (CParagraph 0 (0 0) 0 2 0 0 233) "Comments" 2) 1 "" 
COMMENT                   0 0) 
COMMENT              #27=(CFolderPar 
COMMENT                   (CGroupPar (CParagraph 8 (0 0) 1 2 0 0 178) (CObjectList)) 
COMMENT                   "Annotations") 
COMMENT              #28=(CFolderPar 
COMMENT                   (CGroupPar (CParagraph 12 (6 0) 1 1 0 0 178) 
COMMENT                    (CObjectList 
COMMENT                     #29=(CFolderPar 
COMMENT                          (CGroupPar (CParagraph 21 (7 21 0) 1 1 1 0 178) 
COMMENT                           (CObjectList 
COMMENT                            #30=(CFolderPar 
COMMENT                                 (CGroupPar 
COMMENT                                  (CParagraph 239 (3 #5# 0) 1 2 2 0 194) 
COMMENT                                  (CObjectList 
COMMENT                                   #31=(CLinePar 
COMMENT                                        (CParagraph 0 (0 0) 1 2 3 0 180) 
COMMENT                                        "Start: 239   End: 542 " 1) 
COMMENT                                   #32=(CLinePar 
COMMENT                                        (CParagraph 0 (0 0) 1 2 3 0 180) 
COMMENT                                        "Original Location Description:" 1) 
COMMENT                                   #33=(CLinePar 
COMMENT                                        (CParagraph 0 (0 0) 1 2 3 0 180) 
COMMENT                                        "   239..542" 1))) "V") 
COMMENT                            #34=(CFolderPar 
COMMENT                                 (CGroupPar 
COMMENT                                  (CParagraph 30253 (3 #12# 0) 1 2 2 0 194) 
COMMENT                                  (CObjectList 
COMMENT                                   #35=(CLinePar 
COMMENT                                        (CParagraph 0 (0 0) 1 2 3 0 180) 
COMMENT                                        "Start: 30253  End: 30257" 1) 
COMMENT                                   #36=(CLinePar 
COMMENT                                        (CParagraph 0 (0 0) 1 2 3 0 180) 
COMMENT                                        "Original Location Description:" 1) 
COMMENT                                   #37=(CLinePar 
COMMENT                                        (CParagraph 0 (0 0) 1 2 3 0 180) 
COMMENT                                        "   30253..30257" 1))) "DH") 
COMMENT                            #38=(CFolderPar 
COMMENT                                 (CGroupPar 
COMMENT                                  (CParagraph 31148 (3 #11# 0) 1 2 2 0 194) 
COMMENT                                  (CObjectList 
COMMENT                                   #39=(CLinePar 
COMMENT                                        (CParagraph 0 (0 0) 1 2 3 0 180) 
COMMENT                                        "Start: 31148  End: 31160" 1) 
COMMENT                                   #40=(CLinePar 
COMMENT                                        (CParagraph 0 (0 0) 1 2 3 0 180) 
COMMENT                                        "Original Location Description:" 1) 
COMMENT                                   #41=(CLinePar 
COMMENT                                        (CParagraph 0 (0 0) 1 2 3 0 180) 
COMMENT                                        "   31148..31160" 1))) "DH") 
COMMENT                            #42=(CFolderPar 
COMMENT                                 (CGroupPar 
COMMENT                                  (CParagraph 38366 (3 #9# 0) 1 2 2 0 194) 
COMMENT                                  (CObjectList 
COMMENT                                   #43=(CLinePar 
COMMENT                                        (CParagraph 0 (0 0) 1 2 3 0 180) 
COMMENT                                        "Start: 38366  End: 38421" 1) 
COMMENT                                   #44=(CLinePar 
COMMENT                                        (CParagraph 0 (0 0) 1 2 3 0 180) 
COMMENT                                        "Original Location Description:" 1) 
COMMENT                                   #45=(CLinePar 
COMMENT                                        (CParagraph 0 (0 0) 1 2 3 0 180) 
COMMENT                                        "   38366..38421" 1))) "JH"))) 
COMMENT                          "Misc. Feature (4 total)") 
COMMENT                     #46=(CFolderPar 
COMMENT                          (CGroupPar (CParagraph 61 (7 61 0) 1 1 1 0 178) 
COMMENT                           (CObjectList 
COMMENT                            #47=(CFolderPar 
COMMENT                                 (CGroupPar 
COMMENT                                  (CParagraph 13363 (3 #2# 0) 1 2 2 0 194) 
COMMENT                                  (CObjectList 
COMMENT                                   #48=(CLinePar 
COMMENT                                        (CParagraph 0 (0 0) 1 2 3 0 180) 
COMMENT                                        "Start: 13363  End: 13690" 1) 
COMMENT                                   #49=(CLinePar 
COMMENT                                        (CParagraph 0 (0 0) 1 2 3 0 180) 
COMMENT                                        "Original Location Description:" 1) 
COMMENT                                   #50=(CLinePar 
COMMENT                                        (CParagraph 0 (0 0) 1 2 3 0 180) 
COMMENT                                        "   13363..13690" 1))) "V") 
COMMENT                            #51=(CFolderPar 
COMMENT                                 (CGroupPar 
COMMENT                                  (CParagraph 17033 (3 #3# 0) 1 2 2 0 194) 
COMMENT                                  (CObjectList 
COMMENT                                   #52=(CLinePar 
COMMENT                                        (CParagraph 0 (0 0) 1 2 3 0 180) 
COMMENT                                        "Start: 17033  End: 17334" 1) 
COMMENT                                   #53=(CLinePar 
COMMENT                                        (CParagraph 0 (0 0) 1 2 3 0 180) 
COMMENT                                        "Original Location Description:" 1) 
COMMENT                                   #54=(CLinePar 
COMMENT                                        (CParagraph 0 (0 0) 1 2 3 0 180) 
COMMENT                                        "   17033..17334" 1))) "CH?") 
COMMENT                            #55=(CFolderPar 
COMMENT                                 (CGroupPar 
COMMENT                                  (CParagraph 18101 (3 #4# 0) 1 2 2 0 194) 
COMMENT                                  (CObjectList 
COMMENT                                   #56=(CLinePar 
COMMENT                                        (CParagraph 0 (0 0) 1 2 3 0 180) 
COMMENT                                        "Start: 18101  End: 18406" 1) 
COMMENT                                   #57=(CLinePar 
COMMENT                                        (CParagraph 0 (0 0) 1 2 3 0 180) 
COMMENT                                        "Original Location Description:" 1) 
COMMENT                                   #58=(CLinePar 
COMMENT                                        (CParagraph 0 (0 0) 1 2 3 0 180) 
COMMENT                                        "   18101..18406" 1))) "V") 
COMMENT                            #59=(CFolderPar 
COMMENT                                 (CGroupPar 
COMMENT                                  (CParagraph 21917 (3 #6# 0) 1 2 2 0 194) 
COMMENT                                  (CObjectList 
COMMENT                                   #60=(CLinePar 
COMMENT                                        (CParagraph 0 (0 0) 1 2 3 0 180) 
COMMENT                                        "Start: 21917  End: 22217" 1) 
COMMENT                                   #61=(CLinePar 
COMMENT                                        (CParagraph 0 (0 0) 1 2 3 0 180) 
COMMENT                                        "Original Location Description:" 1) 
COMMENT                                   #62=(CLinePar 
COMMENT                                        (CParagraph 0 (0 0) 1 2 3 0 180) 
COMMENT                                        "   21917..22217" 1))) "V") 
COMMENT                            #63=(CFolderPar 
COMMENT                                 (CGroupPar 
COMMENT                                  (CParagraph 37730 (3 #10# 0) 1 2 2 0 194) 
COMMENT                                  (CObjectList 
COMMENT                                   #64=(CLinePar 
COMMENT                                        (CParagraph 0 (0 0) 1 2 3 0 180) 
COMMENT                                        "Start: 37730  End: 37780" 1) 
COMMENT                                   #65=(CLinePar 
COMMENT                                        (CParagraph 0 (0 0) 1 2 3 0 180) 
COMMENT                                        "Original Location Description:" 1) 
COMMENT                                   #66=(CLinePar 
COMMENT                                        (CParagraph 0 (0 0) 1 2 3 0 180) 
COMMENT                                        "   37730..37780" 1))) "JH") 
COMMENT                            #67=(CFolderPar 
COMMENT                                 (CGroupPar 
COMMENT                                  (CParagraph 38066 (3 #8# 0) 1 2 2 0 194) 
COMMENT                                  (CObjectList 
COMMENT                                   #68=(CLinePar 
COMMENT                                        (CParagraph 0 (0 0) 1 2 3 0 180) 
COMMENT                                        "Start: 38066  End: 38119" 1) 
COMMENT                                   #69=(CLinePar 
COMMENT                                        (CParagraph 0 (0 0) 1 2 3 0 180) 
COMMENT                                        "Original Location Description:" 1) 
COMMENT                                   #70=(CLinePar 
COMMENT                                        (CParagraph 0 (0 0) 1 2 3 0 180) 
COMMENT                                        "   38066..38119" 1))) "JH") 
COMMENT                            #71=(CFolderPar 
COMMENT                                 (CGroupPar 
COMMENT                                  (CParagraph 38724 (3 #7# 0) 1 2 2 0 194) 
COMMENT                                  (CObjectList 
COMMENT                                   #72=(CLinePar 
COMMENT                                        (CParagraph 0 (0 0) 1 2 3 0 180) 
COMMENT                                        "Start: 38724  End: 38779" 1) 
COMMENT                                   #73=(CLinePar 
COMMENT                                        (CParagraph 0 (0 0) 1 2 3 0 180) 
COMMENT                                        "Original Location Description:" 1) 
COMMENT                                   #74=(CLinePar 
COMMENT                                        (CParagraph 0 (0 0) 1 2 3 0 180) 
COMMENT                                        "   38724..38779" 1))) "JH") 
COMMENT                            #75=(CFolderPar 
COMMENT                                 (CGroupPar 
COMMENT                                  (CParagraph 39799 (3 #1# 0) 1 2 2 0 194) 
COMMENT                                  (CObjectList 
COMMENT                                   #76=(CLinePar 
COMMENT                                        (CParagraph 0 (0 0) 1 2 3 0 180) 
COMMENT                                        "Start: 39799  End: 40101" 1) 
COMMENT                                   #77=(CLinePar 
COMMENT                                        (CParagraph 0 (0 0) 1 2 3 0 180) 
COMMENT                                        "Original Location Description:" 1) 
COMMENT                                   #78=(CLinePar 
COMMENT                                        (CParagraph 0 (0 0) 1 2 3 0 180) 
COMMENT                                        "   39799..40101" 1))) "CH1m") 
COMMENT                            #79=(CFolderPar 
COMMENT                                 (CGroupPar 
COMMENT                                  (CParagraph 41138 (3 #0# 0) 1 2 2 0 194) 
COMMENT                                  (CObjectList 
COMMENT                                   #80=(CLinePar 
COMMENT                                        (CParagraph 0 (0 0) 1 2 3 0 180) 
COMMENT                                        "Start: 41138  End: 41488" 1) 
COMMENT                                   #81=(CLinePar 
COMMENT                                        (CParagraph 0 (0 0) 1 2 3 0 180) 
COMMENT                                        "Original Location Description:" 1) 
COMMENT                                   #82=(CLinePar 
COMMENT                                        (CParagraph 0 (0 0) 1 2 3 0 180) 
COMMENT                                        "   41138..41488" 1))) "CH2m"))) 
COMMENT                          "Exon (9 total)"))) "Feature Map")))) 
COMMENT       (CGraphView 
COMMENT        (CWStyleSheet 
COMMENT         (CObjectList 
COMMENT          #83=(CWidgetStyle "RSite Label" 1 (LOGPEN 0 0 13408563) 1 0 1 
COMMENT               (LOGFONT 0 0 0 0 400 0 0 0 0 3 2 1 18 "Georgia") 0.555556 0 1 5 
COMMENT               "@N (@S)" 0) 
COMMENT          #84=(CWidgetStyle "Signal Label" 1 (LOGPEN 0 0 0) 1 0 1 
COMMENT               (LOGFONT 0 0 0 0 700 0 0 0 0 3 2 1 34 "Arial") 0.666667 0 1 1 
COMMENT               "@N" 0) 
COMMENT          #85=(CWidgetStyle "Molecule Label 2" 0 0 1 
COMMENT               (LOGFONT 0 0 0 0 400 0 0 0 0 3 2 1 18 "Georgia") 0.555556 0 1 16 
COMMENT               "@L bp" 0) 
COMMENT          #86=(CWidgetStyle "Molecule Label 1" 0 0 1 
COMMENT               (LOGFONT 0 0 0 0 400 0 0 0 0 3 2 1 34 "Verdana") 0.833333 0 1 1 
COMMENT               "@N" 0) 
COMMENT          #87=(CWidgetStyle "Shape 3" 1 (LOGPEN 0 0 3355545) 1 1 
COMMENT               (LOGBRUSH 0 6724095 0) 0 0 1 (LOGSHAPE 9 1 0.8 1.8 0)) 
COMMENT          #88=(CWidgetStyle "Shape 1" 1 (LOGPEN 0 0 6723840) 1 1 
COMMENT               (LOGBRUSH 0 10079334 0) 0 0 1 (LOGSHAPE 9 1 0.8 1.8 0)) 
COMMENT          #89=(CWidgetStyle "Axis" 1 (LOGPEN 0 0 10079436) 2 1 
COMMENT               (LOGBRUSH 0 13434879 0) 0 0 1 (LOGSHAPE 10 1 0 0 0)) 
COMMENT          #90=(CWidgetStyle "Line 2" 1 (LOGPEN 0 0 6723840) 8 0 0 0 1 
COMMENT               (LOGSHAPE 1 1.9 0 0 0)) 
COMMENT          #91=(CWidgetStyle "RSite" 1 (LOGPEN 0 0 10053171) 8 0 0 0 1 
COMMENT               (LOGSHAPE 1 1.9 0 0 0)) 
COMMENT          #92=(CWidgetStyle "Short Signal" 1 (LOGPEN 0 0 13395507) 10 0 0 0 1 
COMMENT               (LOGSHAPE 1 1.9 0 0 0)) 
COMMENT          #93=(CWidgetStyle "Uniq RSite Label" 1 (LOGPEN 0 0 153) 1 0 1 
COMMENT               (LOGFONT 0 0 0 0 400 0 0 0 0 3 2 1 18 "Georgia") 0.555556 128 1 5 
COMMENT               "@N (@S)" 0) 
COMMENT          #94=(CWidgetStyle "Vanilla" 1 (LOGPEN 0 0 0) 1 1 
COMMENT               (LOGBRUSH 0 16777215 0) 1 
COMMENT               (LOGFONT 0 0 0 0 400 0 0 0 0 7 48 2 18 "Times New Roman") 0.8 0 1 
COMMENT               2 "?" 0) 
COMMENT          #95=(CWidgetStyle "Mark 1" 0 0 1 
COMMENT               (LOGFONT 0 0 0 0 400 0 0 0 2 7 48 2 2 "Windings") 0.7 0 1 2 "?" 0) 
COMMENT          #96=(CWidgetStyle "Motif Label" 1 (LOGPEN 0 0 16744512) 1 0 1 
COMMENT               (LOGFONT 0 0 0 0 400 0 0 0 0 3 2 1 34 "Arial") 0.611111 8388608 1 
COMMENT               65535 "@N (@H)" 0) 
COMMENT          #97=(CWidgetStyle "Fragment Label 2" 1 (LOGPEN 0 0 0) 1 0 1 
COMMENT               (LOGFONT 0 0 0 0 400 0 0 0 0 3 2 1 49 "Courier New") 1.05 0 1 48 
COMMENT               "@F bp (molecule @L bp)" 0) 
COMMENT          #98=(CWidgetStyle "Fragment Label 1" 1 (LOGPEN 0 0 0) 1 0 1 
COMMENT               (LOGFONT 0 0 0 0 400 0 0 0 0 3 2 1 34 "Arial") 0.91 0 1 1 
COMMENT               "Fragment of @N" 0) 
COMMENT          #99=(CWidgetStyle "Shape 4" 1 (LOGPEN 0 0 0) 1 1 
COMMENT               (LOGBRUSH 2 8388608 5) 0 0 0) 
COMMENT          #100=(CWidgetStyle "Shape 2" 1 (LOGPEN 0 0 0) 1 1 (LOGBRUSH 0 128 0) 0 
COMMENT                0 0) 
COMMENT          #101=(CWidgetStyle "Shape 0" 1 (LOGPEN 0 0 0) 1 1 (LOGBRUSH 0 0 0) 0 0 
COMMENT                0) 
COMMENT          #102=(CWidgetStyle "ORF" 1 (LOGPEN 0 0 16384) 8 0 0 0 1 
COMMENT                (LOGSHAPE 7 0.2 3.41182 2.86186 0.609808)) 
COMMENT          #103=(CWidgetStyle "Line 4" 1 (LOGPEN 0 0 32768) 8 0 0 0 0) 
COMMENT          #104=(CWidgetStyle "Line 3" 1 (LOGPEN 0 0 16711680) 8 0 0 0 0) 
COMMENT          #105=(CWidgetStyle "Line 1" 1 (LOGPEN 0 0 16711680) 1 0 0 0 0) 
COMMENT          #106=(CWidgetStyle "Short Promoter" 1 (LOGPEN 0 0 128) 6 0 0 0 0) 
COMMENT          #107=(CWidgetStyle "Motif" 1 (LOGPEN 0 0 0) 1 0 0 0 0) 
COMMENT          #108=(CWidgetStyle "Line 0" 1 (LOGPEN 0 0 0) 8 0 0 0 0) 
COMMENT          #109=(CWidgetStyle "Void" 0 0 0 0 0) 
COMMENT          #110=(CWidgetStyle "General Label" 1 (LOGPEN 0 0 0) 1 0 1 
COMMENT                (LOGFONT 0 0 0 0 400 0 0 0 0 3 2 1 18 "Times New Roman") 0.91 0 
COMMENT                1 3 "@T @N " 0) 
COMMENT          #111=(CWidgetStyle "Position" 1 (LOGPEN 0 0 0) 1 0 0 0 0) 
COMMENT          #112=(CWidgetStyle "Annotation" 0 0 1 
COMMENT                (LOGFONT 0 0 0 0 400 0 0 0 0 3 2 1 18 "Times New Roman") 0.91 0 
COMMENT                0 0) 
COMMENT          #113=(CWidgetStyle "Position Label" 1 (LOGPEN 0 0 8388608) 1 0 1 
COMMENT                (LOGFONT 0 0 0 0 400 0 1 0 0 3 2 1 34 "Arial") 0.63 8388608 1 1 
COMMENT                "@N" 0) 
COMMENT          #114=(CWidgetStyle "Range" 1 (LOGPEN 0 0 0) 1 1 
COMMENT                (LOGBRUSH 0 16777215 0) 0 0 0) 
COMMENT          #115=(CWidgetStyle "Range Label" 1 (LOGPEN 0 0 8388608) 1 0 1 
COMMENT                (LOGFONT 0 0 0 0 400 0 1 0 0 3 2 1 34 "Arial") 0.63 8388608 1 1 
COMMENT                "@N" 0) 
COMMENT          #116=(CWidgetStyle "ORF Label" 1 (LOGPEN 0 0 49216) 1 0 1 
COMMENT                (LOGFONT 0 0 0 0 400 0 0 0 0 3 2 1 18 "Times New Roman") 
COMMENT                0.611111 0 1 65535 "@N" 0) 
COMMENT          #117=(CWidgetStyle "CDS Label" 1 (LOGPEN 0 0 4227264) 1 0 1 
COMMENT                (LOGFONT 0 0 0 0 400 0 0 0 0 3 2 1 34 "Arial") 0.555556 255 1 1 
COMMENT                "@N" 0) 
COMMENT          #118=(CWidgetStyle "Shape 5" 1 (LOGPEN 0 0 0) 3 1 
COMMENT                (LOGBRUSH 0 16777113 0) 1 
COMMENT                (LOGFONT 0 0 0 0 400 0 0 0 0 7 48 2 50 "Arial") 0.9 0 0 1 
COMMENT                (LOGSHAPE 9 1 0.8 1.8 0)) 
COMMENT          #119=(CWidgetStyle "CDS" 1 (LOGPEN 0 0 0) 1 1 (LOGBRUSH 2 39423 3) 0 0 
COMMENT                1 (LOGSHAPE 9 1 0.8 1.8 0)) 
COMMENT          #120=(CWidgetStyle "Label 2" 1 (LOGPEN 0 0 4227264) 1 0 1 
COMMENT                (LOGFONT 0 0 0 0 400 0 0 0 0 3 2 1 34 "Arial") 0.944444 8388608 
COMMENT                1 1 "@N" 0) 
COMMENT          #121=(CWidgetStyle "Label 3" 1 (LOGPEN 0 0 8421376) 1 0 1 
COMMENT                (LOGFONT 0 0 0 0 700 255 0 0 0 3 2 1 34 "Arial") 0.833333 255 1 
COMMENT                5 "@N (@S)" 0) 
COMMENT          #122=(CWidgetStyle "Label 4" 1 (LOGPEN 0 0 8437824) 1 0 1 
COMMENT                (LOGFONT 0 0 0 0 400 0 0 0 0 3 2 1 34 "Arial") 0.722222 0 1 5 
COMMENT                "@N (@S)" 0)) 0.164644 1.74233 0.164644 2.53336 
COMMENT         (70 (CShapeMapEntry 0 "Unique RSite" 1 "Uniq RSite Label") 67 
COMMENT          (CShapeMapEntry 0 "ORF" 0 "ORF Label")) 40.0378 40.0378 39 39 0.1 
COMMENT         -41751) 1 0 1 0 0 
COMMENT        (mapper: 16.5579 -10.5208 39 39 0.01 10 14 41751 41751 1 0 1) 
COMMENT        #123=(CGroupWidget (CWidget 0 (0 0) 1 2 0 0 Nil 0 100) 
COMMENT              (CObjectList 
COMMENT               #124=(CGroupWidget (CWidget 1 (0 0) 1 2 0 0 Nil 0 100) 
COMMENT                     (CObjectList 
COMMENT                      #125=(CAxis 
COMMENT                            (CWideLine (CWidget 0 (0 0) 1 2 0 0 #89# 0 0) 
COMMENT                             (LOGPEN 0 0 10079436) 2 (LOGBRUSH 0 13434879 0) 1 
COMMENT                             6.27434 6.27234 1 0.0214037) 0.0150252) 
COMMENT                      #126=(CLabel (CWidget 1001 (0 0) 1 2 0 0 #86# 0 100) 
COMMENT                            (LOGPEN 0 0 0) 0 
COMMENT                            (LOGFONT 41 15 0 0 400 0 0 0 0 3 2 1 34 "Verdana") 
COMMENT                            2.53336 0.833333 0 "Clipboard" "@N" 1 0 0.5 0 
COMMENT                            -4.55956 4.4359 1.07692 Nil) 
COMMENT                      #127=(CLabel (CWidget 1002 (0 0) 1 2 0 0 #85# 0 100) 
COMMENT                            (LOGPEN 0 0 0) 0 
COMMENT                            (LOGFONT 27 10 0 0 400 0 0 0 0 3 2 1 18 "Georgia") 
COMMENT                            2.53336 0.555556 0 "41751 bp" "@L bp" 16 0 -0.8 0 
COMMENT                            -5.82624 2.58974 0.641026 Nil)) (CObjectList)) 
COMMENT               #128=(CGroupWidget (CWidget 10 (6 0) 1 2 0 0 Nil 0 100) 
COMMENT                     (CObjectList 
COMMENT                      #129=(CGroupWidget (CWidget 21 (7 21 0) 1 2 0 0 Nil 0 100) 
COMMENT                            (CObjectList 
COMMENT                             #130=(CScratch 
COMMENT                                   (CWidget 0 (3 #5# 0) 1 2 0 0 #92# 0 100) 
COMMENT                                   (LOGPEN 0 6 13395507) 10 1 6.23743 1.9 
COMMENT                                   0.082322 1) 
COMMENT                             #131=(CLabel (CWidget 0 (0 0) 1 2 0 0 #84# 0 100) 
COMMENT                                   (LOGPEN 0 0 0) 1 
COMMENT                                   (LOGFONT 32 12 0 0 700 0 0 0 0 3 2 1 34 
COMMENT                                    "Arial") 2.53336 0.666667 0 "V" "@N" 1 0 0 
COMMENT                                   -14.5046 1.97573 0.512821 0.820513 #130#) 
COMMENT                             #132=(CScratch 
COMMENT                                   (CWidget 0 (3 #9# 0) 1 2 0 0 #92# 0 100) 
COMMENT                                   (LOGPEN 0 6 13395507) 10 1 0.508754 1.9 
COMMENT                                   0.082322 1) 
COMMENT                             #133=(CLabel (CWidget 0 (0 0) 1 2 0 0 #84# 0 100) 
COMMENT                                   (LOGPEN 0 0 0) 1 
COMMENT                                   (LOGFONT 32 12 0 0 700 0 0 0 0 3 2 1 34 
COMMENT                                    "Arial") 2.53336 0.666667 0 "JH" "@N" 1 0 0 
COMMENT                                   12.5422 5.77577 0.871795 0.820513 #132#) 
COMMENT                             #134=(CScratch 
COMMENT                                   (CWidget 0 (3 #11# 0) 1 2 0 0 #92# 0 100) 
COMMENT                                   (LOGPEN 0 6 13395507) 10 1 1.59328 1.9 
COMMENT                                   0.082322 1) 
COMMENT                             #135=(CLabel (CWidget 0 (0 0) 1 2 0 0 #84# 0 100) 
COMMENT                                   (LOGPEN 0 0 0) 1 
COMMENT                                   (LOGFONT 32 12 0 0 700 0 0 0 0 3 2 1 34 
COMMENT                                    "Arial") 2.53336 0.666667 0 "DH" "@N" 1 0 0 
COMMENT                                   7.59381 1.97573 0.948718 0.820513 #134#) 
COMMENT                             #136=(CScratch 
COMMENT                                   (CWidget 0 (3 #12# 0) 1 2 0 0 #92# 0 100) 
COMMENT                                   (LOGPEN 0 6 13395507) 10 1 1.72775 1.9 
COMMENT                                   0.082322 1) 
COMMENT                             #137=(CLabel (CWidget 0 (0 0) 1 2 0 0 #84# 0 100) 
COMMENT                                   (LOGPEN 0 0 0) 1 
COMMENT                                   (LOGFONT 32 12 0 0 700 0 0 0 0 3 2 1 34 
COMMENT                                    "Arial") 2.53336 0.666667 0 "DH" "@N" 1 0 0 
COMMENT                                   6.97547 3.24241 0.948718 0.820513 #136#)) 
COMMENT                            (CObjectList)) 
COMMENT                      #138=(CGroupWidget (CWidget 61 (7 61 0) 1 2 0 0 Nil 0 100) 
COMMENT                            (CObjectList 
COMMENT                             #139=(CWideArrow 
COMMENT                                   (CWideLine 
COMMENT                                    (CWidget 0 (3 #0# 0) 1 2 0 0 #87# 0 100) 
COMMENT                                    (LOGPEN 0 0 3355545) 1 
COMMENT                                    (LOGBRUSH 0 6724095 0) 0.835356 0.0395164 
COMMENT                                    0.0922549 1 0.082322) 0.8 1.8 0) 
COMMENT                             #140=(CLabel (CWidget 0 (0 0) 1 2 0 0 #84# 0 100) 
COMMENT                                   (LOGPEN 0 0 0) 1 
COMMENT                                   (LOGFONT 32 12 0 0 700 0 0 0 0 3 2 1 34 
COMMENT                                    "Arial") 2.53336 0.666667 0 "CH2m" "@N" 1 0 
COMMENT                                   0 15.0786 1.97573 1.87179 0.820513 #139#) 
COMMENT                             #141=(CScratch 
COMMENT                                   (CWidget 0 (3 #1# 0) 1 2 0 0 #92# 0 100) 
COMMENT                                   (LOGPEN 0 6 13395507) 10 1 0.293443 1.9 
COMMENT                                   0.082322 1) 
COMMENT                             #142=(CLabel (CWidget 0 (0 0) 1 2 0 0 #84# 0 100) 
COMMENT                                   (LOGPEN 0 0 0) 1 
COMMENT                                   (LOGFONT 32 12 0 0 700 0 0 0 0 3 2 1 34 
COMMENT                                    "Arial") 2.53336 0.666667 0 "CH1m" "@N" 1 0 
COMMENT                                   0 14.0322 3.24241 1.87179 0.820513 #141#) 
COMMENT                             #143=(CScratch 
COMMENT                                   (CWidget 0 (3 #2# 0) 1 2 0 0 #92# 0 100) 
COMMENT                                   (LOGPEN 0 6 13395507) 10 1 4.26551 1.9 
COMMENT                                   0.082322 1) 
COMMENT                             #144=(CLabel (CWidget 0 (0 0) 1 2 0 0 #84# 0 100) 
COMMENT                                   (LOGPEN 0 0 0) 1 
COMMENT                                   (LOGFONT 32 12 0 0 700 0 0 0 0 3 2 1 34 
COMMENT                                    "Arial") 2.53336 0.666667 0 "V" "@N" 1 0 0 
COMMENT                                   -5.99682 1.97573 0.512821 0.820513 #143#) 
COMMENT                             #145=(CScratch 
COMMENT                                   (CWidget 0 (3 #3# 0) 1 2 0 0 #92# 0 100) 
COMMENT                                   (LOGPEN 0 6 13395507) 10 1 3.71409 1.9 
COMMENT                                   0.082322 1) 
COMMENT                             #146=(CLabel (CWidget 0 (0 0) 1 2 0 0 #84# 0 100) 
COMMENT                                   (LOGPEN 0 0 0) 1 
COMMENT                                   (LOGFONT 32 12 0 0 700 0 0 0 0 3 2 1 34 
COMMENT                                    "Arial") 2.53336 0.666667 0 "CH?" "@N" 1 0 0 
COMMENT                                   -4.01514 1.97573 1.30769 0.820513 #145#) 
COMMENT                             #147=(CScratch 
COMMENT                                   (CWidget 0 (3 #4# 0) 1 2 0 0 #92# 0 100) 
COMMENT                                   (LOGPEN 0 6 13395507) 10 1 3.55362 1.9 
COMMENT                                   0.082322 1) 
COMMENT                             #148=(CLabel (CWidget 0 (0 0) 1 2 0 0 #84# 0 100) 
COMMENT                                   (LOGPEN 0 0 0) 1 
COMMENT                                   (LOGFONT 32 12 0 0 700 0 0 0 0 3 2 1 34 
COMMENT                                    "Arial") 2.53336 0.666667 0 "V" "@N" 1 0 0 
COMMENT                                   -2.92536 1.97573 0.512821 0.820513 #147#) 
COMMENT                             #149=(CScratch 
COMMENT                                   (CWidget 0 (3 #6# 0) 1 2 0 0 #92# 0 100) 
COMMENT                                   (LOGPEN 0 6 13395507) 10 1 2.98026 1.9 
COMMENT                                   0.082322 1) 
COMMENT                             #150=(CLabel (CWidget 0 (0 0) 1 2 0 0 #84# 0 100) 
COMMENT                                   (LOGPEN 0 0 0) 1 
COMMENT                                   (LOGFONT 32 12 0 0 700 0 0 0 0 3 2 1 34 
COMMENT                                    "Arial") 2.53336 0.666667 0 "V" "@N" 1 0 0 
COMMENT                                   0.998271 1.97573 0.512821 0.820513 #149#) 
COMMENT                             #151=(CScratch 
COMMENT                                   (CWidget 0 (3 #7# 0) 1 2 0 0 #92# 0 100) 
COMMENT                                   (LOGPEN 0 6 13395507) 10 1 0.454964 1.9 
COMMENT                                   0.082322 1) 
COMMENT                             #152=(CLabel (CWidget 0 (0 0) 1 2 0 0 #84# 0 100) 
COMMENT                                   (LOGPEN 0 0 0) 1 
COMMENT                                   (LOGFONT 32 12 0 0 700 0 0 0 0 3 2 1 34 
COMMENT                                    "Arial") 2.53336 0.666667 0 "JH" "@N" 1 0 0 
COMMENT                                   12.7895 4.50909 0.871795 0.820513 #151#) 
COMMENT                             #153=(CScratch 
COMMENT                                   (CWidget 0 (3 #8# 0) 1 2 0 0 #92# 0 100) 
COMMENT                                   (LOGPEN 0 6 13395507) 10 1 0.55383 1.9 
COMMENT                                   0.082322 1) 
COMMENT                             #154=(CLabel (CWidget 0 (0 0) 1 2 0 0 #84# 0 100) 
COMMENT                                   (LOGPEN 0 0 0) 1 
COMMENT                                   (LOGFONT 32 12 0 0 700 0 0 0 0 3 2 1 34 
COMMENT                                    "Arial") 2.53336 0.666667 0 "JH" "@N" 1 0 0 
COMMENT                                   12.3349 7.04245 0.871795 0.820513 #153#) 
COMMENT                             #155=(CScratch 
COMMENT                                   (CWidget 0 (3 #10# 0) 1 2 0 0 #92# 0 100) 
COMMENT                                   (LOGPEN 0 6 13395507) 10 1 0.604315 1.9 
COMMENT                                   0.082322 1) 
COMMENT                             #156=(CLabel (CWidget 0 (0 0) 1 2 0 0 #84# 0 100) 
COMMENT                                   (LOGPEN 0 0 0) 1 
COMMENT                                   (LOGFONT 32 12 0 0 700 0 0 0 0 3 2 1 34 
COMMENT                                    "Arial") 2.53336 0.666667 0 "JH" "@N" 1 0 0 
COMMENT                                   12.1028 8.30913 0.871795 0.820513 #155#)) 
COMMENT                            (CObjectList))) (CObjectList)) 
COMMENT               #157=(CGroupWidget (CWidget 14 (16 0) 1 2 0 0 Nil 0 100) 
COMMENT                     (CObjectList) (CObjectList)) 
COMMENT               #158=(CGroupWidget (CWidget 11 (0 0) 1 2 0 0 Nil 0 100) 
COMMENT                     (CObjectList) (CObjectList)) 
COMMENT               #159=(CGroupWidget (CWidget 12 (0 0) 1 2 0 0 Nil 0 100) 
COMMENT                     (CObjectList) (CObjectList))) (CObjectList))) 
COMMENT       (CSeqView 10 10 (CObjectList) (CObList) 1 (CObList)) (CObList) 0 
COMMENT       (CStringList) 0 0 (CObList)))
FEATURES             Location/Qualifiers
     exon            41138..41488
                     /vntifkey="61"
                     /label=CH2m
     exon            39799..40101
                     /vntifkey="61"
                     /label=CH1m
     exon            13363..13690
                     /vntifkey="61"
                     /label=V
     exon            17033..17334
                     /vntifkey="61"
                     /label=CH?
     exon            18101..18406
                     /vntifkey="61"
                     /label=V
     misc_feature    239..542
                     /vntifkey="21"
                     /label=V
     exon            21917..22217
                     /vntifkey="61"
                     /label=V
     exon            38724..38779
                     /vntifkey="61"
                     /label=JH
     exon            38066..38119
                     /vntifkey="61"
                     /label=JH
     misc_feature    38366..38421
                     /vntifkey="21"
                     /label=JH
     exon            37730..37780
                     /vntifkey="61"
                     /label=JH
     misc_feature    31148..31160
                     /vntifkey="21"
                     /label=DH
     misc_feature    30253..30257
                     /vntifkey="21"
                     /label=DH
BASE COUNT    12656 a      7537 c      8193 g     12544 t       821 others
ORIGIN
        1 tgatggagct gaatgtcttc tgtgaggtgg agtcaatgca aacatggacg tcttcctcct 
       61 ctatttatct gacagcagag atgacagcag agacactgaa ctcagttgaa catgatggac 
      121 tgtaggacag gactgctgct tttaactctt tgttatgcag gtgaacatca tcatgcatac 
      181 attgtagatt tctgatgtat tcctttttta aatccggttt tctgattttc cttcccagtt 
      241 gttgatggac agactctgac tgagtctgaa tctgaggtta aaagacctgg agaatcccac 
      301 agactgacct gttcagcctc tggattcagt ttcagcagct atcccatggc ctggatcaga 
      361 caggctcctg gaaaaggttt ggaatggatc gcttggatcc acactggcag cagcagcatc 
      421 tactactcag agtcagtgaa aaaccgcttc acgatctcca gagacgacag cagacagcag 
      481 gtgtatctgc agatgaacaa tctgagagct gaggattctg ctgtttatta ctgcgcaaga 
      541 tacacagtga ctcaagagac agaaactctg tacaaaaaca ccacataaag caaatagctc 
      601 tcatccgttg ttttaaatag tatttgacag acctgtgaat gctaaaaagg agaattgata 
      661 ttttgcagaa acccttttaa aggagtaaaa taacaacagt ttttttttcc ttgtcaaatt 
      721 ttttcttcat tgttggtatt ttagtttgca ggtttttagt tgttgcttat actttcaatg 
      781 gagcagttaa agggagtcgc tgaccgattt ttagtgtggc aggatttgcc gtttacctat 
      841 ttaatttatt ttgtctagcc ttttttgggc catatctaca gaagaggatt ggggccatgg 
      901 agaaagaaaa aaaaaagggc ataaaaaatt ctgactttaa tctcannnnn nnnnnnnnnn 
      961 nnnnnnnnnn nnnnnnnnnn nnnnnnnnnn nnnnnnnnnn nnnnnnnnnn nnnnnnnnnn 
     1021 nnnnnnnnnn nnnnnnnnnn nnnnnnnnnn nnnnnnnnnn nnnnnnnnnn nnnnnnnnnn 
     1081 nnnnnnnnnn nnnnnnnnnn nnnnnnnnnn nnnnnnnnnn nnnnnnnnnn nnnnnnnnnn 
     1141 nnnnnnnnnn nnnnnnnnnn nnnnnnnnnn nnnnnnnnnn nnnnnnnnnn nnnnnnnnnn 
     1201 nnnnnnnnnn nnnnnnnnnn nnnnnnnnnn nnnnnnnnnn nnnnnnnnnn nnnnnnnnnn 
     1261 nnnnnnnnnn nnnnnnnnnn nnnnnaacgt taaatttcct aggatagcaa aagggttaaa 
     1321 ggatgaaata aatgtaatct agttgacatg atctgatcaa ggtggaccca gatgctgcaa 
     1381 cccggaagga agaggcaggt agatggaagg tatgtaacag gttttaattt gaaggagcca 
     1441 gtggatccag gaggggagag gggcgtggag cttgacgagg agtcttcggc caacggttag 
     1501 cacgtgagtc aatggcgtga ctagtgttct cgacggtggc gagaatagag tctttggaca 
     1561 gcggcgtggc tggagttctt gactgtggcg tggctggagt tcttgtggag cgtggagggt 
     1621 tttagcttct gctcgaggtg gattaggact ctgttgctct cgtggaaaaa cggcagacct 
     1681 gaagcacagc aaaaacatga taagcgaggc aaaacatgac atagagggcc aggtgtagca 
     1741 tgaggtgagg taagcaccat cagggttaac ggactggcaa agaatgcttg aggtgggtct 
     1801 ccttaaatga cgggtgcgta gatgaggaga gtagaaacac ctgcgagtcc tgagcagagt 
     1861 tgggaggggg aggagtctga caagccacca tgacactagt ctgacagtta tcaacattta 
     1921 aacaaaaggc tttttgtaat catccattta acatttgagt ggacatataa attgattttg 
     1981 gtaaataatg actgtcatta caattgcaaa gacaaatgca taagacttgg tttgtggagc 
     2041 taaaactcaa aaacaaagtt aacctaattt gactaaaaat caatacacag acataacaaa 
     2101 actggactgt aaaaacctga aatgagggga aacatgactg gtaaactttt attccaagta 
     2161 tgttgttgca tttcatgaaa aaccctcaga cagggctaat attttctgct tttaaaaaca 
     2221 tgtgaagtat taaatgtatt ttaaatatta acctaaatta tgtcatggcg tcgtagacgt 
     2281 aacagaccca gattctgaaa ccccggaagt cactcactgc gagtatgaac ttgaaaaggt 
     2341 ttattttacc aatggtaaat acagtttctg aggaaatgtg gaagttattt cctccgtgga 
     2401 aatatcttga agttctttga gctgatgagg gtgagggggg cgacgcgtgg acgcgacgca 
     2461 tggacgcatc ggaccgtgga gccagaggga gcgaggtttg gacgctgaga acagcgggac 
     2521 cagcttgagg tgaggacgcc gaggacgaca ggatcagcgt ggagcgtgga accagcgtga 
     2581 ccaatggatg aaaacctgaa ggtgaataca aggcgaggta agtaacatga actaaaaaac 
     2641 atgcgctaag acttaaaggc caggcataag catcggagtg agtataacgg actggcgccg 
     2701 gatactggtg agaagctccc ttatgaaggc cggcagggtg atgagaagat gaagatcagc 
     2761 tggttccaat cagtggtgaa gaagagctgt gggaggggga ggtgaactgc caggcaccat 
     2821 gacaaattga cctgtttacc ttttttataa taccgttctg tgtttgttta tctgcatctc 
     2881 accctcggct aggatgaggg ggttttacaa cacactgtcc ttagctgatg aagaatactt 
     2941 tttgaactga gaatcttccc aaatggttca ttatatgaca ccccctaatg aactttattc 
     3001 tctgtttgga atttgtaacc tcctacttga attcttacta aaaggagcac tgtaagaagc 
     3061 agacctttga gaagagaagt tacttgtgca taagtaactt agattcttgt tgtggtttct 
     3121 tattgtgttt ttttttttaa tgtctagatg catttatctg acagaataga aacaagatta 
     3181 ttctgtctgt actaaatatt atccatttta ttttgttttc agtggtacat tggccttcaa 
     3241 tctcaagttt tagtctttaa aggtatttat cgaactggaa gattcccatt aatagcatgt 
     3301 taacaatatc atgtaacaaa aagttttcct gtggattact tttttcaaag cttccagtta 
     3361 tgatctaact atacttgtgg taaatgtgtc gtggtctttt gttttaagtc agcatcaaag 
     3421 attttcagct tctcatgaaa gagtcatttc ctccctgtct gtgcctttgg gacaccagct 
     3481 gagaccaaat cactgaaaga aagactaaac tgatgcaaaa gatctctgtt tcactgctca 
     3541 gtttgcatgt cagcagatgc tcgtgtctgt tcacatgttc tgcatatgtg catcaattga 
     3601 aacaaggttt taacattgtg tattaaaaga aaagagtaat tgttgcagat tttttgactg 
     3661 taatgtttga gttccacctc aaaaaaccta caatagaaat gttagacagg ttacaactga 
     3721 acacaccaag aacaggttga tgatgctgaa atgctctact catcattgct aatgcttcac 
     3781 taatttttgc caaaacgata gaaacaaatt aatattataa ttgaaaacat gtgacaaaca 
     3841 attgaaagca aactaaagca cagacagcat tggaaggcta aaaaataact caatataatt 
     3901 taaaaaaata ggaaaaactc atggagaaaa taaaatgtgt gtggacaatg tcagaagtat 
     3961 atgttttgca tccgttgtca ttggaactgt agacaagtta ttcttgctgc ttgattctaa 
     4021 atcaaaagtt actggggctg cactatcgct tcaaaaaagt cttggttcaa atcccagcag 
     4081 ggttgtttct gtgtgcagtt tgcatgttct gtgtctgtgg gttatttttg tccagtcaag 
     4141 gctcttccca caatccaaaa acatacatac attcattggt tgattgggga ctctaaaatg 
     4201 tctcatagtt tcgaatgtaa gtgtgtgagg ttttgtttct gtgttgccct gcgatggact 
     4261 aacagctgtc cagatctggg gtgtcaaact catttaggtt cgggggccac attctgatcg 
     4321 tctgatctca agtgggccga accagtacca taaaagcaaa aataacccat ggtcagcttg 
     4381 ttataccact gtcattcaag tgtgcaaaac acaatcaaat gtccaagaat cttttcctgg 
     4441 ttggctgctt gaattttgtg gcaacatctg ccttcttcct gacctttaat ggggcgccat 
     4501 cagtgaccag actggcatca cgtgaccagt tcacaccaac attgtccagt gcagtaacta 
     4561 gagagctgac tgtcatcagc tgtttttgtg tccataaact cagcaaactc cgtcacttca 
     4621 atacctctaa taaatatgca cagttgcata tatctgtgat gtcggtgctt tcatcattag 
     4681 tgaccaaaaa tgcaataaat gactggattc cttcatttgg ccgcccaaat cagagatgtt 
     4741 gtatatggca ttgtaatact tgatagactt atgttggcaa aggtcgacgt ttttttggag 
     4801 caaaagactt ctgcatgtat tttttcataa acttaccatc tgaaaatgga ttggatgttt 
     4861 gcactaagct atttgcaata agacaaaaaa agacgtgttg atgacatacc aagcatgcag 
     4921 tttttacatt cagctccatg aacaaataaa actgtccatt tttcccggaa agcttggcac 
     4981 tccacttcaa catttttttt gacaacattt cggtcattag gctgtcacta ctgatcattc 
     5041 ttatagcaat gtaacagcgg tgaagctagc agggaatcaa actgaatctt acccaaagac 
     5101 agatctgttt ggtttcgcaa ttggcacgtg cagagatatg ccgtttcaca tgttttcctt 
     5161 tatctttggt ccccctagtg gcggagttgt gcatttcggt tatttcttta aaacaaaatc 
     5221 ataacccgcc acaggaatgg acttgaaatt tgcttttttt ttaaaaaaca cccttagaat 
     5281 ttctactcat gagttggccg gattaaacca tcttggtgac cgaacactgc ctgcgggccg 
     5341 tatgtttgac atacctggtc gagattgtac cccaccttca gaggttggct aagctccagc 
     5401 aaccccatga ccccgtatgg gaacaagcag atatagaaaa atgatagatg gacaaaaaag 
     5461 tcttttgaaa aaaataatga tttctaaata acagcatctg ggtaaaaaat gtttacatat 
     5521 aaactacata atatgcataa ctgtttctta aaatcctagt atgaaatgac attgttttat 
     5581 atcaatatag cctttatttt atgaggtcat taaaaaataa aacctattgg ttgattttac 
     5641 tgtatttaat tctgtaacgg agtggccagg agagaaaccc agaagcagga aggacatgac 
     5701 acaaatcctc agttagagta ggatttaata caggaccaaa ctagagaagg tacgaagacg 
     5761 ctcaggcacc aaacacagaa caagccacac tttaaataca ggcataatca ctaactcagt 
     5821 gcagctgtga ctcacacagg aggactcagc gagggggagg acattcagga gaaaaatcag 
     5881 actgccagac aaaacaacaa acagacattt tcatgacata accccaccct ctaagtccgg 
     5941 ctaccagacg gacgacgagg ttggtcagga tggtcccgat ggaaacaggc gtgacgatcc 
     6001 gggacccatt gacgatccgc aggaccgtaa ccctcccagt cgacaaggta ttgtatgccc 
     6061 cgacccactc gtctggaagc aagtagggct ttgatcgtgt agactggacc aacatccacg 
     6121 aagcgaggag ccggaggggg cactggagca ggttgaagag gggagtctct agctggcttt 
     6181 aacttgctga catggaaaac tgggtggatt cgcagagagt gaggcaattc cagtctaaca 
     6241 gccacaggat ttattatttg ggtgatagag tatggaccga tgtagcgggg aagcagcttc 
     6301 ttggttcctc ctttcaaagg aacatccgct gaggaaagcc acactttgtc tcccacctta 
     6361 taggctggag cagcagacct ctgacggttt gcgacaaccg tgagcctctc ctggttccgt 
     6421 agaagctcaa gtcggtactt gctccaagta cgacaacagc gtctcacgaa tgcagccggt 
     6481 cccgaagaag aggctacttg ttcctggtga ggaaatagag gttgttgata ccagtaggct 
     6541 gcttgaaaag gcgagtacct ggaggaatag ctcagggagt tgtgggaata ctcagcccag 
     6601 ggaagctgag acgaccaagg cctgggattc ttgagacaca taactcgtaa ggtcgtctct 
     6661 aggtcttgat tataccgctc tacctggaca ttggtctggg ggtggaatcc agagcttggg 
     6721 ctgaccttga tccccaggag attgcagaac tccttccaaa acgctgctat gaactgttga 
     6781 ccacgatcag aggtaatgtt tagtggtgag tccaaaaggc atgactaagt actcgaaatg 
     6841 accactggga gtgttaaaag ctgttttcca ctcatccccc tctcgtatgc gaaccagatg 
     6901 gtatgcattc ctgaggtcca gttttgtgaa gacttgggac ccactcaaca gatcaaacgc 
     6961 ggtctgtaaa agaggaagag gataagtgtt ccgggtggtg atgctattta aacccctgta 
     7021 gtcgatgcaa ggctgcaggc ctccatcttg cttggccaca aagaagaacc cagctccagc 
     7081 cggaaaggag gagggtcgaa tgattccagc ctgcaaactc tcctgcagat actccttcat 
     7141 agccctgcgt tcaggtggag acagagggta gatgtgtcct ttaggtggat gtgttcctgg 
     7201 taggaggtca atagaacaat cgtatggacg atggggaggc agagacttat ctcggacttt 
     7261 acagaatact gcattcaggt catgatatac agagggtata atactaagat ctggtggatc 
     7321 aggagcatgt tgactacaaa cagaacgcac agtagcagca gaaagacagt tcaacaaaca 
     7381 aaaagagctc cacgacaata cccgcccaga agaccagtca atatgagggg catgtttgca 
     7441 taaccaggga aaacctaaaa taacagtggg ttttaagtcc tctacaacat agaacctcac 
     7501 aagttcagtg tggtttccag acacagacac tttaatgttc acaatgcgtg aagtgaccct 
     7561 gtgaatgact gaaccattca atgcatgaat ttccaaggct ggagacaaag tctcaacagg 
     7621 aatcatgagt gttctcacca cttcctgaga gattaagtct ccatcagaac cagagtcaat 
     7681 taatgtctca aaatcctcct gtactccagc gtgttcaacc aaaaccttgg tatgtggcct 
     7741 tgaaggtggt gaaaaagagg agatacagct caccagttct gccttttctc tggagttctt 
     7801 cgaacagctt tgcaggaaat gtccgggagc cccgcaatac agacaaagct gctcccttat 
     7861 acgcctctgg cgctctgccg gagtgagtcg accagacctc agcagtatag gcttgggggg 
     7921 aaagtaaaca cctgacgtgg agcaccaatg ctggaatgaa gtggggaatc acccaggcga 
     7981 tgcggtgaac aggagcctga gccgctacgt tgctccaggc cccgctctct catcctccga 
     8041 tcaatgcgca cagccaggtt gatcagctcc tccaggtcct ctggaacctc cctcgctgcc 
     8101 aactcgtcct tgagcacgct ggagagacct tgaacaaaaa catccaccag cgcatcgtca 
     8161 gaccagcggg tgctggcagc tagaacccga aactccacag cgtaatctca gacgctgcag 
     8221 gctccttgct ggagacggag gggctcagaa gcggcagctc agtgaggtgt ggtcgggttg 
     8281 aacaccgtga ggagttgggt agagaaagct cgaaacgtgc gaaacagttc agttccacgg 
     8341 tcccactctg ccaaccccca tcgcttggct cgtccagtaa gaaaactcag agcgaaagcc 
     8401 accttgctct gctcggaggg gaattcactt gggttgaagt caaactggag gcgacaggaa 
     8461 gtgaggaacg cccggcagtc ctcagctgtc ccatcaaaag gctgtggtga acccaaccgg 
     8521 atcatccgag atggaaaagg agactgaata tggggagcct gctccaaatg tgacagccgg 
     8581 tcatgaagct gctgaatgct ggaaacgcag tcactcagat cacaggggaa gacagacatc 
     8641 tactcagcgg caggccgtgg tgagtctccc aattgtggtc cttctgctgg gtttgacatg 
     8701 gcctgaacgt aatgtaacgg agtggccagg gaagaaaccc agaagcagga aggacatgac 
     8761 aaaaatcctc agttagagta ggatttaata caggaccaaa ctagagaaga tacgaagacg 
     8821 ctcaggcacc aaacacagaa caagccacac tttaaataca ggcataatca ctaactcagt 
     8881 gcagctgtga ctcacacagg aggactcagg gagggggagg acattcagga gaaaatcaga 
     8941 ctgccagaca aaacaacaaa cagacatttt catgacaaat tcattgaaat gtgaatgttt 
     9001 tagatctcta taactgtggg ttgataccct tctgaactgt ttttttttaa cagataaaca 
     9061 ggtttttact ttgattttca tcgtaaagct tttgcagccc aaaagaaaaa aaactgacaa 
     9121 aatcgtgaaa aattgttaaa atctgatgct gcacaaaatg ctaaaatttt aaaacatttt 
     9181 gtaaaaattg aaaccctatt tatgtgacat tttattcttc tgggaaatgt gtatcatctg 
     9241 ttacacttta caatttttat aaggagttaa ataatgagga tgtcttacat attttcacat 
     9301 gcaagagaca aaaacactgt tcactcttgt tccaccatta accattaaac tgtttgtcct 
     9361 cttcaggtgt aaagtgtgaa cagctgatac agccagcctc tgtgagtctg cagccaggtg 
     9421 agaggctgac catcacctgt caggtctctt attctctgag cagctactgg acaggctgga 
     9481 tcagacagcc tgcagggaaa ggactggagt ggattggtag cgaatgtgtt ggatgcacta 
     9541 aatactacaa agattcactg aagaaacaag ttcagtatga ccttggactc ttccaacaac 
     9601 agagtgactc taaatggaca gaacatgcag cctgaagact ctgcagtgta tttctgtacc 
     9661 agaaggacac agtagctgcg tttacatggg caaaagtaat cggaaagaat gcctgatcgg 
     9721 aaagaaaagg cgtcatgtaa acgcgccgtt cggaatactc tgccccgatc agactcattc 
     9781 ggatcagaat ttctttccga tcgagatagg tgggttatac cgatcgttta tccgatcgta 
     9841 gagcatgtaa acggtcattc cgatcttgtg tcactgttgc tctggttcac gtcatgcata 
     9901 gacggtgttt cgctgagaga aagccttgga gctcatacgg gaccgaccag ctgctctgcg 
     9961 gacgccccgt gaaaagcacc gctccgctct cgccccgctg ggtctctgcc tctccctcct 
    10021 tcacgagggg tatgcagggc agcagcgctt tggaccaagt gagcagagga gccagataac 
    10081 tttgtgtgtg aagggaggga gggatgctta gttacgtgtg cgttttattg tttgttatgt 
    10141 gtgggagaat tcagactgcg agccgtcccg ccactctggg nnnnnnnnnn nnnnnnnnnn 
    10201 nnnnnnnnnn nnnnnnnnnn nnnnnnnnnn nnnnnnnnnn nnnnnnnnnn nnnnnnnnnn 
    10261 nnnnnnnnnn nnnnnnnnnn nnnnnnnnnn nnnnnnnnnn nnnnnnnnnn nnnnnnnnnn 
    10321 nnnnnnnnnn nnnnnnnnnn nnnnnnnnnn nnnnnnnnnn nnnnnnnata caagatatta 
    10381 tacagaataa aaacatctaa aaacaaaaaa acagaaattt ggcttgatgc tgagtgatga 
    10441 cgtcatggta tggggattta tccacaccag ggacccccct ttttccattc aaagcatcca 
    10501 gccaaattcc actgcaacaa cactgttcac tgaaaaggct gagtcactgg ggtggagtga 
    10561 ctcaggtatg gaatattttt ttttttcttt tgttgttgtg ttttttttct cttcagtttt 
    10621 tactgaaata aataaaagca cacacggaat cacaataagt gaataaaaaa tgatctaaaa 
    10681 aaaatatcct acagaagatt ccacaaaatt ccaaatagga atatatttaa ttactttaat 
    10741 actcagcaca ctttttttat taaaaatgtt ctaaatttct acaattgttt attacattca 
    10801 ttaaagtaac atattgctgt ggcctaattt cctaatttaa tttcaaggtt aaaacaatac 
    10861 cacatgcttc gtcatttcat ctagtacaaa ttaaaagaaa atgtaaacaa cgtgaaaata 
    10921 agagtacatt gtacatctag tactatttct attgggttta tactttaatt ttcctaaaac 
    10981 ctttaaagat tattttaaat atacaaaagc tttaatattt atgctgtgac aaattctgtt 
    11041 ggattatttg aaaagaatgt taaatctgat cgtccattgt cttttactct gctcaatatt 
    11101 taccgtatca tgttgaaaca gaataaaaag ctcggtaaaa tatgttacga aaagaatttc 
    11161 tatgtttatg aataatatct attgaaacaa caaagaaata gtaataaaat atgatgaaaa 
    11221 aagtgtgaca ggaattcaac aaaggacgtc acagcaaaat catgaaaatt taagtataga 
    11281 gctcaaacaa tcactcaaac aatcaattca aagtgatatg gtgcctctgt cagactcctc 
    11341 cccccttcct ctctgcttgg ttcctgattc agcccagctg cgaccactta cctcatcgcc 
    11401 tcttctgcct tcttaaggag ctccatgatc atcattcctc gccagtccgt tgcccttgat 
    11461 ggaacccatt gccacaaatg gtcgcctgaa gctgtctcag ccgagaacct ttctcctgcc 
    11521 ttaactcctc ggttacacct caagcctctg ccatttcctc tctccctccg gacctccgcc 
    11581 gacgacaact cactctgtaa aggcccgttc acactgggac gaatttcgtt taacgcctcg 
    11641 tgactaaaca aagggcacca ctgtgagtgt gcacaccgac gcgaaaaaac gccacgcgtc 
    11701 aaagcgtcaa aaaaaaaacc cgcctcgggt tcgttttttt ttttcaaccc gtcccgtcaa 
    11761 aatctattca accaatnnnn nnnnnnaaat ctattcgacc aatgagaatg ccgcttttgc 
    11821 acacgtgtct ggagcttctg aggttacagt aaaacacaac ttgggggcgc tcaaacacaa 
    11881 aactgccttg ctgagcacac ataccagcga agaagataga cgccaagtag cgtctacact 
    11941 gccgcgaaga aataatgacg gacattctaa aatatccccg aaccaagcac cagttggagc 
    12001 tactggtgct tgaatattca tgttttcttt gtattattct gactagcgag taaatacttg 
    12061 ctctcttctt ctgagtgaaa agcgacttta agaagcctaa agttgcgcag cgccaccttg 
    12121 tgtacaggag tatttctgtt tacattaagc gccatctaat gtcagggaat gaaattgcat 
    12181 gttcactcgg ctcatcgcca gcgaaaatcg cctgggtgtg aacacaaaaa acgtggcgaa 
    12241 aaacgctggc gaataacgcc tggcgaatat tcgtcccggt gtgtacgggc cttaagcctg 
    12301 cgaagggatg caccagtgac gccaccgaag actacgttcc gcattgtgga agccacgcgt 
    12361 cctgctctcc ctccattgca gacctcctta ttaaatcctc ttacctgcca ctctcgtcct 
    12421 cctctgtgtt tcttccgggt ttcttctgcg tcgaaaagtg ttctgtagcc atgacacaaa 
    12481 gctcttttat ttacaaccaa tgagttttat attgtgtcgt ttgtaatacc gactactgag 
    12541 atgtttaaac ggcagtcaat ctttaattga tctcaaatgt gttgcaataa ttactggttt 
    12601 gatgtgataa tatgttcgaa tgataatcaa tgattattac ataatggtta ctgttactga 
    12661 aatcatgaat aaatgttttc tgaagataat caatcattac taggctttgg attttgtaac 
    12721 ctgaacagaa tgtatctaat cagaaccgga ttacaaaaac taaaaactat aaaaggaatg 
    12781 aactcagtag gggtggtaaa taattcctcc tactccttct caagcgataa attaaactct 
    12841 acttgacttt agttattgat cactagtttt ttaattaagc aaatgtgagt taagtgtctt 
    12901 tttttgtttt tattttctgt tttattaatc tatgcatttc ataatttctg tgttgacttt 
    12961 gataaatatg tgtaaatgat ttattgcttt gacttcaata tttgaaataa atcaataaat 
    13021 taaatcaaac aaatcaaact atatattctt aactaaactt aaagtttatg aataaaaaaa 
    13081 attaaataat tttattaaaa aagtatgaaa cttgaaagta tttttttatt caaatgtgaa 
    13141 atctgatgga gctgaatatc ttctgtgagg tggagtcaat gcaaacatgg acgtcttcct 
    13201 cctctattta tctgacagca gagatgacag cagagacact gaactcagtt gaacatgatg 
    13261 gactgtagga caggactgct gcttttaact ctctgttatg caggtgaaca tcatcatgca 
    13321 gatattgtag atttctgatg ttttcctttt ttgtaaatcc agatttctga ttttccttcc 
    13381 cagttgttga tggacagact ctgactgagt ctgaatctgt ggttaaaaga cctggagaat 
    13441 cccacagact gacctgttca gcctctggat tcactttcag cagctatcgc atgagctgga 
    13501 tcagacaggc tcctggaaaa ggactggagt ggatcgctta tattagcacc tacagtgatc 
    13561 caatttatta ctcccagtca gtccaggggc ggttttccat ttccagagat gattccagca 
    13621 gtaaagttta tttacagatg aacagtttaa ggatggagga cacagcagtt tattactgtg 
    13681 ccagaacaga cacagtgaga gacattttgg ggacggtccc acaaaaagta cttcctcttt 
    13741 tatctgttta aatcatctca tcaatgtcag acagatgttt ttttgtacaa ttctgctgag 
    13801 gcatatttgg tttccctgtt tttttccttc cctgtttttg actctcagct agaagcacca 
    13861 gaataaaatg aagtagagtt aatgaattga ttttcttggt tatttttgtt catgtgtggt 
    13921 ataaaaatgg aaaaattata gttttaacag tcatacttta tgcaaatttc tttcataaaa 
    13981 aaccttatta aaatttaggc aaatataata caaaaaatac ctagaatgat ttgttcaata 
    14041 aattccatga acctacttgt tcaggtttac acaaaacaac agaaaaacat cagattgcgt 
    14101 tcattttgaa ttatatatgt ttttctaaat tcttcatctt attgattcta atctaatttt 
    14161 tcagatttac agatgacaga aagcaacatg ttaacatatg aatatgtgaa gaaattgttt 
    14221 tttattaata tcattgttca aatgtagttg tttaaatata ttttaaatgt taacctagat 
    14281 tgaccttttt acctttttag aataacgttc tgtgtttgtt tatctgcttc tcatcctcag 
    14341 gtaggatgag ggggttttac gacacactgt ccttagctga tgaagaatac tgtttgaact 
    14401 gagaatcctc ccaaatggtt cattatatga ctccccctaa tgaactttac tctctgtttg 
    14461 gaaattgtaa cctcctactt gaattcttac taaaagcagc actgggagaa gcagaccttt 
    14521 gagaagagaa gttacttgtg cataagtaac ttagattctt gttgtggttt gtggtttctt 
    14581 attgtttttc tttaatgtct agatgcattt atctgacaga atagaaacaa gatttttcta 
    14641 tctgtacaaa aaaaaaatat tttgttttcc attaatagga tgttaacaat aaaatgtgac 
    14701 aaaacagttt cctgtggatt acttttttca aagtttccag ttatgatcta aatatatttg 
    14761 tggtaaatgt gtcgtggtct tttgttttaa gtcagcatta aagattttca gcttctcatg 
    14821 agagagtcat ttcctccctg tctgtgccgt tgggacacca gctgagacca aatcactaaa 
    14881 agaaagacta aactttgcaa atgcaaaaga tctctgtttc actgctcagt ttgcatgtca 
    14941 gcagatgctc atgtctgttc acatgttctg catatgtgca tcaattgaaa caaggtttta 
    15001 acattgtgta ttaaaggaaa agagtgattg ctgcagattt gtagatttga ctgtgatgtt 
    15061 ttaattccac tgtaaaaaag ttattcttgc tgcttgattc taaatctaaa gttacagggg 
    15121 ctgcactatc gcttcaaaaa ggtcttggtt caaatcccag cagggtgctt tctgtgtgca 
    15181 gtttgcatgt tctctgtctg tgggttattt ttgtacagtc caggctcctc ccacaatcca 
    15241 caaacataat gcataggttg attgcggact ctaaaatgtc tcttaggttt gatttaattt 
    15301 attaatttat tgtgtgaaag tgtgagaggt tttgtttctg tgttgccctg cgatggactt 
    15361 aaaaactgtc cagatctggg gtgtcaaact cattttggtt cgggggccac attccacccg 
    15421 tctgatctca agtgggccgc cgaaccagta ccataaaagc aaaaataacc catggtcagc 
    15481 ttgttatacc actgtcattc aagtgtgcaa aacacaataa aatgtccaag aatcttttcc 
    15541 tggttggctg cttgaatttt gtggcaacac ctgccttctt cctgaccttt aatggggcgc 
    15601 catcagtgac caggcatcac gtgaccagtt cacaccaaca ttgtccagtg cagtaactag 
    15661 agaggtgact gtcatcagct gttgttgtgt ccatcaactc aacaaactcc gctgtgacag 
    15721 tcacttcaac acctctaata aatatgcaca gttgcatata tctgtgatgt cggtgctttc 
    15781 atcaatagtg accgaaaatg caataaatga ctggattcct tcatttggcc gcccaaatca 
    15841 gagatgttgt atctgcaatt gtaatatttg acagacttag gttgacaaaa gttgactgct 
    15901 ttttggggaa aaagacttct gcatgnnnnn nnnnnttaaa aaaaattttt aacccccccc 
    15961 cggaagggcc ttgaaatttg aaaaaaaaaa aaaaaaaaaa aactagaatt tctgctcttc 
    16021 ctgagttggc cggattaaac catcttggtg accgaataca gcctgcgggc cgtatgtttg 
    16081 acacccctgg tccagattgt accccacctt cagaggctgg ctaagctcca gcaaccccgt 
    16141 gaccctgtat gggaacaagc agatataaaa aaatgatata tggacaaaaa agtcctttaa 
    16201 aaaaataatg atttctaaat aacagcatct gggtaaaaaa tgtgtttacg tataaaatac 
    16261 acaatatgca taactgtttc ttaaaatgct tgtataaaat ggcaatctta ttttatatta 
    16321 aaataacatt tattttatga ggtcaattaa aggaaaccta ttcgttgatt ttattgtatt 
    16381 ttatttactg acatgtgaac attttggatc tctatacttg taggttgata acctgaactg 
    16441 ttgttttaac agataaacag gtttttactt tgattttcac cataaagctt ttctggccct 
    16501 aaagaaaaat actaaaaaaa ccatgaagta ttgttaatat ctgatgctgc acaaaatacc 
    16561 aaacgtttaa aatgttttgt aaaattgaaa ccctatttat gtggcatttt attattctgg 
    16621 gaaatgtgta tcatctgtta cactttacta attgtatatg gagttaaata atgagagtaa 
    16681 cttatatatt ttttacatgc aagaacctgt tgggatcagt gtgtactttc agagagctgt 
    16741 gtagtttttc cttttaagta actgaatgct tgaatttaca taacggtcta cctcttagaa 
    16801 tattttcttt atgcaaagta aacttgtaga ccttttttat ataggcttca aatgtttcca 
    16861 ttagcagcag aggaagagtt actcccatca gatattgttc atcttcacca tcatgtttcc 
    16921 tgtagctcct ctgctactgc ttctggctgc tggatcctgt gagtttgact gagacaaaga 
    16981 cactgttcac tgttgttcca ccattaacca ttaaactgtt tgtcctcttc aggtgtaaag 
    17041 tgtgaacagc tgacacagcc agcctctgtt agtctgcagc caggtgagag gctgaccatc 
    17101 acctgtcagg tctcttattc tctgggcagc tactacacag gttggatcag acagcctgca 
    17161 gggaaaggac tggagtggat tggtagcgaa tgtgttggat gcactaaata ctacaaagat 
    17221 tcactgaaga acaagttcag tatgaccttg gactcttcca acaagagagt gactctaaag 
    17281 ggacagaaca tgcagcctga agactctgca gtgtatttct gtgccagaga tccacagtga 
    17341 cacaaaccat cagcagacct gaacaaaaac ccctcagagc ctgaaaactt gtaacatgaa 
    17401 tccaccagag gaggcgctct aacactacca aagatttttt gctttagttc caataccaat 
    17461 aaataatatt ttgttccaaa gtcttggaaa tattgaatca acaaatgagt attttctata 
    17521 aaataaagtc aaattcctcc aactcctttt caagcaataa attgacttta gttattgatc 
    17581 actagttttt gtaattaagc aaatgtgatt taagtgtctt attttgtttg tttattttct 
    17641 gtttttttaa tctatgcatt tcataatttc tgtattgact ttgataaata tgtgtaaatt 
    17701 atttattgct ttgaattcaa tatttgaaat aaatcaataa attaaatcaa ataaaccaaa 
    17761 ctatatattc ttaactaaac ttgtgaacta aacttaacta aaaaagtgaa ataatttatt 
    17821 aagatcagaa gaaagtattt tctgattcaa atgtgaattc tgatggagct gaatgtcttc 
    17881 tgtgaggtgg agtcaatgca aacatggacg tcttcctcct ctatttatct gacagcagag 
    17941 atgacagcag agacactgaa ctcagttgaa catgatggac tgtaggacag gactgctgct 
    18001 tttaactctc tgttatgcag gtgaacatca tcatgcagat attgtagatt tctgatgttt 
    18061 tccttttttg taaatccaga tttctgattt tccttcccag ttgttgatgg acagactctg 
    18121 actgagtctg aatctgaggt taaaagacct ggagaatccc acagactgac ctgttcagcc 
    18181 tctggattca ctttcagcag ctattacatg gcctggatca gacaggctcc tggaaaagga 
    18241 ctggaatgga tcgcttatat cagctctggc agcagcagca tctactattc agagtcagtg 
    18301 aaaaaccgct tcatcatctc cagagacaac agcagacagc agctgtatct gcagatgaac 
    18361 agtctgagag ctgaggattc tgctgtttat tactgcgcta gagacacaca gtgactcaag 
    18421 agacagaaac tctgtacaaa aacacaacat aaagataata gatctcatca tgtttttaat 
    18481 attatcctat agaacagtga atgcaaagag aggaaaattg atattttgct aagtcccttt 
    18541 gaacggaaca aaataacagc tttaggaaaa attaggcatt ttttttgtca aatttttact 
    18601 tttttgttgg tattttagtt tgcagatttt tacgattgct aaaactttgg cacttatact 
    18661 ttgaagctgt taaagggagt cgctgaccga tgttcagttt ggaaagagtt gttgttttcc 
    18721 cactttagtt aatttttttc tccagccctt ttttggagcc aactttcata ttatcattta 
    18781 ctctaactta ctctagctgt attttatcat attgtgttat attttactat ttttacgttt 
    18841 ttaatgtgat tttatacatg aaatatttta tcttagcagc accaaagtaa ttttgttaga 
    18901 aattctttat aatgactgtt taaatttaac tgaataaatg aaatgttttt attttcactc 
    18961 agtttttcaa atctaaaacc ttttatgtgt ttggacatga aaaatgtatt tggacattaa 
    19021 aaatctctct atatctatat ataactataa gactataaaa actataaaac tataaaaaat 
    19081 tcatcgactg cacttttagt aaactgttga accataaagt agtttttcta aacatatttg 
    19141 tctcggacac aggctggggt ttgatcagcc tcagttcact gtagggtttc tgtttagaga 
    19201 cccacatcac attgtgttca ggaaacaaca ctgatgatgt gtttaagatc aaacaatgac 
    19261 agatgaacat gtttcacctg aaacattgac tgtttaatga tctgcatgtt caaaacattc 
    19321 gtttttataa ttacaacaca actgtagcca gactggttat tgaaaatatt ttctttttct 
    19381 tttttaaaat tcattgaatc aaaagtggct attcacatta tttacataca attttcattt 
    19441 aacattatgc aaatgtgttt ttgattataa ggaagtgaag tgtgagtgtt tgagtcagaa 
    19501 agacctcagt gagttcatct tcagcatcaa ccatgttctc tgcagctctg atgctgctgc 
    19561 tgacagctgg atcctgtgag gagatttcag tggattcaca gcaataatca gatcagaaac 
    19621 atttcagatt cagatgaatg atggagatga tgttggtttg tgtttccaca ggtgtggaca 
    19681 gtattgatct catccaacca gactcaaagg ttgttcagcc tggacagtct ttgaccatca 
    19741 gctgtcaggt ttctggatat tcactgactg atagcagcta tgcaacaggc tggatcagac 
    19801 agcgagaagg annnnnnnnn naaaaacaag ttcagctaca gcagagacac ttctgcagga 
    19861 acagtgacaa taacaggaca gaatctgcag cctgaagaca cagctgtgta ttactgtgtg 
    19921 agacgcccca cagtgataca aacaaacaca aacctggaca aaaactcagc agctataaaa 
    19981 accaaacaag ttgtgtttgt gaacaataat ttaatagata tttgttattg ctttaaaaaa 
    20041 atacagatag aattaataaa cgttttatgt tcaataaaaa caaaggtgtt ttgtacaaaa 
    20101 agaaaaataa atccaaaatg aaaaagtaaa caatacatac aagtaatttt aatcttatca 
    20161 acacgataaa ttttgttttg tacagtacat catcattggc tattaaaagt ttttttcacc 
    20221 atcagtttcg tttcgtgtta taagtttttg cattgaagct tctaaacgga ggtaaaccta 
    20281 agaagattta caagtagtta gtttttacca tgaatattaa taaagacaga cagaaaacaa 
    20341 gagtagatta aatgctaata actaatacat agaaacaagt ttttcaaaga ataaattgat 
    20401 cttgacacac tcttgaatcc caaaaggtga cacacaggta aacattattt tgtaccggca 
    20461 gaaatatttt cttaccaata gctgagggtt tggtctacag gacagcacag aaacactcat 
    20521 cctgccgaca caggagcaaa gcctgagcac cagaggaata gagatccaga tctaccacac 
    20581 cagataagac ccaaaagtgt aggctgtgta aagagaaaac taaatcaatc cagcacagaa 
    20641 ctgcagggtg taagatgctg gcagagaaag catatagagc ttcccaacca agtgactgga 
    20701 atagtataca ggaacatgtg tgcagaatat gaactggaaa ccccaagatc aaagtgggaa 
    20761 acacctccta aagtgatgga gaatgagaga gcaaagatcc ttccagtcac agactgcatg 
    20821 gtaatggtga accagcagac attgtagcgg tggatgaaga acagaggaaa gccgttgtgg 
    20881 atgatgtggt aataaccaat caattcaatt aaattatttt tttatagtcc aatatgacaa 
    20941 cacagttgtc tcaacatgct tcagttataa aatacaacag ctgatagttt aaccaatcta 
    21001 aacagacaaa gctaaactgg gcatcgctgc ccttaaaccc tccttggtaa gaaatgactc 
    21061 ctacaaaaac agattttaaa aaaagaaata acctcaggga tgtcgacaag aaggagggat 
    21121 cctcttccag gatagacagg cgatgttacc aagagatggt aaaatcagga agaaggaaca 
    21181 tgagaaactg cagaaaaaaa ggcctcaggg aagaactggt gtcaaatgtt gtctttcttc 
    21241 cattaaaagc aacaattgtt ttttaaaaaa agttattttt acatgtcttt aaatttcata 
    21301 aaataattaa tttggcttcc tgcagccaac taataaacag tgttgtgggt aatgaatcac 
    21361 aaagcaatga atcactgtaa ttgaattact tttgtcggta acgaattaca gttcagatta 
    21421 aataaacaaa acaaaggaat ttgtgtaata tatggaatat tgaatgtttt gagttcagtg 
    21481 aaatatcttt taaagtgaca catgtgtaaa aaaataaata aaataatgtt tatatatgat 
    21541 ttataaaaac atgttgtggg tgttaacaat accagacaaa ttcctagaat aactttttat 
    21601 catgaagttt atttttgaga aagttgtgat ctgaaatcta agaaataatt tgagctcatc 
    21661 cgaatatttt aaggaggagt ttatgcaaaa tggacttttt cagtttcttc ttatatgaag 
    21721 caaagttcag tgattcaatc tgacaaagaa gctgcagaca gaacaaagac aaatgacttc 
    21781 aacaatgatc aaacctgctt gtttgcttgt ttttctcttt ttcttttgtg tcttacctgg 
    21841 taagaaattg tgctgaacaa acaaaatggt agaaagttct tctaactgca ttaatgtgct 
    21901 gcttgttgtt ctgcaggtat caggggtcaa acactgactg aatctgaatc agcggttaag 
    21961 agacctggag aatcccacaa actgacttgt acatattcag ggtttagtag tgatcagcat 
    22021 atagcttgga tcagacagcc tgcaggaaaa ggactggaat ggtttgctta tatcagctct 
    22081 ggcagcagca gcatctacta ctcagactca gtgaaaaacc gcttcaccat ctccagagac 
    22141 aacagcagaa agcaggtgta tctgcagatg aacagtctga gagctgagga ttctgctgtt 
    22201 tattactgcg ctagagacac agtgactcaa gagacagaaa ctctgtacaa aaacaccaca 
    22261 tggagatcag ttgaattgga tttatccttt tccttttttt ttggagtgat atcagttcta 
    22321 aacaagagca aacttttata tttcgtttta ttattcatta tgaaatgtat tttattttta 
    22381 ttatattata tacaatttta cttcacaata tactttctgt gtgaatttat ttacatgaaa 
    22441 cattttacag caaaaactgg agagttgaaa tttcgggttt aaacaaacca aagtttatta 
    22501 ccactcttaa ggtgttattt taacacattg tgattcaaat ggtgtttagt tggagtcatg 
    22561 tatcagagtt tgccaaacca agctcattaa cactgcagag agttcctgtt tgcgcctcaa 
    22621 caccattaag gcccctgggc ttccgcctag taaaacctgt gcaaagaaag tacaaggtgc 
    22681 tgagaatttt ccatgtgaag atgaagatga agtaattatt gttgttaaca agggttttaa 
    22741 cgtcttcaaa gaacgttaat gccgcaggga cattgatgca ttttggacat gcgactggta 
    22801 cagactggat acctacacct gcctttcatt gcaactgtga tcagatttgt taaagaatag 
    22861 agaaatgcat gaataatgga tgtaatgcct ccgcgtcccc cccagggagg cgcaccctat 
    22921 agtttcagga catacaaagt gaatgatcct ttacttaatt gatttatact ttttataaag 
    22981 gatcattcac cctttctgcc tcgccagaca gcgcggcctc tcggctgtcc tccgggcctg 
    23041 cctcaaaagg cagcacagtc tcttggacgc cctcctgcct cgctggactt cgcggcaatt 
    23101 cgaccgtcct ccaaacgctt cttatctgct ctgccagtgt gctaagcctc catggactcc 
    23161 gttatccata gaaggtcctc ctctgggtcc cctcctccct tccttgggtt gactttatgg 
    23221 aatctcagag cggttccttt agggtgggct actgtcatgg tttgggtttt tgccttagtt 
    23281 tttgcttcca ttttgtttct gtcattataa gttctgcttc ctgttttttt aaagctttcc 
    23341 ttcatgtcat ggttttgagt tttacttccc tggtccctga ccatttttag ctgtgtctgg 
    23401 tcagtcctgt ttgaatataa gtcttgtctc tgccttcctc tgtgctggtc tatactgtct 
    23461 tctgccccct ttgcctggtt agcccacagt ttgttttgtt ttgtttccct gctcagcagc 
    23521 gctttttatt tatgagaaat aaaccccttt gcttttgaac cgtgtgactc ccgtctctgc 
    23581 attttgggtt cttcatcaaa catttcaact ttttttcccg tgaggaacaa aaaattccgt 
    23641 cgtacatctt tgctgtaatg ctgaaggaat ttttcagtgt tgtcagtgtc actttgcaac 
    23701 aacatactac atagcaaaaa taaattttta catgtgggac acaattttaa ttctaaagac 
    23761 tccattttct gcttgtaata gttggaagtc acatgatcta gatcagtgtt tttcaaccag 
    23821 tgtgccgcgg cacactagtg tgccgtggga gatggtcaag tgtgccgtgg aaaattgccc 
    23881 tcattaactg atctaaaaac attaaccatc tccaggaaat cagctctttg ttcatccaaa 
    23941 caggtcctga taaaacactg agtagttaag aatatgaaag atcataaaat acttttttct 
    24001 ttgtgtttaa ttgattctat taaagacatt ttgataagaa tgacggctcc gcgttttacc 
    24061 tgcagcttta acttttttct gaaaagtccc gcagctctta ctgtctccac gactccacca 
    24121 gtcattcttg aaggattaat cacatgtcag cagtctgacc aatcagtagt gttaaaagtc 
    24181 ttcacttact tgttccaatt tagctcataa ctcactcatt tccaacaaaa acaccagcta 
    24241 aagctcgtct ttagcggtgg agctttccac agaatccggg atcagaccgt gcaacaggtg 
    24301 aacaaaacca tgaagctcag agacgcaagt ctttctgccg ttttgtcgca gtattcacac 
    24361 tacatctcca atgatgcatt ggcttcctca gcgtacaatg agtcatcctt gttacacgga 
    24421 ttgaaaccac aacgaacata cagtttgtat gtaacttagc ttttattaca tcttttcgaa 
    24481 aaaacatctg caacttcctg ctttttctgc cacaattatc acaaaaatgc acgtcagatt 
    24541 gccnnnnnnn nnnnnnnnnn nnnnnnnnnn nnnnnnnnnn nnnnnnnnnn nnnnnnnnnn 
    24601 nnnnnnnnnn nnnnnnnnnn nnnnnnnnnn nnnnnnnnnn nnnnnnnnnn nnnnnnnnnn 
    24661 nnnnnnnnnn nnnnnnnnnn nnnnnnnnnn nnnnnnnnnn nnnnnnnnnn nnnnnnnnnn 
    24721 nnnnnnnnnn nnnnnnnnnn nnnnnnnnnn nnnnnnnnnn nnnnnnnnnn nnnnnnnttt 
    24781 tttgggatgc tggtgtgccg cgggattttt gtcaaggtca aagtgtgccg tggctcaaaa 
    24841 aaggttgaat aacactgatc tagatgaccc gtgaaactaa actggtgaac acttttattt 
    24901 tactcctagg tgttttaaaa atgtatttta caagcaaaat gtatacattt atattttatg 
    24961 ttttatttag atctatggac aatgatttaa gctagcattt atcaataagt ttatatttat 
    25021 gcatcgttta ggactgaaag acgggctgtc actttatttt tggaaagtta cttaattgaa 
    25081 ttttataaag cagccttgct gtcatgactt gtcaaagcta gacagaccca gacgctgaaa 
    25141 cccagaagga agacaggagg tgagtgaagg taaataatag atttaatttt tccagcggat 
    25201 gaatttgtcc tgttgtggcg gggaatggca ggaacggcaa ctccagatga gagggtggat 
    25261 cttgacgtgg ctggaggttc gactgtggcc cgtggcgtgg ctggaggttc ggctgaggct 
    25321 agagctgtgg cctgatgtat ggagcgttga gaggaggtag gtaactccgg ggataactcc 
    25381 gcttgggctg aagctgaagc tggcgtccac tcgtgggata tgtaggtcct ggacatagaa 
    25441 agactagagt ttagacgagg gtaaagatac gtaacaggaa aacttgaaag agaccagaca 
    25501 agcaccatca ggggcaacga actagcgttg aattctggtc ctggcgctcc ttaagaaggt 
    25561 ctggcaggtt gatgagatga gtgaacgcag ctgggacgaa tcagtggcca agcagagagg 
    25621 ggagggggaa gatagctgac agaggcacca tgacacttgc tttaatcaat ccctacaaca 
    25681 cattataaag ataactaaat attagaatct aactccggta ggtctattgg tgttgctctt 
    25741 cagcttcaga ttgtctcggc tggtaaacct tgagtgacgg aggtaagtct tgattgccat 
    25801 gttagcagtg ccaacatggc cacccgcttt tatttttctc tgtttatttc ttgttctttt 
    25861 atggaaggct cgtcctaaca tataccagac caggtgttta catagttgaa tgtgcatatt 
    25921 acctggctca cacactatat tctggaatcc acaacatgcg ttttaaatgt ttcaatactc 
    25981 tgtagtgtat agtgtatggt tgatatcggt ttattgtgtt caaatgactt tttaatttta 
    26041 ccttgaattg tttaagttgt atcctattaa atgcttatta tcggtactgt cattatgttt 
    26101 cctatttttt gtatggctca gtaaattact gcttcacgtt gactgcagtc aacagcagaa 
    26161 atatgtaaag gtggaggatg ttgaaggaca gtttggtttc aatgcaattt catgaaaaaa 
    26221 aaggttttta aactttcgat tgattgaatt tattttgcgt aagtggttta atccaaatga 
    26281 gtttaatcat ttgtgaagtg agaataatgc tggcttaaaa aggtgctcta cgatatgtca 
    26341 tcttttccag tcatggagag gttttgcctg ccacctgacg caaaagtaga ataaaaagat 
    26401 gcaacaggga caaaagttga cagagacatt ttccatgacc ttgtcagcca aggcagcata 
    26461 gttttaacag tttccccaag tgctggtgag aaatgtaaaa gggtcagtca ggaagcaatt 
    26521 cagtgtcaaa tggtggaaac tgtatttttt cccctcacat ttatcagtct aaagaacaac 
    26581 acatttgtag tataatgtgg aatgactttt agaatacaac agcaatgcaa ctaagtgtgc 
    26641 tgcttgtgaa caatagtatc tatatttttt atttctggaa ttcatttttt tgtcctagag 
    26701 tttactgata tctccttgtc ctctccatct aaatggtctg actcgagctt tagttcaagt 
    26761 gcaattgcat caactacacc tgtagatgag atcccgagga aaaaatcaag acttgaagga 
    26821 acaatcaatg cagtttctgc aaaaaaggtt gcaacaaagc tcaattattg ttaacatttg 
    26881 ttatttctcg cctaattaga acatttgtct tccctaagtt gatcgaagct gtacttggaa 
    26941 tcagttcagg tggtgaggaa gtccatgaag aatatcacac atcacagact cttaaatatt 
    27001 ctaccagaat accagaagat aactggtcaa cataatagtg gcccacatga ttgataagca 
    27061 cgggttccca gtttatgtac actacaaaaa aataataatt gaaattgttt agctattata 
    27121 ttagtaatcc tgattgaatc tcttcccaga catctcccca acaaagcggt tagagaagaa 
    27181 tatgtttttg ggatcatgac actgtttcca tcccttaaag acccatactc tgagaaaggc 
    27241 tacgtatgta taatcattat tgtttgtcga gatagtattt atgttttgtg ttgttgggtt 
    27301 ctaggtggac attttaattt ctgatattca gacaacgcat aaagtgttaa tgtatttcca 
    27361 tttcaggaac acttctatga tgctgcaagc aatacaggat acatttcttg gcatcttaag 
    27421 acaatccaga gaaagattca acaagaatct actcctttaa atagcctcac tggtctttct 
    27481 aaaggaggag gtaatacatc tgcaaactgg ttaccataag agctagcgta gtagaagaga 
    27541 gcaaagagag gtttaggtct ggatgctgtc acctctttca cagaagtagt ttgtatgtct 
    27601 gaaataaaga aacaactttc tactaactag atttgttaaa tatttttttg gacttgctgt 
    27661 aattatatta ttattttcat ttacctatct gatcggctta atttctttaa agtgtgtgtg 
    27721 ttcttatctg taaggggccc taaattccag agatctgttg tagttgagga gcagctggat 
    27781 ggagatgctt gtcaggagtc aatgtatttg ctcaaccatg tgtgatgagt gtgatgagta 
    27841 gaacacgccc actaaatagg aggctgcata tgacacaccc aaattaatct ggagatggtt 
    27901 ctttaaaagc tctcctactc ctctttctga tatgacctct tgttgttgca atacattgag 
    27961 tcatcaggaa gtgggaacgg gagttggcag gcagaacagc caggctttca atgctcagat 
    28021 cgggacagtc tcgttcccag gtccctgtac acgagcagtc ggctgggttt ttgcgcaggt 
    28081 gtggcgacta ggtatattaa aaaaaatcga ttcggcaatc acaatagttc atttgccgat 
    28141 acttgcattg attcaaaatg ctatcaggac gatatttatt taattatttc tgggcatcct 
    28201 ttagtgtctg tctcttgttt tccacttcaa cctccgtcca ctggttggca gcagagcaca 
    28261 cagagcctct ttgagcagct ctcgtcgtcg gcatgcccgt ctcgagagac tatggtgtag 
    28321 ctccttgttg aatctacctg cactgctggg aattgctcgg atttcaaaat caatattatc 
    28381 caaagtagct ttgtttttat ttcacattgc tgtttttcac aatgacttgt tttatttcat 
    28441 gataagctgt ttcagcagaa taagtctgtc tgtcaataag tgaaagtggg tgggatctaa 
    28501 acgcacattg gctaatcccc tgaaatcgac ttgtggtctt agatacccgc tctgtggtgt 
    28561 gctagttaaa aaaaatatga catgtttctg caacatcctc acggctttgc tgacattaga 
    28621 ggatcaaata gagacaaacg atctgtctgc tgtggaagat gcaaacatag acgccttttt 
    28681 ttgtagtttg agggttcgtg tggaccacag agcagctttc tttaagctcg tcatccacgt 
    28741 cttaaagttc ccgttaaaat actccagatt cgctttctct atgcaggatt gctagatagt 
    28801 gtcccagttt tgcaggccaa aagtcatctg aaatcgtcag acccaacaaa aaaaaatgcc 
    28861 caatccttct atgaccgcgg accatagggg gtcataaatg aaaatgcaaa atggtttttt 
    28921 gcattggaaa atgcacggtt tatcccaaaa ttctttgaaa aaatgctaca tttctccttc 
    28981 ccataacttc attctgtgac tcatcagttt tattcctctg tagttttctc aactcttcat 
    29041 gtctaccttc tgtttaaaaa tgggcaccag aacacttctc ctctattgat tagacatcct 
    29101 ctgatagtca aaaatcatgt ttaacagtcc agtcagaaat tctgctgcca cttctcttat 
    29161 tactttcata ccttttcagg tatgtttttc aagagcaact gtattcgttg catttttgtt 
    29221 gtgctgttgt acaaagtgtg actgtacaat gacaataaag ctttatctta tcttatctta 
    29281 tcttatttat tcccattctt gatccttttc caccacaagg gggcacaatc caatgctttt 
    29341 tatgtgtcag tcccatgcaa aaggggttgt gtctnnnnnn nnnnaaaaaa ttacctttat 
    29401 ctaaagtttt tttccattat tattattatt attttttgat gtactgcagt gaaattagat 
    29461 ggtctgacca aaaaaacaaa caaacaaaca tgtcaataat tttgatattt gaataattgt 
    29521 tcacgctgac gcaaaattac atttaaatct gttaaaactt aaagcacttt gttgtcttga 
    29581 tgataattta agatttatta aaggtcataa aaactattaa atagcttcat ggcgtgtgtc 
    29641 gctaattcac aacattccat aaaatgttgg actccattta atttagctta atcttggaca 
    29701 gaaaaacagt gaagaaaatg ttttatatga ttgaaatccg ggtcatgtat atagagggta 
    29761 aagttttaac tggtaagaaa gattagaaac attaactaaa aaacactttt attttacaca 
    29821 tttcctgaca tactaacatt aacattccct aactgcagtt acagcaaaca taaaaaacat 
    29881 tcagcagaat caaaagatgc attacagttt agaaaagagg acatttcagt gccttgcagg 
    29941 gtggagtttt tgttcagggt tgtgtcaccg cgtggtataa cggccacagt gaaaaacgcc 
    30001 atgacaaaaa cctcctgcct ttataagtca tgtgtaacat ttaaatctat tatttaaaaa 
    30061 agcacaaaca aaaacaaaca tgtaaacaaa atcctgcatt caataaaaaa cattttacag 
    30121 gtaaaaatgt atttgtcaga tagacataaa ataaacagca gtgatgtcag gaatacaaca 
    30181 ccaagtgtta tattaagcag tgatgaaagt caggcaagga aaaaatccct gaacttttct 
    30241 ttgagcgata tggcgggcac agagcgaaat tttggaaaaa tacgtggtct tagatgcatt 
    30301 ctggtgcatt ctggcaacta gttattcact tctttatcaa gaaactaaga ctaattggag 
    30361 catcatgatt tgtcattcaa acccctagtt tgactctcca ttaaggactt gctggtccta 
    30421 aaaaagaatt tggaaaattg ctcaaagtaa cacaatccta caatctacgc ttttccttaa 
    30481 agctgcaaaa cnnnnnnnnn ntttagcgtg ggtccgccag ttttggtctc tagggaagcg 
    30541 agtcacgctg accacgtggt gcagacagag ccaatcagac ccgtcgacgc atccgaaagc 
    30601 aactaaaacg tcccgtcatt ggtcaattag gccgggaaga cgagagatgg ccacgaccat 
    30661 agaggaagcg atctgcggag aaatatagaa aataaagcta aaattagctg atttcagacc 
    30721 tttttttgat ccggaaagcg atttgtccgt agagatcagg tctttatttc ccggaaagta 
    30781 cgttcggttt gctcaaaaac ccggatttcc gggaattccc ggaagacttt catcactgat 
    30841 taagtcaata ttaaaaagta aacatttagt gtcaaaacat aattagcatt ttaagacgta 
    30901 gagttttctc atttatttta gaataaaact gtctaatatt tgcatctgta ttgcttaagt 
    30961 ttgttctttt cttgattttc tttaaaatac atttccttgt ttaagtacaa atgtgttttt 
    31021 ttgcagtcac tcacttaaat aactaagtat aaaatatatt aattcattaa aggcatatca 
    31081 acccaaaaag tccgaaattc ccatcaggtt ttgtgggcag gtttttgtag gactgtttct 
    31141 cacagtgtat cctggggggc cacagtgata aatggcaata caaaaacctc ttctgttttc 
    31201 aactgaagtc taaagccttt ttaaatttca aacaaatata aaaataaaaa gttttcatat 
    31261 ttctggaact ccacagaaat tcactattta accttttttg ttttcctttt ttttcttctc 
    31321 actttactgt tttacttttc tcagtttttt ctttcactac aataaaaaac atttgcaaga 
    31381 atcaagtctt agtttagttt tagtttatac cacatttatt tctcattgta tttaaattat 
    31441 accataactt tttagcagaa aaatactgag ggatttgtta cacacaaaaa aataaacaca 
    31501 tttatctaaa tattttctta aaagcgctaa agataaaaat tatgtgtttt ttgtgccata 
    31561 tttgtgagtc actttgggga aaaatatttg atgaatgttc aaagatcaaa atgtaaaagt 
    31621 aaaggtatcc aagatgtgtt atgattctaa taaaaaagag tcatgtagcg atcaacagcg 
    31681 tgaggttttt gtaagaggct gagtcacagt ggaaactatg ggaaccacag tgatccatgc 
    31741 aatgacaaaa acctacattt tctgaaaaac gacattctat gtataaaact acacattatg 
    31801 acactaatat gattcaaaaa atgtttatca taaagatgaa caaacctgtg taataatata 
    31861 aataggaaat taaaataaat aacaattttg gaagtattaa gaaaatcagc tgtatctttt 
    31921 tgtattttta aataaactaa agatgatttt tttttttacc acagttttac aatagaaatt 
    31981 gtacaatttt atagcgaaaa taaagaacaa acacaagaaa aaaaactaaa aatgtaaatg 
    32041 tttgcctgtt ctgcttatca gaaaacctgg atgaggtttt tgttagagca tgtgtcactg 
    32101 tggatgggat ggcaaccaca gtgtgaaatg gtaatacaaa aacctaagct gagctgaaca 
    32161 cccaaacact tattctgaaa aacagaaaca gttagagaat tacctgaaca ttaaaataaa 
    32221 gtgacatttg gacagatcac atatttaaat gattacttaa agtcacaggt ttaagaattt 
    32281 tttttagttt ttatggaaat gctcaaataa aatataaatg caacgccaac tatttccttc 
    32341 agtagtagct aaataaaata gcttcacttt agatgtgctg ttcagctttt attacaaagg 
    32401 gacctcaggt tcagaggttg aagagcacta ttgtacattt ttataagtat tctgctgtaa 
    32461 tttcgaacag aagcaacatc caagataata tcagttttac tttttattca actgttgacg 
    32521 taaaactttt ttaaaataat tttactgact tttatttttt ttatgtctat cagatttaaa 
    32581 taatatttca gtttattcca atttactgac aatttacttt aagtcccttt ggaagaggta 
    32641 aaaaataatt ggaaattaaa aatacagaat aatatgtgtc aagaaacagt tttaaagaaa 
    32701 aatattttga aaagaaaata aattaacaaa aaaataaatt acagatatgt ttttgtatga 
    32761 ccatgtatga ctgtgttggg tctaagatta aatccaatct aagattaaat ccaacatcaa 
    32821 gtccatgtat taaaaaaaaa aaaaaacggg agcccaaact catcacgggc tttaggaaag 
    32881 attttcaatt gaccaaaaca ttatacaatg tattaaaaaa aagagtctgg tcatgttaat 
    32941 atcctctgga caaacagttg aataacttaa ctttgttatt tttttctcta ttgttccaaa 
    33001 aacatgtatt tggtattaca gtaaaccctt gttttttgcg ggggttatgt tccaagaaga 
    33061 ccccgtgata ggcaaaatcc gtgaagtaga aacctttatt ttttttacta ttattataca 
    33121 atttaatact ctattttaca tggaaaagaa agaacaaacc attttacagg ctcaaggatt 
    33181 tgcttcacaa ataaaataac tttagaaacg tttttttttc aacaaataac ttctgttctg 
    33241 tactgtcaaa taataatttt aatcatcaat gtgaacagaa gacttcaaat cgcggagatt 
    33301 agccccgccc actgcgatcc gagtaattgg attaaacggg agaaaattta aaatgattga 
    33361 gaaacataca aagtaaagtg ggacaaatag tgactcaggt gtatttcact gttctccaga 
    33421 cttagcgact gagccgctgc aatctgactc tgctctgcag tgttttctcc ttttgaagcc 
    33481 cacggtgcag gtgtgtttgt tggggagaag aacatagtga ttgacagttg aagtcgctct 
    33541 atttctatgg gttttagaga aactcgaaat tgcaagagag tttgnnnnnn nnnnacgtga 
    33601 tttggtaaaa aatatttaac tcttcatgct agacgcaatt tgagcgtcag gcagcaacgt 
    33661 gttttgagtg ccacactgtg gtttggaagt cagacgcgaa agtcagagac atcacaagtt 
    33721 caaaaattgg aaatttggca gtcagcaatc tcgctatggc ggaccccggt ggtggaactc 
    33781 attacactgg gcagcagagc ttacgcctcg ccctattttt ttagaaaagg tcccccatgt 
    33841 catgcttggt ggtaacatga gcagacccaa atgctgaaac ccaaaacgac agacactgga 
    33901 agtggcgaga atggatttaa tctttgacaa gactttgata gcttggagcc tagtggcgaa 
    33961 gaagtcacca gaggagtaga ggacagatac agagcagggt tttcggagcc gagctggagc 
    34021 ggcgtctagg aggtaagtgg agcttgattt gcgaggaacg ggcttgatgg cagaatggag 
    34081 ttagagcgct ggaatttcga ggagctggaa tacggacttg aggttgatgg acttgtggct 
    34141 ggacccaggt ggatgtatgc gagatggatg gatgcgagaa ttctgtaggc agattgagaa 
    34201 cttggatcag gcaagagcag ggaataaaca agatcatgag taatcaaaac gagagcttag 
    34261 ggaagaccaa gtaagcacca tagagggcaa acgaactggc gatgagtact ggtacagagt 
    34321 cgtcttaaat acaggtgcag gggatgaggt gaatgccgac agctgggtcc aatcaaggag 
    34381 gaagtggaga aggggggggc atgagaggtc tctcgggggt accatgacac cctaacttta 
    34441 ttcttgttat tatttttccc ttgacttaat gcggacagtg agccttcaaa cagtcacaga 
    34501 gacggaaaca aaacagaagg ggccatcatt cagacacagc cccccctgct ggagtaaacc 
    34561 tcagtcagac atggaaacat gattaccaac acttttatag aactcttcaa aagaaataaa 
    34621 tctgatctct aaatatcatt tatatctttc atttaatgtg aatgaatcac acagacactg 
    34681 ttccatatag cgatcaggct gaaaacattt gacactagct cctcccacac atgtctgggg 
    34741 cgtcaagcta ttattacagt tttggactgg cgttgaatag tgaatatgtc gcgcggtaac 
    34801 agagaggcag atgacgtgaa cgtgaacgta acattagagt atattttaga gcagaatccg 
    34861 aattcttcca cgacccctat ggcttcacct tccccccaga tttagcccac caaacagaga 
    34921 gttatagaaa aagagtgtct ttaaatctgg acgttactcc cactcgatga cgtcattgat 
    34981 agttgctggt cggctatgct aaagcggagc tgcttgtgct cagaaataca tgactaaatc 
    35041 agttttataa ttgtaaaaag ccaggctaaa actggcccaa atcatgactc caccacctcc 
    35101 ttgctgtctt tgcagccttg ttgggtcatg gtggccatcc cccaaccacc caatacttca 
    35161 tccatttgga ccatccaggg ttgcacagca ctcatcagtt aacaagactg cttgaaaatg 
    35221 attcttcatg tacgtctggg cccactgcag ttgtttctgc ttgtcactgt taatcagggg 
    35281 agggcgaata gaaggtttat gtataaatgc aagcctttgg gggatcctac accttgatgt 
    35341 tggtgggact ccagagacac cagcagcttc aaatatgtgc ttgttgtttt gtaatagtat 
    35401 tttagcatct actctcttaa tgggattcgt ctgactgaaa ccttcctcag ccttccttta 
    35461 tctgcatcaa cttgtatcaa atccacttct tgtgaaaaat gattaacgta aaaaatagca 
    35521 agatttaagt actattgatt tggacttcat gaagcaatgg tcctctagtc tatggttcat 
    35581 gtctccatat tttctattaa tttctgatat cccaatggta tggtatccca attatggata 
    35641 ccataattgg ccattgttac ttataccatg gtccaggtaa atactcaatt gtgattggct 
    35701 gctgggtgtg gattaaaaag tgataatcca cagtgataat acacacttta aggagagctg 
    35761 gaaaacaggc aggggtggag atctctatgt ttgggacaat tgactgcatc tgattttgtt 
    35821 gccaaacttt ggagttattt ttcaaaaggg gacgaccctg ggagtatttc gggcaggcaa 
    35881 ctcgagcaaa tgtgacccag tccacttggg tatgtggtcc tgaatccgat acgtatcaga 
    35941 tcttttgaaa tgcaacctcc gtctaaacgg ccaggacaca tgttttcgac ccgtgtatca 
    36001 ttgatacgct acaaacgaca taattatgca ttgaagtagg cagaaacgag aacataaaca 
    36061 ttaaccatgg tggacgatgc tgctgagacc agtcagtgga agggaagcga ggtcaccaat 
    36121 ttgattaata attgaggtga cagctctatt caggccaaac tcgaaatggc tgagcgtggt 
    36181 gttgaacctt tcctgcaatt actttgtctc ctttccgacc atggtcagaa gcacggggaa 
    36241 caaaaggcgg attcacctac ggggttcacc tccctgttca gattctccag agcgggttaa 
    36301 taaagagtca atggcattta ttcgggggga aaccttcttt tattatcatt ctccttcctc 
    36361 tgtaacacac aacatgaatg cgcaccccca cttctgggtc atttcaaaag tttgcattta 
    36421 attgtaaatg tgaactgcct tgtaataaaa tctaatttaa aaaaaaaaat cggaattgag 
    36481 cattaagccc tgcagtgtga acatagcctt tgagaagcat ccacagcagt gatcaattgt 
    36541 cttgggggga cagaccagct aacacccact gttcttcata tcatagtttg gacatttttc 
    36601 tgctcaatag ttttgcacag acgttacagc atgatattaa ctatatcagg tctatctggt 
    36661 gtgagtccac acagaaggaa gtagagttga cagtgtgacc cacaaagagg aagtgtgctc 
    36721 caactgttac catggagatc taattttatg tgactgagac aggaaagaca gttctcaagg 
    36781 gattagggta ttaaatagaa gaatgtggac atttttcgca gtaaacattt ttactctcat 
    36841 tgatgttaag aaacaatatt ttatcatcag aatgtagaat atcactgtga aagctatatt 
    36901 gactattgag ggacaccagt tacataagtt ctggtaagtc atgatctaga atatttagtt 
    36961 ttcaaaaatg tatttattaa taaatgtatg tatttgttta ttcaatttac tgcaataaca 
    37021 aaattaagat ctccagttta atattggtga tggtttaagg ttttctgaca aagtattatc 
    37081 attaactgta atgcaaaggt gtgagagaca tttttgtact gaagtgttgt tgaaattaat 
    37141 cactgtgact actacggcta cggctacttt gactactggg gaaaaggaac aacggtgact 
    37201 gtaacatcag gtgaaaatca aagattttga tacatatttt gaatttgtga ctttttaact 
    37261 ttgtatttta gaatatttag aactcagagg gcacaagaat tagtttaaaa aaaaacctgt 
    37321 agatctcaag tattactgat cacctctgaa agaatctgtc aaaacaggta tacatttttc 
    37381 ttaaaactat aaatttaacc ttgttaaaag acatcttctg gacaatattg gtattattga 
    37441 tgcattagaa gttattgtat gtcagatatg ttgggatgtt acactgtgac attgcttttg 
    37501 actactgggg taaaggcaca acagtcacgg ttacttcagg taaaaaaaca attattttct 
    37561 actgatcaga ttgaaattga aaaactgcat tttacttttt ttaataacag ttaatttttg 
    37621 tactaaatta cttactggtc aatgatagac ctgaacaata atgtgtcttg ggtctgtaga 
    37681 aagctgaaga ggttttagca tggagtagtt aatagtttgt tttactgtga ctacgctttt 
    37741 gactactggg gtaaaggcac cacggtcacc gtcacttcag gtaagaccaa taatcattta 
    37801 cgatttaaca ttagtagttt aacaatattt tgtttttaaa tgtttgtctc cacaaacaac 
    37861 tggctgtcaa taggtcaaaa aatatatttt tattacttaa gcgtttgtaa acatttacag 
    37921 ttttcttctg aatcaaagat gaatatttag cagggttttt tgggggggct ttgaattatc 
    37981 tacaaatcaa agtttccaaa gagaaaatca ggataaaata gtaaagaggt tttttttggg 
    38041 gaagtcacag acttgtttta ctgtgacaac tgggcttttg actattgggg aaaaggcaca 
    38101 acggtgacgg tttctgcagg taagattgtt ctgttttctt tagaatgtgg attaggatta 
    38161 atttaaattg taaaagttat tttatgattt gttgtaacgc ttgtaaatat ttcaattttt 
    38221 agagaataat tttacctaaa atcgaattta gtgatgtttt taaagtgtgt aaaagtttac 
    38281 tttaaagaca gtagcagtga gaataagaat aaatcatagt cagaatgagt ttttacacta 
    38341 agagtccagt agattcagca ctgtgtggct ggtatgcttt tgactattgg ggaaaaggca 
    38401 cagtggtaac agtgacacca ggtaagatct tttattttaa aaaatataaa acattatgta 
    38461 ctttaaaaat gtaaaatcaa attatgttaa attgccagtt ttttccccca gaataaactc 
    38521 tttctttatt gtgatttcaa atatagtaca atttacattg gtataaaagt tttcattaag 
    38581 atccataaca atattttact gttgatttga attgtttaga tttaaatttt tagaataatg 
    38641 atggtttagt cttaaagaaa ctattcagtc atcattggta gtgaccgttt ttacactgag 
    38701 agtcaagcag attgagcact gtgttactac ggagcttttg actattgggg aaaaggtaca 
    38761 atggtgactg tttcttcagg taagatctgt ttaaaatgtg ctgccagccc aatattacat 
    38821 tttataattc tgatttattt aattctgtat atttttgttt taaagagttt tagagtaaac 
    38881 agattattct gagtattttt attgtcatac agaaatgaat tcctgtttaa aatgatacac 
    38941 actacatttt ttaatgcatt ttagagaaag agatagattt ttcttaaaat aggattttaa 
    39001 tgattgatga atgctgcagt caccattagt agagttgcct ttttactctg agggtcaagc 
    39061 agattgagca ctttgttaca acgattcttt tgactattgg ggaaaaggta caatggtgac 
    39121 tgtttcttaa ggtaagatca gtgtttcatt tattacagaa gtcaaattaa ttaacgtaaa 
    39181 atattttaaa agattttgat taaagatctt ttcatggaag tttgagaaac aacagcaaca 
    39241 aaatattctt taatctgtat tcagagtgaa ttaaaagtgt taatacaact caggaataat 
    39301 aacgtaatac atgtcatgaa ttgttggagg tattttagga gggtgaaatt gcatacaaga 
    39361 aaaaagtagt gttattttaa aggggattta aaaatattta gttttttttt gtttccattt 
    39421 ggtctgcgtg ctgtgcaaag tcaaattaat taatgtaaaa attcattttt ataaggtttt 
    39481 gattaaaatt cttttcttgt cagttttaga aacaacaata ataaacgttt ctttggtcag 
    39541 tgttcagagt aaattactag tgttaatact aaatgttgtg aattgttgga gattttttag 
    39601 gagggtgaaa ttacaaaaaa aaaatggttc gtttttttcc ccaaacagga tttaaaacta 
    39661 ttttgttgtt tctttgtttc agtttggtct gcgtgctgtg aacaaattag atcaataaaa 
    39721 aaatgtcttt ctctgtcttg atagattagg aattgtatat tttgttgttt taattcttca 
    39781 ttcctttgtc tccttcagac actcctgctc aggctccaac gcacgtgatt ggtctgatgc 
    39841 catgcggccc tcaaagtaga gacacggtca ctcttggctg tcttgccacc ggtttcaccc 
    39901 cctcttcatt gactttctcg tggactcagg gctccaacaa tttggaaaac atcacccagt 
    39961 acccttcaat actgaaaaat gacaaatatt ggggaatcag tcaggttcaa gtcagccgac 
    40021 aggactggga cgccaaaaag actttcaagt gtgttgccaa tcatgttgga gaccaaacaa 
    40081 cgtctcctat tactaagcca ggtaattttg ttttataagt cgctatcagc ttttgttaaa 
    40141 tagagttaca attaatgaat aaatctttac atttttataa aatgttatga acaaattact 
    40201 gaaagaaaat tgacaagttt tagagaaata tttaaaggat taagattata aatgtgaaga 
    40261 aacaactgaa ggtttaggca acactcttaa tgtgaattct ttgcttttgg tataatttag 
    40321 accttaagaa ataaaagctt tagtaaatga tgtattaata ttttaatatt cttttatcaa 
    40381 acacattttt caaagtaata tagaattttg accataatta gagataaata aacctagtct 
    40441 ctcttttaat gcattagtca ttttaacttc tataaatttg tataataatt atctttaatt 
    40501 actgcatcat tactatattt tttatatata ttgatttttc aggacttatt tgattatatt 
    40561 cttgccacaa accattttct ataaatgtaa aaagtattac agaaatgtaa tgaaagaaag 
    40621 tacaaatgtg tatttttttg tgcaaaaaac ttttatttaa aaaaaaaatc gaaatttctt 
    40681 tttgcaaaat tgtagcaaaa aaaaaaaaaa cggaattcaa aaagacattc ggtgtctgta 
    40741 tttcccttca cagataagca gtttgtttct gtgtttttat gtctttgaat aatcttcctc 
    40801 ataactgtga cctttgtttc tgtttcactg tttgctgtta attaacatta ttaacaatta 
    40861 ttttaaatat atgtttgctt tccagtcatt gtcagtatat atgcagaagt cagtaccatg 
    40921 atttacaaag cctcacatta aagtaacaac aaaatcatta taatataatt tatttaaaga 
    40981 gcatcataat tatcagtttc ctgaaagtct ttattaatat ttttaaaaat catcaatatt 
    41041 ataaaaactg tcattttctg agcttctgca tatatatttg cacaaaaaag ttctttgctt 
    41101 ctgcaaaaat ctgtttgtgt gtgtgtttgt ttttcagatg tgctgtttag gtcgcccaat 
    41161 ctcacaacaa gttttttcct tgatgaggaa aagcaacagg cttctttcta ctgctttgcc 
    41221 aaagattttt ctcctaggac ccatgagatc atttggcaga aagttggcag cgaaaaagcc 
    41281 agcatccttg atgagaccag tgttttctca gagggaagaa atgacacaaa tggagctaag 
    41341 ctgtattctg cagcaagttt gctcacagta aaccccactg agctgacttc tggagcaaca 
    41401 tttacatgtg tgttcaaggg gaaaggtgtg aacaatactg acgtgttgga aaaggctaat 
    41461 gccacctaca aggaagaatc ttctggaggt aagtggaaca tccagctgca atgattgaac 
    41521 atctaggttc tgatcgataa cttttcattt gtccttcatt caggaagtgc aggatgtact 
    41581 caggcagctg tagacataaa tatcattggc cctacataca gggacattct tgtaaagcaa 
    41641 agtggcaaaa taacatgcca aattcaagta aataacggtc agcttgaaaa gattttttgg 
    41701 gagaatgaag ataacgtaga aatggctgga actgtaaaga atgaagggtt a 
//
